# Supplementary material for: Extracellular Vesicles Secreted by Corneal Myofibroblasts Promote Corneal Epithelial Cell Migration
Source: Int J Mol Sci. 2022 Mar 15;23(6):3136. doi: 10.3390/ijms23063136 (PMC8951135; doi:10.3390/ijms23063136)
Supplement: Supplementary file 1 [file ijms-23-03136-s001.zip]

Archive with 1 entries (1 files):
- ijms-1639075 supplementary final.xlsx
