# Supplementary material for: Extracellular Vesicles Secreted by Corneal Myofibroblasts Promote Corneal Epithelial Cell Migration
Source: Int J Mol Sci. 2022 Mar 15;23(6):3136. doi: 10.3390/ijms23063136 (PMC8951135; doi:10.3390/ijms23063136)
Supplement: Supplementary file 1 [file ijms-23-03136-s001.zip › ijms-1639075 supplementary final.xlsx]

## Sheet: Proteins
Table S1. Table of proteomic analysis of all proteins expressed from corneal keratocyte, fibroblast, and myofibroblast extracellular vesicles. All EV samples (pooled from three independent EV preparations) were subjected to TMT labeling and nanoLC–MS/MS, and collected LC–MS data were processed for quantitative proteomic analysis. Data are shown as abundances (grouped) from two technical replicate…
Checked	Protein FDR Confidence: Combined	Master	Accession	Description	Exp. q-value: Combined	Sum PEP Score	Coverage [%]	# Peptides	# PSMs	# Unique Peptides	# AAs	MW [kDa]	calc. pI	Score Sequest HT: Sequest HT	# Peptides (by Search Engine): Sequest HT	Biological Process	Cellular Component	Molecular Function	Pfam IDs	Entrez Gene ID	Ensembl Gene ID	Chromosome	WikiPathways	Gene Symbol	Reactome Pathways	# Protein Pathway Groups	# Razor Peptides	Abundances (Grouped): Fibroblast	Abundances (Grouped): Keratocyte	Abundances (Grouped): Myofibroblast	Abundances (Grouped) CV [%]: Fibroblast	Abundances (Grouped) CV [%]: Keratocyte	Abundances (Grouped) CV [%]: Myofibroblast	Found in Sample: [S3] F1: 127C, Sample, hCF_EV_3, hCF_rep1, Fibroblast	Found in Sample: [S4] F1: 128N, Sample, hCF_EV_4, hCF_rep2, Fibroblast	Found in Sample: [S1] F1: 126, Sample, hCK_EV_1, hCK_rep1, Keratocyte	Found in Sample: [S2] F1: 127N, Sample, hCK_EV_2, hCK_rep2, Keratocyte	Found in Sample: [S5] F1: 128C, Sample, hCM_EV_5, hCM_rep1, Myofibroblast	Found in Sample: [S6] F1: 129N, Sample, hCM_EV_6, hCM_rep2, Myofibroblast	# Protein Groups	Modifications
FALSE	High	Master Protein	P02751	Fibronectin OS=Homo sapiens OX=9606 GN=FN1 PE=1 SV=5	0	776.373	42	103	468	103	2477	272.2	5.5	1543.86	103											0	0	143.6	98.5	140.1	11.44	9.93	30.84	High	High	High	High	High	High	1
	Checked	Confidence	Annotated Sequence	Modifications	Qvality PEP	Qvality q-value	# Protein Groups	# Proteins	# PSMs	Master Protein Accessions	Positions in Master Proteins	Modifications in Master Proteins	# Missed Cleavages	Theo. MH+ [Da]	Abundances (Grouped): Epithelial	Abundances (Grouped): Fibroblast	Abundances (Grouped): Keratocyte	Abundances (Grouped): Myofibroblast	Abundances (Grouped) CV [%]: Epithelial	Abundances (Grouped) CV [%]: Fibroblast	Abundances (Grouped) CV [%]: Keratocyte	Abundances (Grouped) CV [%]: Myofibroblast	Quan Info	Found in Sample: [S7] F1: 129C, Sample, hCE_EV_7, hCE_rep1, Epithelial	Found in Sample: [S8] F1: 130N, Sample, hCE_EV_8, hCE_rep2, Epithelial	Found in Sample: [S3] F1: 127C, Sample, hCF_EV_3, hCF_rep1, Fibroblast	Found in Sample: [S4] F1: 128N, Sample, hCF_EV_4, hCF_rep2, Fibroblast	Found in Sample: [S2] F1: 127N, Sample, hCK_EV_2, hCK_rep2, Keratocyte	Found in Sample: [S5] F1: 128C, Sample, hCM_EV_5, hCM_rep1, Myofibroblast	Found in Sample: [S6] F1: 129N, Sample, hCM_EV_6, hCM_rep2, Myofibroblast	Percolator q-Value (by Search Engine): Sequest HT	Percolator PEP (by Search Engine): Sequest HT	XCorr (by Search Engine): Sequest HT	Positions in Proteins	Quan Usage
	FALSE	High	[K].NNQKSEPLIGR.[K]	1xTMT6plex [K4]; 1xTMT6plex [N-Term]	0.000202948	0.000201698	1	3	8	P02751	P02751 [2069-2079]		1	1714	28.8	186	64.7	120.4	0.4	124.95	96.69	73.33		High	High	High	High	High	High	High	0.0001565	6.437e-05	2.91	[2069-2079]	Used
	FALSE	High	[K].EYLGAICSCTCFGGQR.[G]	3xCarbamidomethyl [C7; C9; C11]; 1xTMT6plex [N-Term]	1.23193e-06	0.000201698	1	2	5	P02751	P02751 [2402-2417]		0	2107.96	42.3	105.7	119.6	132.4	5.13	15.41	11.27	7.46		High	High	High	High	High	High	High	0.0001565	2.232e-07	5.13	[2402-2417]	Used
	FALSE	High	[R].NLQPASEYTVSLVAIK.[G]	1xTMT6plex [K16]; 1xTMT6plex [N-Term]	1.74383e-07	0.000201698	1	1	2	P02751	P02751 [1055-1070]		0	2191.27	13.3	126.4	83.2	177	25.65	40.95	12.03	56.96		High	High	High	High	High	High	High	0.0001565	2.559e-08	5.53	[1055-1070]	Used
	FALSE	High	[R].NTFAEVTGLSPGVTYYFK.[V]	1xTMT6plex [K18]; 1xTMT6plex [N-Term]	6.00212e-06	0.000201698	1	1	1	P02751	P02751 [959-976]		0	2452.32	17.1	143.5	70.4	169	11.98	4.36	9.97	34.94		High	High	High	High	High	High	High	0.0001565	1.297e-06	5.48	[959-976]	Used
	FALSE	High	[R].ESKPLTAQQTTK.[L]	2xTMT6plex [K3; K12]; 1xTMT6plex [N-Term]	1.48344e-06	0.000201698	1	1	5	P02751	P02751 [985-996]		0	2019.21	8.4	130.2	101.2	160.1	1.75	43.34	41.62	42.57		High	High	High	High	High	High	High	0.0001565	2.757e-07	6.01	[985-996]	Used
	FALSE	High	[K].FTQVTPTSLSAQWTPPNVQLTGYR.[V]	1xTMT6plex [N-Term]	3.14658e-06	0.000201698	1	2	2	P02751	P02751 [1821-1844]		0	2921.54	26	179.8	58.3	135.9	10.3	81.06	42.71	52.28		High	High	High	High	High	High	High	0.0001565	6.302e-07	4.36	[1821-1844]	Used
	FALSE	High	[K].FGFCPMAAHEEICTTNEGVMYR.[I]	2xCarbamidomethyl [C4; C13]; 2xOxidation [M6; M20]; 1xTMT6plex [N-Term]	5.10579e-05	0.000201698	1	1	5	P02751	P02751 [458-479]		0	2881.26	21.3	148.1	77.2	153.4	8.26	28.93	0.26	18.2		High	High	High	High	High	High	High	0.0001565	1.403e-05	2.38	[458-479]	Used
	FALSE	High	[K].FGFCPMAAHEEICTTNEGVMYR.[I]	2xCarbamidomethyl [C4; C13]; 1xOxidation [M]; 1xTMT6plex [N-Term]	4.90929e-07	0.000201698	1	1	4	P02751	P02751 [458-479]		0	2865.27	18.2	166.9	71.8	143	4.03	52.69	8.15	17.66		High	High	High	High	High	High	High	0.0001565	8.076e-08	5.14	[458-479]	Used
	FALSE	High	[K].FGFCPMAAHEEICTTNEGVMYR.[I]	2xCarbamidomethyl [C4; C13]; 1xTMT6plex [N-Term]	9.57919e-09	0.000201698	1	1	4	P02751	P02751 [458-479]		0	2849.27	27	158	76.2	138.8	4.71	37	0.86	17.13		High	High	High	High	High	High	High	0.0001565	1.023e-09	6.41	[458-479]	Used
	FALSE	High	[R].FLATTPNSLLVSWQPPR.[A]	1xTMT6plex [N-Term]	1.81365e-05	0.000201698	1	3	3	P02751	P02751 [2002-2018]		0	2156.21	44	98.4	121.8	135.8	4.21	5.76	2.57	2.95		High	High	High	High	High	High	High	0.0001565	4.439e-06	6.78	[2002-2018]	Used
	FALSE	High	[R].FLATTPNSLLVSWQPPRAR.[I]	1xTMT6plex [N-Term]	9.36451e-07	0.000201698	1	3	2	P02751	P02751 [2002-2020]		1	2383.34	38.7	88.7	156.4	116.3	5.05	32.51	10.5	0.97		High	High	High	High	High	High	High	0.0001565	1.651e-07	6.39	[2002-2020]	Used
	FALSE	High	[K].EATIPGHLNSYTIK.[G]	1xTMT6plex [K14]; 1xTMT6plex [N-Term]	3.28889e-06	0.000201698	1	1	3	P02751	P02751 [656-669]		0	2002.14	23.4	82.9	87.1	206.7	21.79	38.88	26.98	72.83		High	High	High	High	High	High	High	0.0001565	6.647e-07	4.26	[656-669]	Used
	FALSE	High	[R].QYNVGPSVSK.[Y]	1xTMT6plex [K10]; 1xTMT6plex [N-Term]	0.000212126	0.000201698	1	1	5	P02751	P02751 [1041-1050]		0	1536.88	12.4	91.7	113.4	182.4	1.85	82.99	15.87	48.02		High	High	High	High	High	High	High	0.0001565	6.775e-05	3.71	[1041-1050]	Used
	FALSE	High	[R].QYNVGPSVSKYPLR.[N]	1xTMT6plex [K10]; 1xTMT6plex [N-Term]	5.52134e-08	0.000201698	1	1	3	P02751	P02751 [1041-1054]		1	2066.18	28.2	135.8	132.4	103.6	2.07	96.52	45.15	39.33		High	High	High	High	High	High	High	0.0001565	7.148e-09	5.03	[1041-1054]	Used
	FALSE	High	[R].QDGHLWCSTTSNYEQDQK.[Y]	1xCarbamidomethyl [C7]; 1xTMT6plex [K18]; 1xTMT6plex [N-Term]	2.4285e-05	0.000201698	1	1	3	P02751	P02751 [380-397]		0	2655.25	8.1	149.6	59.6	182.7	65.73	32.9	44.42	82.7		High	High	High	High	High	High	High	0.0001565	6.099e-06	3.44	[380-397]	Used
	FALSE	High	[R].QAQQMVQPQSPVAVSQSKPGCYDNGK.[H]	1xCarbamidomethyl [C21]; 1xOxidation [M5]; 2xTMT6plex [K18; K26]; 1xTMT6plex [N-Term]	1.15062e-07	0.000201698	1	1	2	P02751	P02751 [32-57]		0	3535.82	9.1	173.7	108.2	109	9.31	70.07	30.31	33.71		High	High	High	High	High	High	High	0.0001565	1.61e-08	6.9	[32-57]	Used
	FALSE	High	[R].QAQQMVQPQSPVAVSQSKPGCYDNGK.[H]	1xCarbamidomethyl [C21]; 2xTMT6plex [K18; K26]; 1xTMT6plex [N-Term]	2.1185e-07	0.000201698	1	1	3	P02751	P02751 [32-57]		0	3519.83	11.4	177.1	104.9	106.6	10.94	68.85	20.2	39.53		High	High	High	High	High	High	High	0.0001565	3.161e-08	5.66	[32-57]	Used
	FALSE	High	[R].QGENGQMMSCTCLGNGKGEFK.[C]	2xCarbamidomethyl [C10; C12]; 1xOxidation [M]; 2xTMT6plex [K17; K21]; 1xTMT6plex [N-Term]	2.25384e-07	0.000201698	1	2	2	P02751	P02751 [2358-2378]		1	3036.46	19.7	123.1	106.1	151.2	8.26	15.18	49.15	42.98		High	High	High	High	High	High	High	0.0001565	3.396e-08	4.66	[2358-2378]	Used
	FALSE	High	[R].QGENGQMMSCTCLGNGK.[G]	2xCarbamidomethyl [C10; C12]; 1xTMT6plex [K17]; 1xTMT6plex [N-Term]	8.78033e-06	0.000201698	1	2	1	P02751	P02751 [2358-2374]		0	2330.08	21.5	101.3	139.9	137.3	17.48	80.2	48.43	54.55		High	High	High	High	High	High	High	0.0001565	1.978e-06	4.24	[2358-2374]	Used
	FALSE	High	[R].QGENGQMMSCTCLGNGKGEFK.[C]	2xCarbamidomethyl [C10; C12]; 2xOxidation [M7; M8]; 2xTMT6plex [K17; K21]; 1xTMT6plex [N-Term]	3.47681e-07	0.000201698	1	2	2	P02751	P02751 [2358-2378]		1	3052.46	14	127.5	103.8	154.7	1.03	0.98	27.59	13.66		High	High	High	High	High	High	High	0.0001565	5.516e-08	4.77	[2358-2378]	Used
	FALSE	High	[R].QGENGQMMSCTCLGNGK.[G]	2xCarbamidomethyl [C10; C12]; 1xOxidation [M]; 1xTMT6plex [K17]; 1xTMT6plex [N-Term]	5.3976e-06	0.000201698	1	2	2	P02751	P02751 [2358-2374]		0	2346.07	16.7	95.5	134.9	152.9	20.01	71.51	4.99	54.79		High	High	High	High	High	High	High	0.0001565	1.152e-06	3.65	[2358-2374]	Used
	FALSE	High	[R].QGENGQMMSCTCLGNGKGEFK.[C]	2xCarbamidomethyl [C10; C12]; 2xTMT6plex [K17; K21]; 1xTMT6plex [N-Term]	8.84608e-09	0.000201698	1	2	2	P02751	P02751 [2358-2378]		1	3020.47	8.3	139.2	118.7	133.8	19.24	26.89	70.09	44.23		High	High	High	High	High	High	High	0.0001565	9.281e-10	7.59	[2358-2378]	Used
	FALSE	High	[R].QGENGQMMSCTCLGNGK.[G]	2xCarbamidomethyl [C10; C12]; 2xOxidation [M7; M8]; 1xTMT6plex [K17]; 1xTMT6plex [N-Term]	4.21333e-06	0.000201698	1	2	2	P02751	P02751 [2358-2374]		0	2362.07	13.7	85.7	132.6	168	11.51	58.75	27.22	53.31		High	High	High	High	High	High	High	0.0001565	8.755e-07	3.44	[2358-2374]	Used
	FALSE	High	[K].QHDMGHMMR.[C]	1xTMT6plex [N-Term]	0.0001027	0.000201698	1	1	1	P02751	P02751 [487-495]		0	1371.63	23.5	131.7	112.1	132.7	3.28	36.21	19.48	5.98		High	High	High	High	High	High	High	0.0001565	3.038e-05	4.6	[487-495]	Used
	FALSE	High	[K].KDNRGNLLQCICTGNGR.[G]	2xCarbamidomethyl [C10; C12]; 1xTMT6plex [K1]; 1xTMT6plex [N-Term]	0.000143734	0.000201698	1	1	2	P02751	P02751 [249-265]		2	2434.28	30.8	121.9	114.8	132.5	5.3	50.26	15.69	13.72		High	High	High	High	High	High	High	0.0001565	4.423e-05	5.55	[249-265]	Used
	FALSE	High	[R].HTSVQTTSSGSGPFTDVR.[A]	1xTMT6plex [N-Term]	3.76495e-07	0.000201698	1	1	7	P02751	P02751 [273-290]		0	2093.05									No Quan Values	High	High	High	High	High	High	High	0.0001565	5.983e-08	5.14	[273-290]	Not Used
	FALSE	High	[K].IAWESPQGQVSR.[Y]	1xTMT6plex [N-Term]	1.12483e-05	0.000201698	1	1	12	P02751	P02751 [1741-1752]		0	1586.85	28.9	159.5	94.5	117	0.19	20.77	10.11	22.94		High	High	High	High	High	High	High	0.0001565	2.613e-06	4.21	[1741-1752]	Used
	FALSE	High	[K].GLAFTDVDVDSIK.[I]	1xTMT6plex [K13]; 1xTMT6plex [N-Term]	8.1804e-06	0.000201698	1	1	4	P02751	P02751 [1728-1740]		0	1838.03	11.3	207	82.4	99.3	0.13	57.42	43.71	12.83		High	High	High	High	High	High	High	0.0001565	1.83e-06	3.97	[1728-1740]	Used
	FALSE	High	[R].GDSPASSKPISINYR.[T]	1xTMT6plex [K8]; 1xTMT6plex [N-Term]	1.95637e-07	0.000201698	1	2	1	P02751	P02751 [1616-1630]		0	2050.13	14.4	114.2	118.1	153.3	26.2	90.78	45.9	77.76		High	High	High	High	High	High	High	0.0001565	2.907e-08	4.97	[1616-1630]	Used
	FALSE	High	[K].IYLYTLNDNAR.[S]	1xTMT6plex [N-Term]	0.00013997	0.000201698	1	2	4	P02751	P02751 [1972-1982]		0	1584.86	28.8	109	138.1	124.2	2.4	18.49	0.21	2.4		High	High	High	High	High	High	High	0.0001565	4.288e-05	3.56	[1972-1982]	Used
	FALSE	High	[R].GFNCESKPEAEETCFDK.[Y]	2xCarbamidomethyl [C4; C14]; 2xTMT6plex [K7; K17]; 1xTMT6plex [N-Term]	7.96616e-06	0.000201698	1	1	7	P02751	P02751 [84-100]		0	2735.33	9.3	166.7	90.1	133.9	16.58	27.12	59.09	1.45		High	High	High	High	High	High	High	0.0001565	1.771e-06	4.96	[84-100]	Used
	FALSE	High	[K].GEWTCKPIAEK.[C]	1xCarbamidomethyl [C5]; 2xTMT6plex [K6; K11]; 1xTMT6plex [N-Term]	2.79776e-05	0.000201698	1	1	4	P02751	P02751 [175-185]		0	2006.13	11.1	129.8	110	149.1	18.63	59.19	77.01	32.17		High	High	High	High	High	High	High	0.0001565	7.174e-06	3.93	[175-185]	Used
	FALSE	High	[R].GFNCESKPEAEETCFDKYTGNTYR.[V]	2xCarbamidomethyl [C4; C14]; 2xTMT6plex [K7; K17]; 1xTMT6plex [N-Term]	8.29425e-08	0.000201698	1	1	3	P02751	P02751 [84-107]		1	3590.71	7.8	200.6	81.8	109.8	3.7	134.99		122.34		High	High	High	High	Not Found	High	High	0.0001565	1.117e-08	5.48	[84-107]	Used
	FALSE	High	[R].ITYGETGGNSPVQEFTVPGSK.[S]	1xTMT6plex [K21]; 1xTMT6plex [N-Term]	1.5682e-07	0.000201698	1	2	6	P02751	P02751 [1571-1591]		0	2626.38	13.3	121.3	119.2	146.2	22.04	27.71	45.04	42.8		High	High	High	High	High	High	High	0.0001565	2.259e-08	6.2	[1571-1591]	Used
	FALSE	High	[K].GEFKCDPHEATCYDDGK.[T]	2xCarbamidomethyl [C5; C12]; 2xTMT6plex [K4; K17]; 1xTMT6plex [N-Term]	6.5573e-06	0.000201698	1	2	3	P02751	P02751 [2375-2391]		1	2716.3	9.9	156.3	81.3	152.4	15.68	58.14	15.64	10.48		High	High	High	High	High	High	High	0.0001565	1.426e-06	4.19	[2375-2391]	Used
	FALSE	High	[R].GNLLQCICTGNGRGEWKCER.[H]	3xCarbamidomethyl [C6; C8; C18]; 1xTMT6plex [K17]; 1xTMT6plex [N-Term]	7.37481e-07	0.000201698	1	1	2	P02751	P02751 [253-272]		2	2866.43	31.4	178.6	97.3	92.7	4.29	121.57		95.38		High	High	High	High	Not Found	High	High	0.0001565	1.268e-07	6.03	[253-272]	Used
	FALSE	High	[R].GNLLQCICTGNGRGEWK.[C]	2xCarbamidomethyl [C6; C8]; 1xTMT6plex [K17]; 1xTMT6plex [N-Term]	8.07701e-08	0.000201698	1	1	1	P02751	P02751 [253-269]		1	2421.25	10.9	190.4	79.9	118.8	12.84	16.61	4.5	12.24		High	High	High	High	High	High	High	0.0001565	1.082e-08	6.18	[253-269]	Used
	FALSE	High	[R].GNLLQCICTGNGR.[G]	2xCarbamidomethyl [C6; C8]; 1xTMT6plex [N-Term]	0.000133914	0.000201698	1	1	2	P02751	P02751 [253-265]		0	1691.85	36.5	122.8	115.9	124.8	8.37	24.96	42.45	17.98		High	High	High	High	High	High	High	0.0001565	4.067e-05	2.91	[253-265]	Used
	FALSE	High	[K].TYHVGEQWQK.[E]	1xTMT6plex [K10]; 1xTMT6plex [N-Term]	1.78184e-05	0.000201698	1	2	6	P02751	P02751 [2392-2401]		0	1733.94	21.2	140.2	102.3	136.3	7.78	36.43	6.32	15.41		High	High	High	High	High	High	High	0.0001565	4.351e-06	4.45	[2392-2401]	Used
	FALSE	High	[R].TYLGNALVCTCYGGSR.[G]	2xCarbamidomethyl [C9; C11]; 1xTMT6plex [N-Term]	2.09984e-07	0.000201698	1	1	3	P02751	P02751 [68-83]		0	2020.98	41.3	87.6	115.6	155.5	0.09	12.44	11.14	16.69		High	High	High	High	High	High	High	0.0001565	3.128e-08	5.55	[68-83]	Used
	FALSE	High	[R].VDVIPVNLPGEHGQRLPISR.[N]	1xTMT6plex [N-Term]	3.20275e-06	0.000201698	1	1	1	P02751	P02751 [939-958]		1	2425.39	42.3	114.2	89.2	154.3	8.44	3.67	12.2	45.07		High	High	High	High	High	High	High	0.0001565	6.447e-07	5.26	[939-958]	Used
	FALSE	High	[R].VDVIPVNLPGEHGQR.[L]	1xTMT6plex [N-Term]	4.85397e-06	0.000201698	1	1	3	P02751	P02751 [939-953]		0	1859.03	23.6	137.9	76.7	161.8	14.22	73.47	8.55	51.04		High	High	High	High	High	High	High	0.0001565	1.02e-06	4.27	[939-953]	Used
	FALSE	High	[K].CDPVDQCQDSETGTFYQIGDSWEK.[Y]	2xCarbamidomethyl [C1; C7]; 1xTMT6plex [K24]; 1xTMT6plex [N-Term]	1.41572e-05	0.000201698	1	1	1	P02751	P02751 [555-578]		0	3323.49	55.4	108	90.2	146.4	2.14	39.82	4.29	53.67		High	High	High	High	High	High	High	0.0001565	3.372e-06	4.88	[555-578]	Used
	FALSE	High	[K].CDPHEATCYDDGK.[T]	2xCarbamidomethyl [C1; C8]; 1xTMT6plex [K13]; 1xTMT6plex [N-Term]	2.88018e-06	0.000201698	1	2	12	P02751	P02751 [2379-2391]		0	2025.9	8.6	124.9	98.3	168.2	5.68	24.01	38.91	49.65		High	High	High	High	High	High	High	0.0001565	5.728e-07	4.13	[2379-2391]	Used
	FALSE	High	[R].CDNCRRPGGEPSPEGTTGQSYNQYSQR.[Y]	2xCarbamidomethyl [C1; C4]; 1xTMT6plex [N-Term]	1.42278e-07	0.000201698	1	2	6	P02751	P02751 [2421-2447]		1	3330.48	0	198.7	0	201.3		63.23		2.93		Not Found	High	High	High	Not Found	High	High	0.0001565	2.034e-08	6.37	[2421-2447]	Used
	FALSE	High	[R].CHEGGQSYK.[I]	1xCarbamidomethyl [C1]; 1xTMT6plex [K9]; 1xTMT6plex [N-Term]	0.000121497	0.000201698	1	1	5	P02751	P02751 [141-149]		0	1523.77	18.3	186.3	51.5	143.9	13.94	53.45	93.91	26.98		High	High	High	High	High	High	High	0.0001565	3.655e-05	3.78	[141-149]	Used
	FALSE	High	[R].TNTNVNCPIECFMPLDVQADR.[E]	2xCarbamidomethyl [C7; C11]; 1xTMT6plex [N-Term]	9.36451e-07	0.000201698	1	2	2	P02751	P02751 [2452-2472]		0	2723.28	26.8	136.7	92.7	143.9	10.83	31.95	21.79	41.25		High	High	High	High	High	High	High	0.0001565	1.657e-07	3.99	[2452-2472]	Used
	FALSE	High	[R].TNTNVNCPIECFMPLDVQADREDSRE.[-]	2xCarbamidomethyl [C7; C11]; 1xTMT6plex [N-Term]	0.000201161	0.000201698	1	2	2	P02751	P02751 [2452-2477]		2	3339.52	13.8	152.6	81.4	152.2	7.38	21.63	0.28	23.03		High	High	High	High	High	High	High	0.0001565	6.372e-05	5.24	[2452-2477]	Used
	FALSE	High	[R].TNTNVNCPIECFMPLDVQADREDSRE.[-]	2xCarbamidomethyl [C7; C11]; 1xOxidation [M13]; 1xTMT6plex [N-Term]	2.40712e-05	0.000201698	1	2	4	P02751	P02751 [2452-2477]		2	3355.52	11.1	145.3	82	161.6	11.28	38.75	4.67	37.34		High	High	High	High	High	High	High	0.0001565	6.045e-06	4.83	[2452-2477]	Used
	FALSE	High	[R].VTWAPPPSIDLTNFLVR.[Y]	1xTMT6plex [N-Term]	0.000120427	0.000201698	1	2	2	P02751	P02751 [1376-1392]		0	2155.21	23.3	113	109.9	153.9	8.29	8.27	1.06	26.29		High	High	High	High	High	High	High	0.0001565	3.617e-05	5.28	[1376-1392]	Used
	FALSE	High	[K].VVTPLSPPTNLHLEANPDTGVLTVSWER.[S]	1xTMT6plex [N-Term]	3.28889e-06	0.000201698	1	1	1	P02751	P02751 [1170-1197]		0	3271.75	5.3	179	58.9	156.8	33.06	77.19	6.48	20.15		High	High	High	High	High	High	High	0.0001565	6.68e-07	6.09	[1170-1197]	Used
	FALSE	High	[K].YPLRNLQPASEYTVSLVAIK.[G]	1xTMT6plex [K20]; 1xTMT6plex [N-Term]	4.69688e-07	0.000201698	1	1	1	P02751	P02751 [1051-1070]		1	2720.58	32.9	59.3	134.2	173.7	12.49	32.45	54.8	20.14		High	High	High	High	High	High	High	0.0001565	7.644e-08	5.46	[1051-1070]	Used
	FALSE	High	[K].YSFCTDHTVLVQTR.[G]	1xCarbamidomethyl [C4]; 1xTMT6plex [N-Term]	2.85481e-06	0.000201698	1	1	7	P02751	P02751 [398-411]		0	1955.98	31.2	137.4	80.7	150.7	4.12	25.66	12.6	37.35		High	High	High	High	High	High	High	0.0001565	5.701e-07	3.56	[398-411]	Used
	FALSE	High	[K].WLPSSSPVTGYR.[V]	1xTMT6plex [N-Term]	0.000120427	0.000201698	1	2	3	P02751	P02751 [1653-1664]		0	1578.85	18.2	181.3	88.2	112.3	4.01	38.88	17.84	4.84		High	High	High	High	High	High	High	0.0001565	3.621e-05	3.17	[1653-1664]	Used
	FALSE	High	[R].WSRPQAPITGYR.[I]	1xTMT6plex [N-Term]	0.000129258	0.000201698	1	1	1	P02751	P02751 [831-842]		0	1660.91	36.1	65.1	165.3	133.5	7.54	41.72	11.83	18.72		High	High	High	High	High	High	High	0.0001565	3.923e-05	4.56	[831-842]	Used
	FALSE	High	[K].WCGTTQNYDADQK.[F]	1xCarbamidomethyl [C2]; 1xTMT6plex [K13]; 1xTMT6plex [N-Term]	8.15988e-05	0.000201698	1	1	8	P02751	P02751 [445-457]		0	2044.98	18.2	163.8	83.1	134.9	4.38	47.54	41.35	13.57		High	High	High	High	High	High	High	0.0001565	2.346e-05	4.91	[445-457]	Used
	FALSE	High	[R].WCHDNGVNYK.[I]	1xCarbamidomethyl [C2]; 1xTMT6plex [K10]; 1xTMT6plex [N-Term]	0.000151569	0.000201698	1	2	4	P02751	P02751 [2341-2350]		0	1750.87	21.7	171.4	71.6	135.3	7.39	60.76	6.58	21.62		High	High	High	High	High	High	High	0.0001565	4.663e-05	5.57	[2341-2350]	Used
	FALSE	High	[K].WDRQGENGQMMSCTCLGNGKGEFK.[C]	2xCarbamidomethyl [C13; C15]; 2xTMT6plex [K20; K24]; 1xTMT6plex [N-Term]	1.63912e-07	0.000201698	1	2	1	P02751	P02751 [2355-2378]		2	3477.67	12.7	113.5	131.4	142.4	12.22	13.49	84.24	18.36		High	High	High	High	High	High	High	0.0001565	2.389e-08	4.9	[2355-2378]	Used
	FALSE	High	[R].VPGTSTSATLTGLTR.[G]	1xTMT6plex [N-Term]	7.91566e-07	0.000201698	1	2	3	P02751	P02751 [2241-2255]		0	1690.95	42.9	74.2	137.4	145.5	3.98	79.2	27.18	42.52		High	High	High	High	High	High	High	0.0001565	1.367e-07	3.7	[2241-2255]	Used
	FALSE	High	[R].DGQERDAPIVNK.[V]	1xTMT6plex [K12]; 1xTMT6plex [N-Term]	1.00263e-05	0.000201698	1	1	10	P02751	P02751 [1158-1169]		1	1800	12.2	106.4	107.4	174	8.52	17.28	32.78	39.34		High	High	High	High	High	High	High	0.0001565	2.285e-06	4.08	[1158-1169]	Used
	FALSE	High	[R].SSPVVIDASTAIDAPSNLR.[F]	1xTMT6plex [N-Term]	9.92423e-09	0.000201698	1	3	2	P02751	P02751 [1983-2001]		0	2142.16	32.2	156.8	79.1	131.9	31.79	5.62	41.94	34.81		High	High	High	High	High	High	High	0.0001565	1.064e-09	6.94	[1983-2001]	Used
	FALSE	High	[K].DSMIWDCTCIGAGR.[G]	2xCarbamidomethyl [C7; C9]; 1xOxidation [M3]; 1xTMT6plex [N-Term]	6.31348e-05	0.000201698	1	1	6	P02751	P02751 [117-130]		0	1886.84	42.7	129.4	97.4	130.5	1.03	28.89	1.91	26.59		High	High	High	High	High	High	High	0.0001565	1.767e-05	4.25	[117-130]	Used
	FALSE	High	[K].DSMIWDCTCIGAGR.[G]	2xCarbamidomethyl [C7; C9]; 1xTMT6plex [N-Term]	3.66634e-07	0.000201698	1	1	2	P02751	P02751 [117-130]		0	1870.84	5.5	203.7	86.7	104	0.01	1.03	14.67	44.52		High	High	High	High	High	High	High	0.0001565	5.837e-08	4.54	[117-130]	Used
	FALSE	High	[K].DNRGNLLQCICTGNGR.[G]	2xCarbamidomethyl [C9; C11]; 1xTMT6plex [N-Term]	6.30485e-08	0.000201698	1	1	6	P02751	P02751 [250-265]		1	2077.02	24	128.8	104.6	142.6	5.75	15.6	28.09	13.43		High	High	High	High	High	High	High	0.0001565	8.286e-09	6.18	[250-265]	Used
	FALSE	High	[K].DNRGNLLQCICTGNGRGEWK.[C]	2xCarbamidomethyl [C9; C11]; 1xTMT6plex [K20]; 1xTMT6plex [N-Term]	3.58414e-05	0.000201698	1	1	1	P02751	P02751 [250-269]		2	2806.42	22.6	133.5	120.5	123.4	2.49	71.8	2.2	14.43		High	High	High	High	High	High	High	0.0001565	9.387e-06	2.9	[250-269]	Used
	FALSE	High	[K].DTLTSRPAQGVVTTLENVSPPR.[R]	1xTMT6plex [N-Term]	1.68087e-10	0.000201698	1	2	2	P02751	P02751 [1888-1909]		0	2567.4	22.5	112	128.9	136.7	6.27	5.82	18.62	11.19		High	High	High	High	High	High	High	0.0001565	1.145e-11	10.58	[1888-1909]	Used
	FALSE	High	[K].DTLTSRPAQGVVTTLENVSPPRR.[A]	1xTMT6plex [N-Term]	4.53856e-11	0.000201698	1	2	5	P02751	P02751 [1888-1910]		1	2723.5	19.7	134.1	101.7	144.5	10.73	18.66	0.42	17.81		High	High	High	High	High	High	High	0.0001565	2.683e-12	12.37	[1888-1910]	Used
	FALSE	High	[R].DLQFVEVTDVK.[V]	1xTMT6plex [K11]; 1xTMT6plex [N-Term]	4.48249e-06	0.000201698	1	1	10	P02751	P02751 [912-922]		0	1751	13.6	140.3	94.7	151.5	3.57	24.19	37.67	44.65		High	High	High	High	High	High	High	0.0001565	9.372e-07	3.95	[912-922]	Used
	FALSE	High	[K].TETITGFQVDAVPANGQTPIQR.[T]	1xTMT6plex [N-Term]	3.38575e-07	0.000201698	1	2	3	P02751	P02751 [1929-1950]		0	2572.36	28.8	123.5	91.1	156.5	19.13	3.15	12.31	33.16		High	High	High	High	High	High	High	0.0001565	5.308e-08	6.84	[1929-1950]	Used
	FALSE	High	[R].TEIDKPSQMQVTDVQDNSISVK.[W]	1xOxidation [M9]; 2xTMT6plex [K5; K22]; 1xTMT6plex [N-Term]	0.000192458	0.000201698	1	2	2	P02751	P02751 [1631-1652]		0	3165.69	48.3	104.9	111.3	135.4	1.85	16.07	46.59	60.5		High	High	High	High	High	High	High	0.0001565	6.107e-05	4.56	[1631-1652]	Used
	FALSE	High	[R].TEIDKPSQMQVTDVQDNSISVK.[W]	2xTMT6plex [K5; K22]; 1xTMT6plex [N-Term]	1.10357e-08	0.000201698	1	2	3	P02751	P02751 [1631-1652]		0	3149.7	11.8	109.9	137.4	140.8	25.52	18.89	60.04	52.54		High	High	High	High	High	High	High	0.0001565	1.194e-09	7.37	[1631-1652]	Used
	FALSE	High	[R].CTCVGNGRGEWTCIAYSQLR.[D]	3xCarbamidomethyl [C1; C3; C13]; 1xTMT6plex [N-Term]	9.81239e-08	0.000201698	1	1	2	P02751	P02751 [496-515]		1	2617.23	18.4	125	93.1	163.5	9.46	16.11	11.77	30.79		High	High	High	High	High	High	High	0.0001565	1.343e-08	5.83	[496-515]	Used
	FALSE	High	[R].TKTETITGFQVDAVPANGQTPIQR.[T]	1xTMT6plex [K2]; 1xTMT6plex [N-Term]	4.32064e-09	0.000201698	1	2	5	P02751	P02751 [1927-1950]		1	3030.66	16.9	147.7	93.9	141.5	9.5	61.07	12.46	11.72		High	High	High	High	High	High	High	0.0001565	4.19e-10	6.24	[1927-1950]	Used
	FALSE	High	[R].RPGGEPSPEGTTGQSYNQYSQR.[Y]	1xTMT6plex [N-Term]	4.81651e-10	0.000201698	1	2	10	P02751	P02751 [2426-2447]		0	2625.25	21.4	110.5	111.2	156.9	14.51	39.74	3.38	3.94		High	High	High	High	High	High	High	0.0001565	3.683e-11	8.09	[2426-2447]	Used
	FALSE	High	[K].RQAQQMVQPQSPVAVSQSKPGCYDNGK.[H]	1xCarbamidomethyl [C22]; 2xTMT6plex [K19; K27]; 1xTMT6plex [N-Term]	3.5931e-06	0.000201698	1	1	1	P02751	P02751 [31-57]		1	3675.93	11.5	182.3	141.8	64.4	29.9	54.8	37.89	28.21		High	High	High	High	High	High	High	0.0001565	7.31e-07	4.69	[31-57]	Used
	FALSE	High	[K].RQAQQMVQPQSPVAVSQSKPGCYDNGK.[H]	1xCarbamidomethyl [C22]; 1xOxidation [M6]; 2xTMT6plex [K19; K27]; 1xTMT6plex [N-Term]	0.000231744	0.000201698	1	1	1	P02751	P02751 [31-57]		1	3691.93	7.5	174.3	149.6	68.6	21.08	58.47	25.84	5.66		High	High	High	High	High	High	High	0.0001565	7.477e-05	3.56	[31-57]	Used
	FALSE	High	[R].TFYSCTTEGR.[Q]	1xCarbamidomethyl [C5]; 1xTMT6plex [N-Term]	0.0001463	0.000201698	1	1	9	P02751	P02751 [370-379]		0	1450.68	10.7	140.8	96.5	152	9.71	55.02	2.67	73.7		High	High	High	High	High	High	High	0.0001565	4.505e-05	3.63	[370-379]	Used
	FALSE	High	[R].DAPIVNKVVTPLSPPTNLHLEANPDTGVLTVSWER.[S]	1xTMT6plex [K7]; 1xTMT6plex [N-Term]	7.64045e-07	0.000201698	1	1	1	P02751	P02751 [1163-1197]		1	4238.32	31.3	139.6	122.2	106.9	6.46	80.79		10.45		High	High	High	High	Not Found	High	High	0.0001565	1.318e-07	5.56	[1163-1197]	Used
	FALSE	High	[R].SYTITGLQPGTDYK.[I]	1xTMT6plex [K14]; 1xTMT6plex [N-Term]	6.54089e-05	0.000201698	1	2	5	P02751	P02751 [1958-1971]		0	2002.09	26.3	122.2	121.5	130	3.44	13.44	5.6	17.22		High	High	High	High	High	High	High	0.0001565	1.836e-05	4.22	[1958-1971]	Used
	FALSE	High	[K].NNQKSEPLIGRK.[K]	2xTMT6plex [K4; K12]; 1xTMT6plex [N-Term]	0.00100624	0.000338542	1	3	1	P02751	P02751 [2069-2080]		2	2071.26	23	140.7	129.1	107.2	5.26	124.28		89		High	High	High	High	Not Found	High	High	0.0002356	0.0003817	1.79	[2069-2080]	Used
	FALSE	High	[R].STTPDITGYR.[I]	1xTMT6plex [N-Term]	0.000771691	0.000338542	1	1	11	P02751	P02751 [1198-1207]		0	1339.71	14.8	133.3	104.5	147.3	9.32	6.16	3.48	47.93		High	High	High	High	High	High	High	0.0002356	0.0002853	3.29	[1198-1207]	Used
	FALSE	High	[R].VGDTYERPK.[D]	1xTMT6plex [K9]; 1xTMT6plex [N-Term]	0.000576328	0.000338542	1	1	8	P02751	P02751 [108-116]		0	1522.86	13.8	134.6	99.2	152.4	4.58	14.78	16.49	34.57		High	High	High	High	High	High	High	0.0002356	0.0002058	4.09	[108-116]	Used
	FALSE	High	[K].HYQINQQWER.[T]	1xTMT6plex [N-Term]	0.000669847	0.000338542	1	1	6	P02751	P02751 [58-67]		0	1630.83	37.5	127.1	110.3	125	8.41	19.45	6.1	4.57		High	High	High	High	High	High	High	0.0002356	0.000244	3.92	[58-67]	Used
	FALSE	High	[K].QHDMGHMMR.[C]	2xOxidation [M7; M]; 1xTMT6plex [N-Term]	0.00158007	0.000465665	1	1	20	P02751	P02751 [487-495]		0	1403.62									No Quan Values	High	High	High	High	High	High	High	0.0003124	0.0006289	2.24	[487-495]	Not Used
	FALSE	High	[R].FTNIGPDTMR.[V]	1xTMT6plex [N-Term]	0.00177271	0.000465665	1	2	9	P02751	P02751 [1366-1375]		0	1380.71	21.1	97.5	138.9	142.5	3.53	41.03	2.55	37.28		High	High	High	High	High	High	High	0.0003124	0.0007142	3.23	[1366-1375]	Used
	FALSE	High	[K].YEVSVYALK.[D]	1xTMT6plex [K9]; 1xTMT6plex [N-Term]	0.00147208	0.000465665	1	2	1	P02751	P02751 [1879-1887]		0	1529.9	13.4	91.5	111.7	183.3	5.39	85.31	37.45	65.38		High	High	High	High	High	High	High	0.0003124	0.0005841	3.9	[1879-1887]	Used
	FALSE	High	[K].QHDMGHMMR.[C]	1xOxidation [M]; 1xTMT6plex [N-Term]	0.00386343	0.0005261	1	1	9	P02751	P02751 [487-495]		0	1387.62	15	140.8	77.4	166.8	12.72	71.88	105.86	20.06		High	High	High	High	High	High	High	0.000343	0.001708	2.28	[487-495]	Used
	FALSE	High	[R].YQCYCYGR.[G]	2xCarbamidomethyl [C3; C5]; 1xTMT6plex [N-Term]	0.00575542	0.0005261	1	1	4	P02751	P02751 [585-592]		0	1398.61	17.9	140.8	95.9	145.4	20.57	5	9.25	5.29		High	High	High	High	High	High	High	0.000343	0.002662	2.41	[585-592]	Used
	FALSE	High	[R].EDRVPHSR.[N]	1xTMT6plex [N-Term]	0.00372897	0.0005261	1	2	4	P02751	P02751 [1494-1501]		1	1224.66	16.6	101	132.5	150	6.93	13.19	3.12	41.28		High	High	High	High	High	High	High	0.000343	0.001632	2.29	[1494-1501]	Used
	FALSE	High	[R].VGDTYERPKDSMIWDCTCIGAGR.[G]	2xCarbamidomethyl [C16; C18]; 1xOxidation [M12]; 1xTMT6plex [K9]; 1xTMT6plex [N-Term]	0.00517502	0.0005261	1	1	1	P02751	P02751 [108-130]		1	3161.52	21	184.6	57.3	137.1	13.62	113.98		62.03		High	High	High	High	Not Found	High	High	0.000343	0.002355	4.58	[108-130]	Used
	FALSE	High	[K].SEPLIGRK.[K]	1xTMT6plex [K8]; 1xTMT6plex [N-Term]	0.00601607	0.0005261	1	3	2	P02751	P02751 [2073-2080]		1	1357.86	12.6	134.6	97	155.9	9.54	0.86	12.57	48.63		High	High	High	High	High	High	High	0.000343	0.002799	2.92	[2073-2080]	Used
	FALSE	High	[R].IGDQWDKQHDMGHMMR.[C]	1xOxidation [M11]; 1xTMT6plex [K7]; 1xTMT6plex [N-Term]	0.00229143	0.0005261	1	1	1	P02751	P02751 [480-495]		1	2459.18	57.9	109.4	105.8	126.9	3.68	107.66	31.77	10.95		High	High	High	High	High	High	High	0.000343	0.0009519	2.15	[480-495]	Used
	FALSE	High	[K].LGVRPSQGGEAPR.[E]	1xTMT6plex [N-Term]	0.00341295	0.0005261	1	1	1	P02751	P02751 [1117-1129]		0	1552.88	34.3	113.2	99.7	152.7	22.37	16.92	13.46	25.97		High	High	High	High	High	High	High	0.000343	0.001485	2.93	[1117-1129]	Used
	FALSE	High	[R].CTCVGNGR.[G]	2xCarbamidomethyl [C1; C3]; 1xTMT6plex [N-Term]	0.0135868	0.000560454	1	1	4	P02751	P02751 [496-503]		0	1152.55	8.2	151	101.2	139.6	1.18	14.34	11.76	31.75		High	High	High	High	High	High	High	0.0003589	0.006894	2.01	[496-503]	Used
	FALSE	High	[R].ISCTIANR.[C]	1xCarbamidomethyl [C3]; 1xTMT6plex [N-Term]	0.0127709	0.000560454	1	1	7	P02751	P02751 [133-140]		0	1163.64	9.2	160.5	92.3	138	8.05	22.61	8.3	49.49		High	High	High	High	High	High	High	0.0003589	0.006423	2.57	[133-140]	Used
	FALSE	High	[R].FTNIGPDTMR.[V]	1xOxidation [M9]; 1xTMT6plex [N-Term]	0.00798766	0.000560454	1	2	19	P02751	P02751 [1366-1375]		0	1396.71	35	105.1	111.3	148.6	4.84	36.11	3.2	52.62		High	High	High	High	High	High	High	0.0003589	0.003826	1.86	[1366-1375]	Used
	FALSE	High	[R].TTPPTTATPIR.[H]	1xTMT6plex [N-Term]	0.0156518	0.000560454	1	3	3	P02751	P02751 [2151-2161]		0	1384.8	16.2	123.4	92.7	167.7	12.34	21.04	12.06	52.66		High	High	High	High	High	High	High	0.0003589	0.008046	2.37	[2151-2161]	Used
	FALSE	High	[R].IGDTWSKK.[D]	2xTMT6plex [K7; K8]; 1xTMT6plex [N-Term]	0.00888339	0.000560454	1	1	4	P02751	P02751 [242-249]		1	1621.99	15.1	200.2	52.7	132	2.69	81.61	73.37	13.6		High	High	High	High	High	High	High	0.0003589	0.004308	2.58	[242-249]	Used
	FALSE	High	[K].VFAVSHGR.[E]	1xTMT6plex [N-Term]	0.0174025	0.000560454	1	1	2	P02751	P02751 [977-984]		0	1101.64	19.6	107.9	119.9	152.6	1.21	11.65	33.15	12.64		High	High	High	High	High	High	High	0.0003589	0.009054	2.6	[977-984]	Used
	FALSE	High	[R].SDTVPSPR.[D]	1xTMT6plex [N-Term]	0.0230781	0.000877036	1	1	9	P02751	P02751 [904-911]		0	1087.59	17.9	114.7	99.9	167.5	5.22	34.56	17.02	49.74		High	High	High	High	High	High	High	0.0005536	0.01241	2.71	[904-911]	Used
	FALSE	High	[R].MSESGFK.[L]	1xTMT6plex [K7]; 1xTMT6plex [N-Term]	0.0239054	0.000986015	1	2	4	P02751	P02751 [2315-2321]		0	1243.68	18.2	140.7	102.2	139	0.57	17.36	13.2	48.47		High	High	High	High	High	High	High	0.0006215	0.01302	2.51	[2315-2321]	Used
	FALSE	High	[R].DAPIVNK.[V]	1xTMT6plex [K7]; 1xTMT6plex [N-Term]	0.0249808	0.00127999	1	1	4	P02751	P02751 [1163-1169]		0	1214.75	12.9	164.7	92.1	130.3	3.6	27.2	21.11	56.16		High	High	High	High	High	High	High	0.0008029	0.01356	2.32	[1163-1169]	Used
	FALSE	High	[K].EKTGPMK.[E]	2xTMT6plex [K2; K7]; 1xTMT6plex [N-Term]	0.0290057	0.00127999	1	2	2	P02751	P02751 [1851-1857]		1	1477.9	29.3	187.5	98.2	85.1	0.64	126.4		91.63		High	High	High	High	Not Found	High	High	0.0008029	0.01613	2.91	[1851-1857]	Used
	FALSE	High	[K].SEPLIGR.[K]	1xTMT6plex [N-Term]	0.0272764	0.00127999	1	3	3	P02751	P02751 [2073-2079]		0	1000.6	22.2	122.8	109.9	145.1	8.21	1.52	2.28	38.34		High	High	High	High	High	High	High	0.0008029	0.0151	2.3	[2073-2079]	Used
	FALSE	High	[R].ITGYIIK.[Y]	1xTMT6plex [K7]; 1xTMT6plex [N-Term]	0.031114	0.00137182	1	3	2	P02751	P02751 [2021-2027]		0	1265.82	30.6	88	121.4	160	5.6	38.35	3.61	47.68		High	High	High	High	High	High	High	0.0008574	0.01743	2.05	[2021-2027]	Used
	FALSE	High	[R].AQITGYR.[L]	1xTMT6plex [N-Term]	0.0339615	0.00146558	1	1	6	P02751	P02751 [1022-1028]		0	1037.59	18.2	151.9	103.9	125.9	2.25	22.69	2.29	45.73		High	High	High	High	High	High	High	0.0009154	0.01928	2.25	[1022-1028]	Used
	FALSE	High	[K].GNQESPK.[A]	1xTMT6plex [K7]; 1xTMT6plex [N-Term]	0.0367413	0.00155155	1	1	3	P02751	P02751 [1071-1077]		0	1217.69	9.7	210.5	70.7	109.1	25.55	36.36	14.86	46.16		High	High	High	High	High	High	High	0.0009654	0.02092	1.56	[1071-1077]	Used
	FALSE	High	[R].LTVGLTR.[R]	1xTMT6plex [N-Term]	0.0515687	0.00246293	1	1	4	P02751	P02751 [1029-1035]		0	988.635	16.1	168	103	112.9	3.56	50.93	12.32	48.31		High	High	High	High	High	High	High	0.001538	0.03056	1.91	[1029-1035]	Used
	FALSE	High	[R].CNDQDTR.[T]	1xCarbamidomethyl [C1]; 1xTMT6plex [N-Term]	0.0586909	0.00254107	1	1	1	P02751	P02751 [231-237]		0	1137.52	17.8	190.2	110.1	82	3.67	69.06	12.76	44.57		High	High	High	High	High	High	High	0.001632	0.03551	1.87	[231-237]	Used
	FALSE	High	[R].MSESGFK.[L]	1xOxidation [M1]; 1xTMT6plex [K7]; 1xTMT6plex [N-Term]	0.059709	0.00272785	1	2	2	P02751	P02751 [2315-2321]		0	1259.67	21.8	115.7	113.6	148.8	0.82	21.34	14.08	19.31		High	High	High	High	High	High	High	0.001692	0.03626	2.46	[2315-2321]	Used
	FALSE	High	[R].IGDTWSK.[K]	1xTMT6plex [K7]; 1xTMT6plex [N-Term]	0.0612678	0.00291987	1	1	1	P02751	P02751 [242-248]		0	1264.73	47	137.3	81.1	134.7	4.18	13.08	3.35	38.03		High	High	High	High	High	High	High	0.001806	0.03719	2.33	[242-248]	Used
	FALSE	High	[R].ATITGYR.[I]	1xTMT6plex [N-Term]	0.077807	0.0035726	1	2	4	P02751	P02751 [1474-1480]		0	1010.58	22.8	146.7	101.8	128.7	4.61	4.34	5.84	30.84		High	High	High	High	High	High	High	0.002262	0.04863	2.1	[1474-1480]	Used
	FALSE	High	[R].ITCTSR.[N]	1xCarbamidomethyl [C3]; 1xTMT6plex [N-Term]	0.0890602	0.00424358	1	1	2	P02751	P02751 [223-228]		0	966.524	9.8	201.7	71.2	117.4	77.15	31	4.35	8.21		High	High	High	High	High	High	High	0.002848	0.05691	2.16	[223-228]	Used
	FALSE	High	[R].CNDQDTRTSYR.[I]	1xCarbamidomethyl [C1]; 1xTMT6plex [N-Term]	0.0868409	0.00424358	1	1	2	P02751	P02751 [231-241]		1	1644.76									No Quan Values	Not Found	Not Found	High	High	Not Found	High	High	0.002848	0.05543	1.79	[231-241]	Not Used
	FALSE	High	[R].WTPPRAQITGYR.[L]	1xTMT6plex [N-Term]	0.0936577	0.00477565	1	1	2	P02751	P02751 [1017-1028]		1	1674.93	50.7	159	88.9	101.4	4.62	28.9	10.75	39.58		High	High	High	High	High	High	High	0.003278	0.06027	3.17	[1017-1028]	Used
	FALSE	High	[K].YTGNTYR.[V]	1xTMT6plex [N-Term]	0.10181	0.00534676	1	1	5	P02751	P02751 [101-107]		0	1103.57	21.5	143.5	86.2	148.8	10.63	27.13	17.17	24.8		High	High	High	High	High	High	High	0.003617	0.06626	2.26	[101-107]	Used
	FALSE	High	[R].GATYNVIVEALK.[D]	1xTMT6plex [K12]; 1xTMT6plex [N-Term]	0.130295	0.00790719	1	2	1	P02751	P02751 [2256-2267]		0	1736.04	64.5	195.7	61.2	78.7	6.96	25.56	7.92	4.78		High	High	High	High	High	High	High	0.005224	0.08781	1.68	[2256-2267]	Used
	FALSE	High	[K].YEKPGSPPR.[E]	1xTMT6plex [K3]; 1xTMT6plex [N-Term]	0.150614	0.00968347	1	3	2	P02751	P02751 [2028-2036]		0	1488.86	25.8	115	108.6	150.7	8.38	75.76	37.58	47.48		High	High	High	High	High	High	High	0.006481	0.1039	1.03	[2028-2036]	Used
FALSE	High	Master Protein	P35579	Myosin-9 OS=Homo sapiens OX=9606 GN=MYH9 PE=1 SV=4	0	584.188	49	114	205	97	1960	226.4	5.6	651.16	114	cell differentiation;cell organization and biogenesis;cellular component movement;metabolic process;regulation of biological process;response to stimulus;transport	cytoplasm;cytoskeleton;cytosol;extracellular;membrane;nucleus	catalytic activity;motor activity;nucleotide binding;protein binding;RNA binding;transporter activity	Pf00063, Pf01442, Pf01496, Pf01576, Pf01765, Pf02736, Pf03962, Pf04111, Pf04156, Pf05911, Pf06637, Pf07888, Pf09731, Pf11068, Pf11559, Pf12128, Pf13094	4627	ENSG00000100345.20	22	Primary Focal Segmental Glomerulosclerosis FSGS; VEGFA-VEGFR2 Signaling Pathway	MYH9	RHO GTPases activate PAKs; EPHA-mediated growth cone collapse; RHO GTPases Activate ROCKs; Sema4D induced cell migration and growth-cone collapse; Regulation of actin dynamics for phagocytic cup formation; Developmental Biology; RHO GTPases activate CIT; RHO GTPases activate PKNs	20	15	120.3	68.3	77.6	10.78	9.9	4.19	High	High	High	High	High	High	1
	Checked	Confidence	Annotated Sequence	Modifications	Qvality PEP	Qvality q-value	# Protein Groups	# Proteins	# PSMs	Master Protein Accessions	Positions in Master Proteins	Modifications in Master Proteins	# Missed Cleavages	Theo. MH+ [Da]	Abundances (Grouped): Epithelial	Abundances (Grouped): Fibroblast	Abundances (Grouped): Keratocyte	Abundances (Grouped): Myofibroblast	Abundances (Grouped) CV [%]: Epithelial	Abundances (Grouped) CV [%]: Fibroblast	Abundances (Grouped) CV [%]: Keratocyte	Abundances (Grouped) CV [%]: Myofibroblast	Quan Info	Found in Sample: [S7] F1: 129C, Sample, hCE_EV_7, hCE_rep1, Epithelial	Found in Sample: [S8] F1: 130N, Sample, hCE_EV_8, hCE_rep2, Epithelial	Found in Sample: [S3] F1: 127C, Sample, hCF_EV_3, hCF_rep1, Fibroblast	Found in Sample: [S4] F1: 128N, Sample, hCF_EV_4, hCF_rep2, Fibroblast	Found in Sample: [S2] F1: 127N, Sample, hCK_EV_2, hCK_rep2, Keratocyte	Found in Sample: [S5] F1: 128C, Sample, hCM_EV_5, hCM_rep1, Myofibroblast	Found in Sample: [S6] F1: 129N, Sample, hCM_EV_6, hCM_rep2, Myofibroblast	Percolator q-Value (by Search Engine): Sequest HT	Percolator PEP (by Search Engine): Sequest HT	XCorr (by Search Engine): Sequest HT	Positions in Proteins	Quan Usage
	FALSE	High	[R].NTDQASMPDNTAAQK.[V]	1xOxidation [M7]; 1xTMT6plex [K15]; 1xTMT6plex [N-Term]	7.03819e-06	0.000201698	1	3	8	P35579	P35579 [359-373]		0	2066.02	166.7	77.7	48.2	107.4	11.5	3.58	0.31	43.79		High	High	High	High	High	High	High	0.0001565	1.543e-06	3.75	[359-373]	Used
	FALSE	High	[R].NTDQASMPDNTAAQK.[V]	1xTMT6plex [K15]; 1xTMT6plex [N-Term]	5.20994e-06	0.000201698	1	3	4	P35579	P35579 [359-373]		0	2050.03	228.9	51.3	47.4	72.4	12.63	39.13	0.88	8.75		High	High	High	High	High	High	High	0.0001565	1.11e-06	4.69	[359-373]	Used
	FALSE	High	[K].MEDSVGCLETAEEVK.[R]	1xCarbamidomethyl [C7]; 1xTMT6plex [K15]; 1xTMT6plex [N-Term]	2.4562e-06	0.000201698	1	1	1	P35579	P35579 [1373-1387]		0	2155.07	187.7	55.3	73.5	83.6	10.84	30.06	35.83	45.03		High	High	High	High	High	High	High	0.0001565	4.833e-07	4.15	[1373-1387]	Used
	FALSE	High	[K].MQQNIQELEEQLEEEESAR.[Q]	1xTMT6plex [N-Term]	9.16471e-09	0.000201698	1	1	1	P35579	P35579 [941-959]		0	2562.22	74.9	108.2	109.8	107.1	22.83	47.58	27.92	30.38		High	High	High	High	High	High	High	0.0001565	9.674e-10	7.1	[941-959]	Used
	FALSE	High	[K].NKHEAMITDLEER.[L]	1xTMT6plex [K2]; 1xTMT6plex [N-Term]	0.000223688	0.000201698	1	1	1	P35579	P35579 [1023-1035]		1	2044.09	108.3	122.8	74.3	94.6	16.61	23.4	39.41	46.76		High	High	High	High	High	High	High	0.0001565	7.205e-05	3.65	[1023-1035]	Used
	FALSE	High	[K].NFINNPLAQADWAAK.[K]	1xTMT6plex [K15]; 1xTMT6plex [N-Term]	1.10083e-07	0.000201698	1	3	2	P35579	P35579 [15-29]		0	2131.17	156	109.7	52.6	81.7	1.17	30.9	0.84	10.95		High	High	High	High	High	High	High	0.0001565	1.53e-08	5.8	[15-29]	Used
	FALSE	High	[K].QTLENERGELANEVK.[V]	1xTMT6plex [K15]; 1xTMT6plex [N-Term]	7.35649e-06	0.000201698	1	1	3	P35579	P35579 [1220-1234]		1	2188.2	175.1	109.3	60.6	55	1.31	23.9	38.57	12.82		High	High	High	High	High	High	High	0.0001565	1.633e-06	2.9	[1220-1234]	Used
	FALSE	High	[R].RGDLPFVVPR.[R]	1xTMT6plex [N-Term]	4.43192e-05	0.000201698	1	1	2	P35579	P35579 [1923-1932]		1	1384.83	71.3	108.9	108.7	111.1	1.77	1.86	2.39	23.42		High	High	High	High	High	High	High	0.0001565	1.193e-05	4.74	[1923-1932]	Used
	FALSE	High	[K].EEVGEEAIVELVENGK.[K]	1xTMT6plex [K16]; 1xTMT6plex [N-Term]	1.03216e-06	0.000201698	1	3	1	P35579	P35579 [48-63]		0	2202.19	194.1	76.3	58.6	71	0.64	68.18	33.47	35.91		High	High	High	High	High	High	High	0.0001565	1.841e-07	4.79	[48-63]	Used
	FALSE	High	[K].RALEQQVEEMK.[T]	1xTMT6plex [K11]; 1xTMT6plex [N-Term]	1.22412e-07	0.000201698	1	1	2	P35579	P35579 [1528-1538]		1	1819.01	132.7	93.7	81.8	91.9	2.19	58.64	18.27	37.04		High	High	High	High	High	High	High	0.0001565	1.724e-08	5.32	[1528-1538]	Used
	FALSE	High	[R].EMEAELEDERK.[Q]	1xTMT6plex [K11]; 1xTMT6plex [N-Term]	1.31063e-06	0.000201698	1	1	2	P35579	P35579 [1593-1603]		1	1836.94	169.7	101.8	70.5	57.9	0.5	22.3	21.95	9.61		High	High	High	High	High	High	High	0.0001565	2.39e-07	4.06	[1593-1603]	Used
	FALSE	High	[K].QFRTEMEDLMSSKDDVGK.[S]	2xTMT6plex [K13; K18]; 1xTMT6plex [N-Term]	5.48023e-05	0.000201698	1	1	1	P35579	P35579 [1501-1518]		2	2803.46	155.3	117.5	56.4	70.9	17.98	60.99	63.82	55.38		High	High	High	High	High	High	High	0.0001565	1.504e-05	4.38	[1501-1518]	Used
	FALSE	High	[R].EQEVNILKK.[T]	2xTMT6plex [K8; K9]; 1xTMT6plex [N-Term]	9.91299e-05	0.000201698	1	1	2	P35579	P35579 [1166-1174]		1	1788.12	145.2	85.9	90.9	78	2.23	12.04	37.46	1.55		High	High	High	High	High	High	High	0.0001565	2.93e-05	3.46	[1166-1174]	Used
	FALSE	High	[R].QAQQERDELADEIANSSGK.[G]	1xTMT6plex [K19]; 1xTMT6plex [N-Term]	6.05546e-06	0.000201698	1	1	4	P35579	P35579 [1698-1716]		1	2547.31	86.5	95.3	101.3	116.9	1.76	25.91	2.83	56.81		High	High	High	High	High	High	High	0.0001565	1.309e-06	5.21	[1698-1716]	Used
	FALSE	High	[K].EQADFAIEALAK.[A]	1xTMT6plex [K12]; 1xTMT6plex [N-Term]	9.67771e-06	0.000201698	2	3	6	P35579; Q7Z406	P35579 [408-419]; Q7Z406 [434-445]		0	1763.99	37.7	174.6	55.8	131.9	0.55	2.57	45.22	17.51	Shared	High	High	High	High	High	High	High	0.0001565	2.204e-06	3.77	[408-419]	Used
	FALSE	High	[R].QLEEAEEEAQRANASRR.[K]	1xTMT6plex [N-Term]	2.16468e-05	0.000201698	1	1	1	P35579	P35579 [1878-1894]		2	2216.12									No Quan Values	High	High	High	High	High	High	High	0.0001565	5.394e-06	4.39	[1878-1894]	Not Used
	FALSE	High	[R].QLEEAEEEAQRANASR.[R]	1xTMT6plex [N-Term]	1.30557e-08	0.000201698	1	1	1	P35579	P35579 [1878-1893]		1	2060.02	147	130	58.2	64.9	1.85	6.05	18.35	31.21		High	High	High	High	High	High	High	0.0001565	1.438e-09	6.01	[1878-1893]	Used
	FALSE	High	[R].QLEEAEEEAQR.[A]	1xTMT6plex [N-Term]	5.72807e-05	0.000201698	1	1	1	P35579	P35579 [1878-1888]		0	1560.77	94.8	100.3	121.7	83.2	14.39	34.85	18.08	26.34		High	High	High	High	High	High	High	0.0001565	1.589e-05	3.18	[1878-1888]	Used
	FALSE	High	[R].ELEDATETADAMNR.[E]	1xTMT6plex [N-Term]	1.75933e-07	0.000201698	1	1	1	P35579	P35579 [1899-1912]		0	1794.84	172.6	111.2	59.1	57.1	7.03	61.61	26.61	8.76		High	High	High	High	High	High	High	0.0001565	2.576e-08	3.86	[1899-1912]	Used
	FALSE	High	[RK].QLLQANPILEAFGNAK.[T]	1xTMT6plex [K16]; 1xTMT6plex [N-Term]	5.50763e-07	0.000201698	2	6	1	P35579; Q7Z406	P35579 [210-225]; Q7Z406 [237-252]		0	2185.27	147.4	119.5	49.6	83.5	4.12	26.91	4.34	0.79	Shared	High	High	High	High	High	High	High	0.0001565	9.184e-08	6.45	[210-225]	Used
	FALSE	High	[K].QIATLHAQVADMK.[K]	1xTMT6plex [K13]; 1xTMT6plex [N-Term]	2.47802e-06	0.000201698	1	1	2	P35579	P35579 [1358-1370]		0	1884.08	106.9	98.6	74.4	120.1	6	12.9	25.06	45.74		High	High	High	High	High	High	High	0.0001565	4.852e-07	4.76	[1358-1370]	Used
	FALSE	High	[K].QIATLHAQVADMKK.[K]	2xTMT6plex [K13; K14]; 1xTMT6plex [N-Term]	1.45742e-06	0.000201698	1	1	1	P35579	P35579 [1358-1371]		1	2241.34	138.8	118.5	67.8	74.9	9.78	47.41	44.9	45.42		High	High	High	High	High	High	High	0.0001565	2.694e-07	5.68	[1358-1371]	Used
	FALSE	High	[RK].KFDQLLAEEK.[ASNT]	2xTMT6plex [K1; K10]; 1xTMT6plex [N-Term]	2.39187e-06	0.000201698	3	6	1	P35580; P35579; Q7Z406	P35580 [1452-1461]; P35579 [1445-1454]; Q7Z406 [1469-1478]		1	1908.14	114.3	168.8	66.1	50.9	6.9	38	57.76	20.86	Shared	High	High	High	High	High	High	High	0.0001565	4.656e-07	5.56	[1445-1454]	Used
	FALSE	High	[K].LEGDSTDLSDQIAELQAQIAELK.[M]	1xTMT6plex [K23]; 1xTMT6plex [N-Term]	7.18166e-07	0.000201698	1	1	2	P35579	P35579 [1053-1075]		0	2945.57	135	106.9	80.8	77.3	2.2	11.9	2.48	22.16		High	High	High	High	High	High	High	0.0001565	1.222e-07	5.32	[1053-1075]	Used
	FALSE	High	[K].HEAMITDLEER.[L]	1xTMT6plex [N-Term]	6.42618e-05	0.000201698	1	1	1	P35579	P35579 [1025-1035]		0	1572.79	183	37.2	121.5	58.2	1.31	74.5		40.67		High	High	High	High	Not Found	High	High	0.0001565	1.807e-05	3.71	[1025-1035]	Used
	FALSE	High	[K].HSQAVEELAEQLEQTK.[R]	1xTMT6plex [K16]; 1xTMT6plex [N-Term]	1.41925e-06	0.000201698	1	1	1	P35579	P35579 [1194-1209]		0	2298.23	125.2	155.9	55.9	63.1	9.46	42.66	0.23	50.72		High	High	High	High	High	High	High	0.0001565	2.616e-07	5.5	[1194-1209]	Used
	FALSE	High	[K].KQELEEICHDLEAR.[V]	1xCarbamidomethyl [C8]; 1xTMT6plex [K1]; 1xTMT6plex [N-Term]	1.73518e-05	0.000201698	1	1	1	P35579	P35579 [910-923]		1	2228.17	112.3	154.8	70.1	62.9	10.57	40.71	38.28	18.11		High	High	High	High	High	High	High	0.0001565	4.211e-06	6.1	[910-923]	Used
	FALSE	High	[K].KMEDSVGCLETAEEVK.[R]	1xCarbamidomethyl [C8]; 2xTMT6plex [K1; K16]; 1xTMT6plex [N-Term]	4.92828e-05	0.000201698	1	1	1	P35579	P35579 [1372-1387]		1	2512.32	133.7	90.8	79	96.5	15.88	0.25	43.65	35.07		High	High	High	High	High	High	High	0.0001565	1.336e-05	3.73	[1372-1387]	Used
	FALSE	High	[K].KVEAQLQELQVK.[F]	2xTMT6plex [K1; K12]; 1xTMT6plex [N-Term]	2.41312e-06	0.000201698	1	1	1	P35579	P35579 [1249-1260]		1	2100.3									No Quan Values	High	High	High	High	High	High	High	0.0001565	4.693e-07	4.79	[1249-1260]	Not Used
	FALSE	High	[R].IAEFTTNLTEEEEK.[S]	1xTMT6plex [K14]; 1xTMT6plex [N-Term]	2.52226e-06	0.000201698	1	1	3	P35579	P35579 [1001-1014]		0	2112.11	185.8	67.6	81.7	65	2.21	23.34	18.86	16.69		High	High	High	High	High	High	High	0.0001565	4.936e-07	5.72	[1001-1014]	Used
	FALSE	High	[R].KLEGDSTDLSDQIAELQAQIAELK.[M]	2xTMT6plex [K1; K24]; 1xTMT6plex [N-Term]	1.95366e-10	0.000201698	1	1	2	P35579	P35579 [1052-1075]		1	3302.83	135.5	103	72.8	88.7	1.17	25.42	57.58	1.14		High	High	High	High	High	High	High	0.0001565	1.347e-11	6.64	[1052-1075]	Used
	FALSE	High	[K].KLEEEQIILEDQNCK.[L]	1xCarbamidomethyl [C14]; 2xTMT6plex [K1; K15]; 1xTMT6plex [N-Term]	3.69892e-07	0.000201698	1	1	1	P35579	P35579 [975-989]		1	2576.42	172.8	95	80	52.3	11.12	41.04	76.21	28.85		High	High	High	High	High	High	High	0.0001565	5.877e-08	5.46	[975-989]	Used
	FALSE	High	[K].LEEEQIILEDQNCK.[L]	1xCarbamidomethyl [C13]; 1xTMT6plex [K14]; 1xTMT6plex [N-Term]	6.95873e-05	0.000201698	1	1	1	P35579	P35579 [976-989]		0	2219.16	155.1	80	81.5	83.3	1.68	40.27	8.77	33.4		High	High	High	High	High	High	High	0.0001565	1.971e-05	3.82	[976-989]	Used
	FALSE	High	[R].IAQLEEELEEEQGNTELINDR.[L]	1xTMT6plex [N-Term]	3.61101e-08	0.000201698	1	1	1	P35579	P35579 [1731-1751]		0	2701.34	108.3	66	122.5	103.2	4.25	69.57	18.64	39.17		High	High	High	High	High	High	High	0.0001565	4.422e-09	6.59	[1731-1751]	Used
	FALSE	High	[R].IAQLEEELEEEQGNTELINDRLK.[K]	1xTMT6plex [K23]; 1xTMT6plex [N-Term]	0.000274155	0.000201698	1	1	2	P35579	P35579 [1731-1753]		1	3171.68									No Quan Values	High	High	High	High	Not Found	Not Found	High	0.0001565	8.986e-05	2.76	[1731-1753]	Not Used
	FALSE	High	[K].IAQLEEQLDNETK.[E]	1xTMT6plex [K13]; 1xTMT6plex [N-Term]	8.57166e-07	0.000201698	1	1	6	P35579	P35579 [1816-1828]		0	1989.09	159.3	115.4	69.9	55.4	1.69	13.23	25.31	12.99		High	High	High	High	High	High	High	0.0001565	1.494e-07	4.88	[1816-1828]	Used
	FALSE	High	[K].LLEDRIAEFTTNLTEEEEK.[S]	1xTMT6plex [K19]; 1xTMT6plex [N-Term]	2.07102e-05	0.000201698	1	1	1	P35579	P35579 [996-1014]		1	2738.45	98.9	115.6	74.9	110.7	22.05	10.02	6.51	32.6		High	High	High	High	High	High	High	0.0001565	5.151e-06	3.8	[996-1014]	Used
	FALSE	High	[K].LQEMEGTVK.[S]	1xTMT6plex [K9]; 1xTMT6plex [N-Term]	0.000110232	0.000201698	1	1	2	P35579	P35579 [1794-1802]		0	1492.84	115.1	117.5	86.1	81.3	4.62	20.12	22.7	6.55		High	High	High	High	High	High	High	0.0001565	3.281e-05	3.23	[1794-1802]	Used
	FALSE	High	[K].AQFERDLQGRDEQSEEK.[K]	1xTMT6plex [K17]; 1xTMT6plex [N-Term]	2.10798e-05	0.000201698	1	1	2	P35579	P35579 [1567-1583]		2	2523.28	175.4	95.3	63.2	66.1	14.63	107.09	64.5	64.95		High	High	High	High	High	High	High	0.0001565	5.231e-06	4.37	[1567-1583]	Used
	FALSE	High	[R].VEEEEERCQHLQAEK.[K]	1xCarbamidomethyl [C8]; 1xTMT6plex [K15]; 1xTMT6plex [N-Term]	1.15508e-05	0.000201698	1	1	2	P35579	P35579 [924-938]		1	2372.19	136.7	112.9	88.9	61.5	9.57	39.07	20.7	26.95		High	High	High	High	High	High	High	0.0001565	2.69e-06	4.56	[924-938]	Used
	FALSE	High	[K].ANLQIDQINTDLNLER.[S]	1xTMT6plex [N-Term]	2.32922e-06	0.000201698	1	1	1	P35579	P35579 [1755-1770]		0	2099.13	52.9	145.3	69.6	132.2	14.32	13.99	41.01	7.4		High	High	High	High	High	High	High	0.0001565	4.518e-07	4.87	[1755-1770]	Used
	FALSE	High	[K].VSHLLGINVTDFTR.[G]	1xTMT6plex [N-Term]	1.44459e-06	0.000201698	1	1	2	P35579	P35579 [374-387]		0	1801.02	93.7	136.9	63	106.4	6.74	5.35	25.34	8.19		High	High	High	High	High	High	High	0.0001565	2.664e-07	4.72	[374-387]	Used
	FALSE	High	[K].AKQTLENERGELANEVK.[V]	2xTMT6plex [K2; K17]; 1xTMT6plex [N-Term]	2.85481e-06	0.000201698	1	1	2	P35579	P35579 [1218-1234]		2	2616.49	53.3	193	49.4	104.3	17.63	118.81	68.15	84.26		High	High	High	High	High	High	High	0.0001565	5.656e-07	4.4	[1218-1234]	Used
	FALSE	High	[R].ALEQQVEEMK.[T]	1xTMT6plex [K10]; 1xTMT6plex [N-Term]	2.30296e-05	0.000201698	1	1	5	P35579	P35579 [1529-1538]		0	1662.91	173.7	88.4	71.3	66.6	2.55	63.44	0.58	42.27		High	High	High	High	High	High	High	0.0001565	5.777e-06	2.8	[1529-1538]	Used
	FALSE	High	[R].ALEEAMEQK.[A]	1xTMT6plex [K9]; 1xTMT6plex [N-Term]	0.000150234	0.000201698	1	1	3	P35579	P35579 [1484-1492]		0	1506.82	146.3	62.6	123.6	67.5	2.08	86.9	11.99	34.45		High	High	High	High	High	High	High	0.0001565	4.644e-05	3.44	[1484-1492]	Used
	FALSE	High	[R].AGVLAHLEEERDLK.[I]	1xTMT6plex [K14]; 1xTMT6plex [N-Term]	4.69688e-07	0.000201698	2	2	2	P35580; P35579	P35580 [772-785]; P35579 [765-778]		1	2038.17	146.7	121.8	40.5	91.1	35.3	123.45	5.13	15.74	Shared	High	High	High	High	High	High	High	0.0001565	7.644e-08	4.7	[765-778]	Used
	FALSE	High	[R].AGVLAHLEEER.[D]	1xTMT6plex [N-Term]	8.8361e-05	0.000201698	2	2	2	P35580; P35579	P35580 [772-782]; P35579 [765-775]		0	1452.8									No Quan Values	High	High	High	High	Not Found	High	High	0.0001565	2.574e-05	3.4	[765-775]	Not Used
	FALSE	High	[K].DVDRIIGLDQVAGMSETALPGAFK.[T]	1xTMT6plex [K24]; 1xTMT6plex [N-Term]	2.32022e-08	0.000201698	1	1	2	P35579	P35579 [614-637]		1	2961.61	136.9	102.9	52.9	107.3	1.55	41.77	18.45	2.38		High	High	High	High	High	High	High	0.0001565	2.713e-09	6.85	[614-637]	Used
	FALSE	High	[K].DVLLQVDDERR.[N]	1xTMT6plex [N-Term]	0.000143734	0.000201698	1	1	2	P35579	P35579 [1846-1856]		1	1586.87	58.2	132.8	102.7	106.2	9.39	18.54	4.66	84.36		High	High	High	High	High	High	High	0.0001565	4.413e-05	3.25	[1846-1856]	Used
	FALSE	High	[K].DLEAHIDSANK.[N]	1xTMT6plex [K11]; 1xTMT6plex [N-Term]	2.26258e-05	0.000201698	1	1	1	P35579	P35579 [1621-1631]		0	1670.91	6.3	226.7	72.8	94.2	17.57	42.16	27.17	10.9		High	High	High	High	High	High	High	0.0001565	5.665e-06	4.42	[1621-1631]	Used
	FALSE	High	[K].DFSALESQLQDTQELLQEENRQK.[L]	1xTMT6plex [K23]; 1xTMT6plex [N-Term]	2.7275e-09	0.000201698	1	1	1	P35579	P35579 [1302-1324]		1	3207.65	109.3	153.8	59.8	77.1	6.16	33.05	33.44	40.7		High	High	High	High	High	High	High	0.0001565	2.518e-10	8.52	[1302-1324]	Used
	FALSE	High	[K].SMEAEMIQLQEELAAAER.[A]	1xOxidation [M2]; 1xTMT6plex [N-Term]	6.5573e-06	0.000201698	1	1	1	P35579	P35579 [1677-1694]		0	2294.12	47.5	167.2	88.9	96.4	21.68	44.75	27.72	61.74		High	High	High	High	High	High	High	0.0001565	1.433e-06	5.36	[1677-1694]	Used
	FALSE	High	[K].SMEAEMIQLQEELAAAER.[A]	1xTMT6plex [N-Term]	2.4562e-06	0.000201698	1	1	1	P35579	P35579 [1677-1694]		0	2278.13	65.7	143	94.4	97	20.48	18.22	2.93	35.93		High	High	High	High	High	High	High	0.0001565	4.801e-07	5.59	[1677-1694]	Used
	FALSE	High	[R].SMMQDREDQSILCTGESGAGK.[T]	1xCarbamidomethyl [C13]; 1xTMT6plex [K21]; 1xTMT6plex [N-Term]	0.000179309	0.000201698	1	2	1	P35579	P35579 [160-180]		1	2758.32	187	87.4	38.8	86.8	19.13	100.51		12.7		High	High	High	High	High	High	High	0.0001565	5.654e-05	3.27	[160-180]	Used
	FALSE	High	[K].SGFEPASLKEEVGEEAIVELVENGKK.[V]	3xTMT6plex [K9; K25; K26]; 1xTMT6plex [N-Term]	4.49365e-07	0.000201698	1	3	1	P35579	P35579 [39-64]		2	3705.08	141.8	127.1	54.1	77	13.27	22.94	34.58	29.33		High	High	High	High	High	High	High	0.0001565	7.273e-08	6.84	[39-64]	Used
	FALSE	High	[R].DLQGRDEQSEEK.[K]	1xTMT6plex [K12]; 1xTMT6plex [N-Term]	3.39886e-05	0.000201698	1	1	2	P35579	P35579 [1572-1583]		1	1891.98	134.5	142.3	68.9	54.3	5.09	23.12	38.32	4.61		High	High	High	High	High	High	High	0.0001565	8.915e-06	4.51	[1572-1583]	Used
	FALSE	High	[K].RQQQLTAMK.[V]	1xTMT6plex [K9]; 1xTMT6plex [N-Term]	1.56041e-05	0.000201698	1	2	3	P35579	P35579 [802-810]		1	1561.92	185.2	75.1	71.8	67.9	6.07	5.66	24.96	1.1		High	High	High	High	High	High	High	0.0001565	3.753e-06	5.08	[802-810]	Used
	FALSE	High	[K].THEAQIQEMR.[Q]	1xOxidation [M9]; 1xTMT6plex [N-Term]	8.75828e-05	0.000201698	1	1	2	P35579	P35579 [1182-1191]		0	1487.75	83.1	72.7	129.6	114.6	15.95	1.61	65.77	18.23		High	High	High	High	High	High	High	0.0001565	2.548e-05	3.69	[1182-1191]	Used
	FALSE	High	[K].RQLEEAEEEAQRANASR.[R]	1xTMT6plex [N-Term]	5.39012e-09	0.000201698	1	1	2	P35579	P35579 [1877-1893]		2	2216.12	136.4	96.1	73.8	93.7	3.84	7.21	7.81	32.36		High	High	High	High	High	High	High	0.0001565	5.382e-10	7.07	[1877-1893]	Used
	FALSE	High	[K].RQLEEAEEEAQR.[A]	1xTMT6plex [N-Term]	5.72022e-08	0.000201698	1	1	1	P35579	P35579 [1877-1888]		1	1716.87	130.1	120.7	81.8	67.3	5.06	21.5	7.11	21.32		High	High	High	High	High	High	High	0.0001565	7.371e-09	6.88	[1877-1888]	Used
	FALSE	High	[R].QSACNLEK.[K]	1xCarbamidomethyl [C4]; 1xTMT6plex [K8]; 1xTMT6plex [N-Term]	0.00107053	0.000338542	1	1	2	P35579	P35579 [1434-1441]		0	1407.77	205.6	79.6	54.9	59.9	8.3	11.22	8.15	2.06		High	High	High	High	High	High	High	0.0002356	0.0004112	2.52	[1434-1441]	Used
	FALSE	High	[R].LEVNLQAMK.[A]	1xTMT6plex [K9]; 1xTMT6plex [N-Term]	0.00107053	0.000338542	1	1	1	P35579	P35579 [1558-1566]		0	1503.9	138.3	119.2	65.3	77.2	2.1	12.35	15.6	8.72		High	High	High	High	High	High	High	0.0002356	0.0004086	3.7	[1558-1566]	Used
	FALSE	High	[R].QQQLTAMK.[V]	1xOxidation [M7]; 1xTMT6plex [K8]; 1xTMT6plex [N-Term]	0.00108964	0.000338542	1	2	2	P35579	P35579 [803-810]		0	1421.82	60.8	122.1	88.6	128.5	4.41	27.46	27.89	12.72		High	High	High	High	High	High	High	0.0002356	0.0004196	3.59	[803-810]	Used
	FALSE	High	[K].THEAQIQEMR.[Q]	1xTMT6plex [N-Term]	0.000376951	0.000338542	1	1	2	P35579	P35579 [1182-1191]		0	1471.75	40.2	183.2	84.3	92.3	6.07	5.87	33.52	16.09		High	High	High	High	High	High	High	0.0002356	0.0001284	4.35	[1182-1191]	Used
	FALSE	High	[K].NKHEAMITDLEER.[L]	1xOxidation [M6]; 1xTMT6plex [K2]; 1xTMT6plex [N-Term]	0.000889025	0.000338542	1	1	3	P35579	P35579 [1023-1035]		1	2060.08	81.5	136.7	78.9	102.9	1.74	0.13	10.23	0.48		High	High	High	High	High	High	High	0.0002356	0.0003322	4.31	[1023-1035]	Used
	FALSE	High	[K].QIATLHAQVADMK.[K]	1xOxidation [M12]; 1xTMT6plex [K13]; 1xTMT6plex [N-Term]	0.000718967	0.000338542	1	1	2	P35579	P35579 [1358-1370]		0	1900.07	93.9	98.3	107.3	100.5	2.3	43.23	1.83	14.66		High	High	High	High	High	High	High	0.0002356	0.0002631	2.72	[1358-1370]	Used
	FALSE	High	[K].QIATLHAQVADMKK.[K]	1xOxidation [M12]; 2xTMT6plex [K13; K14]; 1xTMT6plex [N-Term]	0.000843067	0.000338542	1	1	1	P35579	P35579 [1358-1371]		1	2257.33	146.7	68.6	121.9	62.8	2.55	31.78	40.84	7.63		High	High	High	High	High	High	High	0.0002356	0.0003143	3.56	[1358-1371]	Used
	FALSE	High	[K].VEAQLQELQVK.[F]	1xTMT6plex [K11]; 1xTMT6plex [N-Term]	0.000333048	0.000338542	1	1	1	P35579	P35579 [1250-1260]		0	1743.04	180.3	102	57.2	60.4	4.72	21.67	17.78	15.4		High	High	High	High	High	High	High	0.0002356	0.000112	4.08	[1250-1260]	Used
	FALSE	High	[K].ASITALEAK.[I]	1xTMT6plex [K9]; 1xTMT6plex [N-Term]	0.000675799	0.000338542	1	1	1	P35579	P35579 [1807-1815]		0	1361.84	181.4	85.3	77	56.2	4.05	19.64	48.87	7		High	High	High	High	High	High	High	0.0002356	0.0002447	3.73	[1807-1815]	Used
	FALSE	High	[K].KAGKLDPHLVLDQLR.[C]	2xTMT6plex [K1; K4]; 1xTMT6plex [N-Term]	0.000411811	0.000338542	1	1	1	P35579	P35579 [679-693]		2	2390.49	124.5	134.2	51.7	89.6	4.89	8.66	15.87	9.85		High	High	High	High	High	High	High	0.0002356	0.0001411	2.81	[679-693]	Used
	FALSE	High	[RK].AGKLDPHLVLDQLR.[C]	1xTMT6plex [K3]; 1xTMT6plex [N-Term]	0.000408184	0.000338542	2	2	1	P35580; P35579	P35580 [687-700]; P35579 [680-693]		1	2033.23	118.9	160	37.1	84	11.03	38.27	1.93	3.48	Shared	High	High	High	High	High	High	High	0.0002356	0.0001403	3.51	[680-693]	Used
	FALSE	High	[K].DLEGLSQR.[H]	1xTMT6plex [N-Term]	0.00155235	0.000465665	1	1	1	P35579	P35579 [1393-1400]		0	1146.63	151.3	103.4	86.6	58.7	1.48	34.67	59.41	26.51		High	High	High	High	High	High	High	0.0003124	0.0006162	2.56	[1393-1400]	Used
	FALSE	High	[K].RQQQLTAMK.[V]	1xOxidation [M8]; 1xTMT6plex [K9]; 1xTMT6plex [N-Term]	0.00160828	0.000465665	1	2	2	P35579	P35579 [802-810]		1	1577.92	139.7	90.6	70.1	99.6	6.23	3.47	21.15	9.49		High	High	High	High	High	High	High	0.0003124	0.0006421	2.46	[802-810]	Used
	FALSE	High	[R].QQQLTAMK.[V]	1xTMT6plex [K8]; 1xTMT6plex [N-Term]	0.00195396	0.000465665	1	2	2	P35579	P35579 [803-810]		0	1405.82	140.9	123.4	66.4	69.4	7.96	28.96	27.47	8.23		High	High	High	High	High	High	High	0.0003124	0.0007975	3.39	[803-810]	Used
	FALSE	High	[K].KLVWVPSDK.[S]	2xTMT6plex [K1; K9]; 1xTMT6plex [N-Term]	0.00172627	0.000465665	1	3	1	P35579	P35579 [30-38]		1	1759.11	105.4	106	102	86.7	10.7	31.96	9.05	45.18		High	High	High	High	High	High	High	0.0003124	0.0006935	4.64	[30-38]	Used
	FALSE	High	[K].VAAYDKLEK.[T]	2xTMT6plex [K6; K9]; 1xTMT6plex [N-Term]	0.00195396	0.000465665	1	1	2	P35579	P35579 [1405-1413]		1	1724.06	67.4	193.8	45.7	93.1	4.02	102.9	37.86	51.58		High	High	High	High	High	High	High	0.0003124	0.0007998	2.86	[1405-1413]	Used
	FALSE	High	[R].ALEQQVEEMK.[T]	1xOxidation [M9]; 1xTMT6plex [K10]; 1xTMT6plex [N-Term]	0.00131213	0.000465665	1	1	1	P35579	P35579 [1529-1538]		0	1678.91	101.4	109.8	73.1	115.6	3.44	55.9	14.27	0.03		High	High	High	High	High	High	High	0.0003124	0.0005126	3.25	[1529-1538]	Used
	FALSE	High	[R].ELDDTRASREEILAQAK.[E]	1xTMT6plex [K17]; 1xTMT6plex [N-Term]	0.00252577	0.0005261	1	1	1	P35579	P35579 [1653-1669]		2	2403.32	202	51.5	75.6	70.8	1.83	16.62	3.44	25.13		High	High	High	High	High	High	High	0.000343	0.001058	3.66	[1653-1669]	Used
	FALSE	High	[R].ELEDATETADAMNR.[E]	1xOxidation [M12]; 1xTMT6plex [N-Term]	0.003536	0.0005261	1	1	2	P35579	P35579 [1899-1912]		0	1810.83	64.2	87.2	96.6	152	5	54.81	34.38	54.35		High	High	High	High	High	High	High	0.000343	0.001538	1.6	[1899-1912]	Used
	FALSE	High	[R].EQEVNILK.[K]	1xTMT6plex [K8]; 1xTMT6plex [N-Term]	0.00386343	0.0005261	1	1	3	P35579	P35579 [1166-1173]		0	1430.86	150.4	120.2	61	68.4	4.81	15.94	1.46	30.97		High	High	High	High	High	High	High	0.000343	0.001707	2.79	[1166-1173]	Used
	FALSE	High	[K].VMQEQGTHPK.[F]	1xOxidation [M2]; 1xTMT6plex [K10]; 1xTMT6plex [N-Term]	0.00425876	0.0005261	1	1	2	P35579	P35579 [546-555]		0	1628.88	78.8	140.5	54.9	125.8	5	31.74	69.07	6.48		High	High	High	High	High	High	High	0.000343	0.001891	2.73	[546-555]	Used
	FALSE	High	[KR].NDNSSRFGK.[FY]	1xTMT6plex [K9]; 1xTMT6plex [N-Term]	0.00550607	0.0005261	8	41	1	O00159; E9PDF6; P35580; Q9NQX4; P12883; P35579; J3QRN6; Q7Z406	O00159 [192-200]; E9PDF6 [160-168]; P35580 [236-244]; Q9NQX4 [212-220]; P12883 [238-246]; P35579 [229-237]; J3QRN6 [156-164]; Q7Z406 [256-264]		1	1482.81	257.5	41.5	38.1	62.9	10.32	58.98	20.48	21.91	Shared	High	High	High	High	High	High	High	0.000343	0.002535	3.05	[229-237]	Used
	FALSE	High	[K].SGFEPASLKEEVGEEAIVELVENGK.[K]	2xTMT6plex [K9; K25]; 1xTMT6plex [N-Term]	0.00248145	0.0005261	1	3	1	P35579	P35579 [39-63]		1	3347.82	217.7	80.3	37	65	3.9	16.69		17.05		High	High	High	High	Not Found	High	High	0.000343	0.001038	2.06	[39-63]	Used
	FALSE	High	[R].CQHLQAEK.[K]	1xCarbamidomethyl [C1]; 1xTMT6plex [K8]; 1xTMT6plex [N-Term]	0.00376214	0.0005261	1	1	1	P35579	P35579 [931-938]		0	1471.81	91.2	110.6	103.6	94.6	21.73	72.81	21.12	15.94		High	High	High	High	High	High	High	0.000343	0.001661	3.95	[931-938]	Used
	FALSE	High	[R].CNGVLEGIR.[I]	1xCarbamidomethyl [C1]; 1xTMT6plex [N-Term]	0.00486389	0.0005261	4	15	1	P35580; P12883; P35579; Q7Z406	P35580 [701-709]; P12883 [695-703]; P35579 [694-702]; Q7Z406 [718-726]		0	1246.68	53.4	180.3	66.5	99.8	5.37	26.98	0.09	4.14	Shared	High	High	High	High	High	High	High	0.000343	0.002195	2.25	[694-702]	Used
	FALSE	High	[R].QSACNLEKK.[Q]	1xCarbamidomethyl [C4]; 2xTMT6plex [K8; K9]; 1xTMT6plex [N-Term]	0.00206053	0.0005261	1	1	1	P35579	P35579 [1434-1442]		1	1765.02	96	135.1	94.3	74.6	4.24	98.79		49.52		High	High	High	High	Not Found	High	High	0.0003124	0.0008443	1.61	[1434-1442]	Used
	FALSE	High	[R].ALEEAMEQKAELER.[L]	1xOxidation [M6]; 1xTMT6plex [K9]; 1xTMT6plex [N-Term]	0.00560449	0.0005261	1	1	1	P35579	P35579 [1484-1497]		1	2121.13	115.1	144.4	61	79.5	2.69	26.72	13.96	21.5		High	High	High	High	High	High	High	0.000343	0.002586	1.76	[1484-1497]	Used
	FALSE	High	[K].DVLLQVDDER.[R]	1xTMT6plex [N-Term]	0.00418398	0.0005261	1	1	1	P35579	P35579 [1846-1855]		0	1430.77									No Quan Values	High	High	High	High	High	Not Found	High	0.000343	0.001865	2.07	[1846-1855]	Not Used
	FALSE	High	[K].AQFERDLQGR.[D]	1xTMT6plex [N-Term]	0.0038978	0.0005261	1	1	1	P35579	P35579 [1567-1576]		1	1448.78	96.3	139.8	87.7	76.1	46.26	23.59		13.73		High	High	High	High	High	High	High	0.000343	0.001727	2.24	[1567-1576]	Used
	FALSE	High	[K].LDPHLVLDQLR.[C]	1xTMT6plex [N-Term]	0.00414709	0.0005261	2	2	1	P35580; P35579	P35580 [690-700]; P35579 [683-693]		0	1547.91	118.3	135.1	49.5	97	0.17	79.81	20.75	19.52	Shared	High	High	High	High	High	High	High	0.000343	0.00184	3.1	[683-693]	Used
	FALSE	High	[K].GALALEEK.[R]	1xTMT6plex [K8]; 1xTMT6plex [N-Term]	0.00217291	0.0005261	1	1	3	P35579	P35579 [1717-1724]		0	1288.79	98.3	167.5	77	57.2	2.95	28.04	23.78	10.33		High	High	High	High	High	High	High	0.000343	0.0009031	2.96	[1717-1724]	Used
	FALSE	High	[R].QQLERQNK.[E]	1xTMT6plex [K8]; 1xTMT6plex [N-Term]	0.0107941	0.000560454	2	3	1	P35580; P35579	P35580 [1788-1795]; P35579 [1781-1788]		1	1501.89	69.4	117.2	114.7	98.7	32.16	115.81		51.62	Shared	High	High	High	High	Not Found	High	High	0.0003589	0.005359	2.05	[1781-1788]	Used
	FALSE	High	[K].DMFQETMEAMR.[I]	1xOxidation [M7]; 1xTMT6plex [N-Term]	0.00634448	0.000560454	1	1	1	P35579	P35579 [317-327]		0	1633.72	106.3	77.1	86.3	130.3	7.17	1.42	42.05	10.38		High	High	High	High	High	High	High	0.0003589	0.002946	2.14	[317-327]	Used
	FALSE	High	[R].VRTELADK.[V]	1xTMT6plex [K8]; 1xTMT6plex [N-Term]	0.0100559	0.000560454	1	1	1	P35579	P35579 [1267-1274]		1	1389.85	154.4	100.2	71.7	73.7	2.18	5.81	9.01	3.87		High	High	High	High	High	High	High	0.0003589	0.004922	3.32	[1267-1274]	Used
	FALSE	High	[R].NTNPNFVR.[C]	1xTMT6plex [N-Term]	0.00920373	0.000560454	2	2	2	P35580; P35579	P35580 [670-677]; P35579 [663-670]		0	1190.65	82.4	152.6	80.4	84.7	1.43	55.1	45.98	5.94	Shared	High	High	High	High	High	High	High	0.0003589	0.004482	2.6	[663-670]	Used
	FALSE	High	[K].FDQLLAEEK.[ASNT]	1xTMT6plex [K9]; 1xTMT6plex [N-Term]	0.0109869	0.000560454	3	6	1	P35580; P35579; Q7Z406	P35580 [1453-1461]; P35579 [1446-1454]; Q7Z406 [1470-1478]		0	1550.88	173.2	99.4	57.5	69.9	0.76	3.91	4.63	16.62	Shared	High	High	High	High	High	High	High	0.0003589	0.005437	3.48	[1446-1454]	Used
	FALSE	High	[K].IAQLEEQLDNETKER.[Q]	1xTMT6plex [K13]; 1xTMT6plex [N-Term]	0.00657332	0.000560454	1	1	1	P35579	P35579 [1816-1830]		1	2274.23	93.9	118.1	60.4	127.6	2.11	14.21	67.01	39.55		High	High	High	High	High	High	High	0.0003589	0.00307	1.59	[1816-1830]	Used
	FALSE	High	[R].EMEAELEDERK.[Q]	1xOxidation [M2]; 1xTMT6plex [K11]; 1xTMT6plex [N-Term]	0.0172495	0.000560454	1	1	1	P35579	P35579 [1593-1603]		1	1852.94	101.4	124.9	96.3	77.4	6.16	0.51	5.28	3.67		High	High	High	High	High	High	High	0.0003589	0.009046	2.14	[1593-1603]	Used
	FALSE	High	[K].TVKNDNSSRFGK.[F]	2xTMT6plex [K3; K12]; 1xTMT6plex [N-Term]	0.0073756	0.000560454	3	7	1	P35580; P35579; Q7Z406	P35580 [233-244]; P35579 [226-237]; Q7Z406 [253-264]		2	2040.18	48.3	171.9	96.9	82.9	23.5	122.88		107.11	Shared	High	High	High	High	Not Found	High	High	0.0003589	0.003489	1.75	[226-237]	Used
	FALSE	High	[K].QLAAENRLTEMETLQSQLMAEK.[L]	1xTMT6plex [K22]; 1xTMT6plex [N-Term]	0.0152421	0.000560454	1	1	1	P35579	P35579 [861-882]		1	2992.58									No Quan Values	High	High	High	High	High	High	High	0.0003589	0.007833	2.13	[861-882]	Not Used
	FALSE	High	[K].QACVLMIK.[A]	1xCarbamidomethyl [C3]; 1xTMT6plex [K8]; 1xTMT6plex [N-Term]	0.0115862	0.000560454	1	1	1	P35579	P35579 [738-745]		0	1420.84	197	98.6	48	56.3	2.77	22.86	3.79	14.97		High	High	High	High	High	High	High	0.0003589	0.005779	3.44	[738-745]	Used
	FALSE	High	[K].VKLQEMEGTVK.[S]	1xOxidation [M6]; 2xTMT6plex [K2; K11]; 1xTMT6plex [N-Term]	0.00623307	0.000560454	1	1	2	P35579	P35579 [1792-1802]		1	1965.17	36.9	165.3	90.2	107.6	1.49	116.7		89.91		High	High	High	High	Not Found	High	High	0.0003589	0.002901	3.24	[1792-1802]	Used
	FALSE	High	[K].ALELDSNLYR.[I]	1xTMT6plex [N-Term]	0.0077782	0.000560454	1	1	3	P35579	P35579 [746-755]		0	1422.78	67.8	51.9	193	87.3	4.28	35.23	31.39	22.2		High	High	High	High	High	High	High	0.0003589	0.003714	3.97	[746-755]	Used
	FALSE	High	[K].KDQGELER.[Q]	1xTMT6plex [K1]; 1xTMT6plex [N-Term]	0.02022	0.00066154	1	1	2	P35579	P35579 [202-209]		1	1432.82	180.7	105	43.3	71	18.92	23.28	30.48	17.74		High	High	High	High	High	High	High	0.0004209	0.01076	2.13	[202-209]	Used
	FALSE	High	[K].EEELQAALAR.[ALV]	1xTMT6plex [N-Term]	0.0211315	0.00066154	2	4	1	P35579; Q7Z406	P35579 [1082-1091]; Q7Z406 [1106-1115]		0	1358.75									No Quan Values	High	High	High	High	Not Found	Not Found	High	0.0004209	0.01134	2.02	[1082-1091]	Not Used
	FALSE	High	[K].TVKNDNSSR.[F]	1xTMT6plex [K3]; 1xTMT6plex [N-Term]	0.0222791	0.000877036	3	7	1	P35580; P35579; Q7Z406	P35580 [233-241]; P35579 [226-234]; Q7Z406 [253-261]		1	1478.83	86.5	202.2	0	111.3	7.22	121.91		55.42	Shared	High	High	High	High	Not Found	High	High	0.0005536	0.01193	1.4	[226-234]	Used
	FALSE	High	[K].VKVNKDDIQK.[M]	3xTMT6plex [K2; K5; K10]; 1xTMT6plex [N-Term]	0.0226751	0.000877036	1	3	1	P35579	P35579 [65-74]		2	2103.33	30.1	169.1	86.5	114.3	7.54	131.82		107.77		High	High	High	High	Not Found	High	High	0.0005536	0.01227	2.5	[65-74]	Used
	FALSE	High	[K].KLEMDLK.[D]	2xTMT6plex [K1; K7]; 1xTMT6plex [N-Term]	0.0265668	0.00127999	1	1	1	P35579	P35579 [1614-1620]		1	1563.97									No Quan Values	High	High	High	High	High	High	High	0.0008029	0.01464	3.51	[1614-1620]	Not Used
	FALSE	High	[K].QLAAENR.[L]	1xTMT6plex [N-Term]	0.0295192	0.00127999	1	1	5	P35579	P35579 [861-867]		0	1030.58	121	210.8	26.5	41.7	15.91	18.82	84.64	11.75		High	High	High	High	High	High	High	0.0008029	0.01635	1.58	[861-867]	Used
	FALSE	High	[K].DCMRELDDTR.[A]	1xCarbamidomethyl [C2]; 1xTMT6plex [N-Term]	0.0319427	0.00137182	1	1	1	P35579	P35579 [1649-1658]		1	1539.71	170.4	52.2	82.6	94.9	9.63	47.6	4.28	42.14		High	High	High	High	High	High	High	0.0008574	0.01786	2.85	[1649-1658]	Used
	FALSE	High	[R].CQHLQAEKK.[K]	1xCarbamidomethyl [C1]; 2xTMT6plex [K8; K9]; 1xTMT6plex [N-Term]	0.0305732	0.00137182	1	1	1	P35579	P35579 [931-939]		1	1829.07	110.4	113.5	83.3	92.8	11.11	39.93	41.74	24.54		High	High	High	High	High	High	High	0.0008574	0.0171	2.35	[931-939]	Used
	FALSE	High	[K].ERNTDQASMPDNTAAQK.[V]	1xTMT6plex [K17]; 1xTMT6plex [N-Term]	0.0322238	0.00137182	1	3	2	P35579	P35579 [357-373]		1	2335.17									No Quan Values	High	High	High	High	Not Found	Not Found	High	0.0008574	0.01805	1.94	[357-373]	Not Used
	FALSE	High	[R].CIIPNHEKK.[A]	1xCarbamidomethyl [C1]; 2xTMT6plex [K8; K9]; 1xTMT6plex [N-Term]	0.0339615	0.00146558	1	1	1	P35579	P35579 [671-679]		1	1826.09	144.9	112.4	60.6	82.1	13.52	39.37	29.92	29.59		High	High	High	High	High	High	High	0.0009154	0.01916	2.94	[671-679]	Used
	FALSE	High	[R].KLQAQMK.[D]	2xTMT6plex [K1; K7]; 1xTMT6plex [N-Term]	0.0407954	0.00173842	2	3	1	P35580; P35579	P35580 [1649-1655]; P35579 [1642-1648]		1	1533.98	95.1	91.6	109.7	103.6	0.24	19.93	32.09	31.69	Shared	High	High	High	High	High	High	High	0.001081	0.02357	1.63	[1642-1648]	Used
	FALSE	High	[R].NCAAYLK.[L]	1xCarbamidomethyl [C2]; 1xTMT6plex [K7]; 1xTMT6plex [N-Term]	0.0448916	0.00192171	3	5	1	P35580; P35579; Q7Z406	P35580 [822-828]; P35579 [815-821]; Q7Z406 [839-845]		0	1297.73	235.2	77.3	37.6	49.9	1.62	90.51	3.06	2.36	Shared	High	High	High	High	High	High	High	0.001132	0.02624	2.76	[815-821]	Used
	FALSE	High	[R].QEEEMMAK.[E]	1xTMT6plex [K8]; 1xTMT6plex [N-Term]	0.0520165	0.00246293	1	1	1	P35579	P35579 [843-850]		0	1453.74	58.8	124.1	79.9	137.3	4.28	77.7	1.02	16.06		High	High	High	High	High	High	High	0.001538	0.03106	2.21	[843-850]	Used
	FALSE	High	[K].FNEGERVR.[T]	1xTMT6plex [N-Term]	0.0576894	0.00254107	1	1	1	P35579	P35579 [1261-1268]		1	1235.67	116.1	74.9	67.8	141.1	8.88	41.37	55.63	6.76		High	High	High	High	High	High	High	0.001632	0.03489	1.52	[1261-1268]	Used
	FALSE	High	[R].SMAVAAR.[K]	1xTMT6plex [N-Term]	0.077807	0.0035726	1	1	1	P35579	P35579 [1606-1612]		0	934.534	156.3	64.3	97.2	82.2	4.48	27.76	28.23	30.85		High	High	High	High	High	High	High	0.002262	0.04906	1.82	[1606-1612]	Used
	FALSE	High	[K].KLLEDRIAEFTTNLTEEEEK.[S]	2xTMT6plex [K1; K20]; 1xTMT6plex [N-Term]	0.0832561	0.00410567	1	1	1	P35579	P35579 [995-1014]		2	3095.71									No Quan Values	High	High	High	High	Not Found	High	High	0.002705	0.05289	1.75	[995-1014]	Not Used
	FALSE	High	[K].SKKDQGELER.[Q]	2xTMT6plex [K2; K3]; 1xTMT6plex [N-Term]	0.100966	0.00534676	1	1	1	P35579	P35579 [200-209]		2	1877.11	106.7	117.5	90.9	84.9	4.4	137.49		99.06		High	High	High	High	Not Found	High	High	0.003617	0.06543	2.11	[200-209]	Used
	FALSE	High	[K].LQEMEGTVK.[S]	1xOxidation [M4]; 1xTMT6plex [K9]; 1xTMT6plex [N-Term]	0.112448	0.0058271	1	1	1	P35579	P35579 [1794-1802]		0	1508.84	69.6	147.3	92.9	90.2	10.59	35	2.71	21.11		High	High	High	High	High	High	High	0.003853	0.07386	1.63	[1794-1802]	Used
	FALSE	High	[K].TLEEEAK.[T]	1xTMT6plex [K7]; 1xTMT6plex [N-Term]	0.114316	0.00617088	1	1	2	P35579	P35579 [1175-1181]		0	1277.74	142.7	102.7	60.3	94.2	6.28	8.63	26.93	4.5		High	High	High	High	High	High	High	0.004116	0.07564	2.65	[1175-1181]	Used
	FALSE	High	[R].ASREEILAQAK.[E]	1xTMT6plex [K11]; 1xTMT6plex [N-Term]	0.116212	0.00633871	1	1	1	P35579	P35579 [1659-1669]		1	1674	110.2	73.2	119	97.6	4.42	27.03	23.84	12.96		High	High	High	High	High	High	High	0.004269	0.07698	1.5	[1659-1669]	Used
	FALSE	High	[R].KKLEMDLK.[D]	3xTMT6plex [K1; K2; K8]; 1xTMT6plex [N-Term]	0.11911	0.00676593	1	1	1	P35579	P35579 [1613-1620]		2	1921.23	95.2	147.7	71	86	14	88.33	23.81	61.64		High	High	High	High	High	High	High	0.004474	0.07929	2.95	[1613-1620]	Used
	FALSE	High	[K].FVSELWK.[D]	1xTMT6plex [K7]; 1xTMT6plex [N-Term]	0.137891	0.00856733	1	1	1	P35579	P35579 [607-613]		0	1366.81	211.7	73.5	51.9	62.9	1.69	76.41	36.54	16.29		High	High	High	High	High	High	High	0.005558	0.0938	2.62	[607-613]	Used
	FALSE	High	[R].TELADK.[V]	1xTMT6plex [K6]; 1xTMT6plex [N-Term]	0.149416	0.00968347	1	1	1	P35579	P35579 [1269-1274]		0	1134.68	148.1	96.2	77	78.6	3.36	30.2	56.57	21.01		High	High	High	High	High	High	High	0.006437	0.103	1.21	[1269-1274]	Used
FALSE	High	Master Protein	P04264	Keratin, type II cytoskeletal 1 OS=Homo sapiens OX=9606 GN=KRT1 PE=1 SV=6	0	463.763	55	61	414	52	644	66	8.12	1265.67	61	cell death;defense response;metabolic process;regulation of biological process;response to stimulus;transport	cytoskeleton;cytosol;extracellular;membrane;nucleus	catalytic activity;motor activity;protein binding;receptor activity;structural molecule activity	Pf00038, Pf01576, Pf05103, Pf05957, Pf12128, Pf13166, Pf13514	3848	ENSG00000167768.4	12	Corticotropin-releasing hormone signaling pathway	KRT1	Formation of the cornified envelope; Neutrophil degranulation	7	9	59	198.8	101.3	56.72	8.89	48.36	High	High	High	High	High	High	1
	Checked	Confidence	Annotated Sequence	Modifications	Qvality PEP	Qvality q-value	# Protein Groups	# Proteins	# PSMs	Master Protein Accessions	Positions in Master Proteins	Modifications in Master Proteins	# Missed Cleavages	Theo. MH+ [Da]	Abundances (Grouped): Epithelial	Abundances (Grouped): Fibroblast	Abundances (Grouped): Keratocyte	Abundances (Grouped): Myofibroblast	Abundances (Grouped) CV [%]: Epithelial	Abundances (Grouped) CV [%]: Fibroblast	Abundances (Grouped) CV [%]: Keratocyte	Abundances (Grouped) CV [%]: Myofibroblast	Quan Info	Found in Sample: [S7] F1: 129C, Sample, hCE_EV_7, hCE_rep1, Epithelial	Found in Sample: [S8] F1: 130N, Sample, hCE_EV_8, hCE_rep2, Epithelial	Found in Sample: [S3] F1: 127C, Sample, hCF_EV_3, hCF_rep1, Fibroblast	Found in Sample: [S4] F1: 128N, Sample, hCF_EV_4, hCF_rep2, Fibroblast	Found in Sample: [S2] F1: 127N, Sample, hCK_EV_2, hCK_rep2, Keratocyte	Found in Sample: [S5] F1: 128C, Sample, hCM_EV_5, hCM_rep1, Myofibroblast	Found in Sample: [S6] F1: 129N, Sample, hCM_EV_6, hCM_rep2, Myofibroblast	Percolator q-Value (by Search Engine): Sequest HT	Percolator PEP (by Search Engine): Sequest HT	XCorr (by Search Engine): Sequest HT	Positions in Proteins	Quan Usage
	FALSE	High	[K].NMQDMVEDYRNKYEDEINK.[R]	1xOxidation [M5]; 2xTMT6plex [K12; K19]; 1xTMT6plex [N-Term]	0.000221718	0.000201698	1	1	6	P04264	P04264 [258-276]		2	3137.55	58.9	39.3	203.7	98.1	10.76	35.16	29.85	52.75		High	High	High	High	High	High	High	0.0001565	7.097e-05	2.87	[258-276]	Used
	FALSE	High	[K].NMQDMVEDYRNK.[Y]	1xTMT6plex [K12]; 1xTMT6plex [N-Term]	9.36451e-07	0.000201698	1	1	3	P04264	P04264 [258-269]		1	2000.99	51.8	27.5	233.5	87.2	6.75	76.27	32.13	44.92		High	High	High	High	High	High	High	0.0001565	1.649e-07	4.97	[258-269]	Used
	FALSE	High	[K].NMQDMVEDYR.[N]	1xTMT6plex [N-Term]	0.000121497	0.000201698	1	1	5	P04264	P04264 [258-267]		0	1529.69	55	54.9	201.4	88.7	2.64	83.26	5.7	18.85		High	High	High	High	High	High	High	0.0001565	3.651e-05	3.4	[258-267]	Used
	FALSE	High	[R].NSKIEISELNR.[V]	1xTMT6plex [K3]; 1xTMT6plex [N-Term]	6.20276e-05	0.000201698	1	1	7	P04264	P04264 [393-403]		1	1761.03	32.9	87.8	134.1	145.2	3.78	44.31	15.42	77.77		High	High	High	High	High	High	High	0.0001565	1.731e-05	4.18	[393-403]	Used
	FALSE	High	[R].NSKIEISELNRVIQR.[L]	1xTMT6plex [K3]; 1xTMT6plex [N-Term]	0.000246547	0.000201698	1	1	1	P04264	P04264 [393-407]		2	2257.34	21.2	58.1	181.6	139.1	4.8	2.98	0.02	52.29		High	High	High	High	High	High	High	0.0001565	8.044e-05	4.83	[393-407]	Used
	FALSE	High	[K].NKLNDLEDALQQAK.[E]	2xTMT6plex [K2; K14]; 1xTMT6plex [N-Term]	2.67301e-08	0.000201698	1	1	3	P04264	P04264 [442-455]		1	2287.32	40.7	35.3	227.8	96.2	10.56	26.86	12.85	34.79		High	High	High	High	High	High	High	0.0001565	3.167e-09	6.99	[442-455]	Used
	FALSE	High	[K].NKLNDLEDALQQAKEDLAR.[L]	2xTMT6plex [K2; K14]; 1xTMT6plex [N-Term]	6.46544e-11	0.000201698	1	1	4	P04264	P04264 [442-460]		2	2871.61	46.8	57.8	218.5	76.9	1.07	27.12	9.19	16.49		High	High	High	High	High	High	High	0.0001565	3.948e-12	7.51	[442-460]	Used
	FALSE	High	[R].FLEQQNQVLQTKWELLQQVDTSTR.[T]	1xTMT6plex [K12]; 1xTMT6plex [N-Term]	5.34265e-09	0.000201698	1	1	2	P04264	P04264 [200-223]		1	3390.84	18.3	112.1	130.4	139.2	18.32	73.69	45.32	73.37		High	High	High	High	High	High	High	0.0001565	5.305e-10	8.81	[200-223]	Used
	FALSE	High	[R].FLEQQNQVLQTK.[W]	1xTMT6plex [K12]; 1xTMT6plex [N-Term]	9.59247e-06	0.000201698	3	3	4	Q7Z794; P35908; P04264	Q7Z794 [184-195]; P35908 [198-209]; P04264 [200-211]		0	1934.11	29.6	100.2	122.1	148.2	8.22	116.45	28.78	60.31	Shared	High	High	High	High	High	High	High	0.0001565	2.178e-06	5.13	[200-211]	Used
	FALSE	High	[K].QISNLQQSISDAEQR.[G]	1xTMT6plex [N-Term]	4.43192e-05	0.000201698	1	1	1	P04264	P04264 [418-432]		0	1946.01	13.4	64.5	75.3	246.9	16.53	108.78	14.8	15.49		High	High	High	High	High	High	High	0.0001565	1.195e-05	5.26	[418-432]	Used
	FALSE	High	[K].IEISELNRVIQR.[L]	1xTMT6plex [N-Term]	0.00021783	0.000201698	2	2	1	P35908; P04264	P35908 [394-405]; P04264 [396-407]		1	1699.01	22.7	103.7	95.8	177.8	4.84	13.08	27.24	85.66	Shared	High	High	High	High	High	High	High	0.0001565	6.996e-05	4.05	[396-407]	Used
	FALSE	High	[K].KDVDGAYMTK.[V]	1xOxidation [M8]; 2xTMT6plex [K1; K10]; 1xTMT6plex [N-Term]	0.000229703	0.000201698	1	1	4	P04264	P04264 [289-298]		1	1831.02	38.8	62.4	200	98.7	13.82	59.24	9.93	60.86		High	High	High	High	High	High	High	0.0001565	7.429e-05	3.32	[289-298]	Used
	FALSE	High	[K].LALDIEIATYR.[KT]	1xTMT6plex [N-Term]	1.96396e-05	0.000201698	5	14	16	P08729; P04264; Q6KB66; P05787; P19013	P08729 [383-393]; P04264 [473-483]; Q6KB66 [374-384]; P05787 [382-392]; P19013 [430-440]		0	1506.87	44.9	47.2	216.7	91.2	5.54	15.65	10.22	23.25	Shared	High	High	High	High	High	High	High	0.0001565	4.841e-06	4.48	[473-483]	Used
	FALSE	High	[K].KQISNLQQSISDAEQR.[G]	1xTMT6plex [K1]; 1xTMT6plex [N-Term]	4.58525e-08	0.000201698	1	1	3	P04264	P04264 [417-432]		1	2303.27	40.5	119.3	72.5	167.7	12.33	78.41	24.51	90.24		High	High	High	High	High	High	High	0.0001565	5.796e-09	6.65	[417-432]	Used
	FALSE	High	[R].GGGGGGYGSGGSSYGSGGGSYGSGGGGGGGR.[G]	1xTMT6plex [N-Term]	1.74575e-11	0.000201698	1	1	10	P04264	P04264 [519-549]		0	2613.11	32.2	59.1	193	115.7	14.5	46.62	1.07	68.73		High	High	High	High	High	High	High	0.0001565	9.308e-13	7.22	[519-549]	Used
	FALSE	High	[R].GGSGGGGGGSSGGRGSGGGSSGGSIGGR.[G]	1xTMT6plex [N-Term]	0.000154274	0.000201698	1	1	5	P04264	P04264 [589-616]		1	2309.08									No Quan Values	Not Found	Not Found	Not Found	Not Found	Not Found	High	Not Found	0.0001565	4.785e-05	2.94	[589-616]	Not Used
	FALSE	High	[R].GSSSGGVKSSGGSSSVK.[F]	2xTMT6plex [K8; K17]; 1xTMT6plex [N-Term]	2.93159e-06	0.000201698	1	1	1	P04264	P04264 [617-633]		1	2142.2	21.2	33.9	264.8	80.1	55.09	61.39	91.34	0.73		High	High	High	High	High	High	High	0.0001565	5.849e-07	4.71	[617-633]	Used
	FALSE	High	[R].GSGGGSSGGSIGGR.[G]	1xTMT6plex [N-Term]	1.0652e-08	0.000201698	1	1	14	P04264	P04264 [603-616]		0	1321.67	32.1	56.1	242.7	69	30.98	56.28	49.48	37.6		High	High	High	High	High	High	High	0.0001565	1.15e-09	4.11	[603-616]	Used
	FALSE	High	[R].LLRDYQELMNTK.[L]	1xTMT6plex [K12]; 1xTMT6plex [N-Term]	5.96407e-07	0.000201698	1	1	6	P04264	P04264 [461-472]		1	1982.11	48.5	31	223.3	97.2	0.16	61.89	19.38	54.25		High	High	High	High	High	High	High	0.0001565	9.997e-08	5.54	[461-472]	Used
	FALSE	High	[K].LNDLEDALQQAK.[E]	1xTMT6plex [K12]; 1xTMT6plex [N-Term]	1.60238e-05	0.000201698	1	1	8	P04264	P04264 [444-455]		0	1816.02	38.4	26.8	217.4	117.4	13.21	103.35	18.34	30.19		High	High	High	High	High	High	High	0.0001565	3.85e-06	4.33	[444-455]	Used
	FALSE	High	[K].LNDLEDALQQAKEDLAR.[L]	1xTMT6plex [K12]; 1xTMT6plex [N-Term]	4.0612e-09	0.000201698	1	1	7	P04264	P04264 [444-460]		1	2400.31	45.1	28.3	235.8	90.8	6.64	39.73	14.4	19.23		High	High	High	High	High	High	High	0.0001565	3.924e-10	7.59	[444-460]	Used
	FALSE	High	[K].AQYEDIAQK.[S]	1xTMT6plex [K9]; 1xTMT6plex [N-Term]	0.000304855	0.000201698	1	1	14	P04264	P04264 [356-364]		0	1523.85	38.6	77.8	184	99.7	13.4	11.66	14.25	39.46		High	High	High	High	High	High	High	0.0001565	0.0001011	2.72	[356-364]	Used
	FALSE	High	[R].TNAENEFVTIK.[K]	1xTMT6plex [K11]; 1xTMT6plex [N-Term]	1.50616e-05	0.000201698	1	1	8	P04264	P04264 [278-288]		0	1723.96	48.2	36.4	229.2	86.2	4.95	55.42	19.33	7.13		High	High	High	High	High	High	High	0.0001565	3.602e-06	3.8	[278-288]	Used
	FALSE	High	[R].TNAENEFVTIKK.[D]	2xTMT6plex [K11; K12]; 1xTMT6plex [N-Term]	1.40131e-08	0.000201698	1	1	9	P04264	P04264 [278-289]		1	2081.22	39.5	56.9	220.4	83.2	4.79	20.82	7.43	40.03		High	High	High	High	High	High	High	0.0001565	1.553e-09	6	[278-289]	Used
	FALSE	High	[R].TLLEGEESR.[M]	1xTMT6plex [N-Term]	0.000255426	0.000201698	1	1	25	P04264	P04264 [484-492]		0	1262.68	48.9	48.2	211.6	91.2	0.81	29.16	3.47	24.85		High	High	High	High	High	High	High	0.0001565	8.35e-05	3.28	[484-492]	Used
	FALSE	High	[K].AEAESLYQSKYEELQITAGR.[H]	1xTMT6plex [K10]; 1xTMT6plex [N-Term]	2.90174e-09	0.000201698	1	1	4	P04264	P04264 [367-386]		1	2744.45	48.9	57.6	191.4	102	6.64	11	18.45	0.44		High	High	High	High	High	High	High	0.0001565	2.702e-10	6.97	[367-386]	Used
	FALSE	High	[K].AEAESLYQSK.[Y]	1xTMT6plex [K10]; 1xTMT6plex [N-Term]	1.13482e-05	0.000201698	1	1	6	P04264	P04264 [367-376]		0	1583.87	48.6	17.8	245.8	87.8	3.44	105.07	3.45	3.39		High	High	High	High	High	High	High	0.0001565	2.624e-06	4.05	[367-376]	Used
	FALSE	High	[K].YEELQITAGR.[H]	1xTMT6plex [N-Term]	4.51103e-05	0.000201698	2	2	14	P04264; P04259	P04264 [377-386]; P04259 [360-369]		0	1408.76	40.3	40	225.5	94.2	2.28	63.79	5.89	23	Shared	High	High	High	High	High	High	High	0.0001565	1.223e-05	2.72	[377-386]	Used
	FALSE	High	[K].DVDGAYMTK.[V]	1xTMT6plex [K9]; 1xTMT6plex [N-Term]	8.45379e-05	0.000201698	1	1	7	P04264	P04264 [290-298]		0	1457.77	39.1	58.3	223.8	78.9	5.7	43.29	26.9	68.52		High	High	High	High	High	High	High	0.0001565	2.447e-05	3.44	[290-298]	Used
	FALSE	High	[K].SDQSRLDSELK.[N]	1xTMT6plex [K11]; 1xTMT6plex [N-Term]	1.4538e-05	0.000201698	1	1	15	P04264	P04264 [247-257]		1	1735.96	41.9	37.1	210.9	110	2.9	93.84	16.33	63.14		High	High	High	High	High	High	High	0.0001565	3.449e-06	4.07	[247-257]	Used
	FALSE	High	[K].SLNNQFASFIDKVR.[F]	1xTMT6plex [K12]; 1xTMT6plex [N-Term]	2.14265e-08	0.000201698	1	1	3	P04264	P04264 [186-199]		1	2097.19	27.5	129.8	125.6	117.2	1.56	40.33	21.83	46.52		High	High	High	High	High	High	High	0.0001565	2.486e-09	6.95	[186-199]	Used
	FALSE	High	[K].SLNNQFASFIDK.[V]	1xTMT6plex [K12]; 1xTMT6plex [N-Term]	1.15508e-05	0.000201698	1	1	5	P04264	P04264 [186-197]		0	1842.02	29.4	93.1	132.5	145	4.21	102.33	12.84	78.06		High	High	High	High	High	High	High	0.0001565	2.688e-06	4.88	[186-197]	Used
	FALSE	High	[K].SKAEAESLYQSK.[Y]	2xTMT6plex [K2; K12]; 1xTMT6plex [N-Term]	1.97867e-08	0.000201698	1	1	10	P04264	P04264 [365-376]		1	2028.16	41.6	45.8	220.1	92.5	0.06	67.9	28.91	49.19		High	High	High	High	High	High	High	0.0001565	2.289e-09	6.85	[365-376]	Used
	FALSE	High	[K].SKAEAESLYQSKYEELQITAGR.[H]	2xTMT6plex [K2; K12]; 1xTMT6plex [N-Term]	3.47199e-10	0.000201698	1	1	2	P04264	P04264 [365-386]		2	3188.74	33.5	126.8	150	89.7	16.75	32.66	8.84	53.97		High	High	High	High	High	High	High	0.0001565	2.572e-11	6.99	[365-386]	Used
	FALSE	High	[R].SLDLDSIIAEVK.[A]	1xTMT6plex [K12]; 1xTMT6plex [N-Term]	1.33403e-06	0.000201698	1	1	24	P04264	P04264 [344-355]		0	1761.04	40.2	57	222.5	80.3	5.47	23.05	8.26	38.51		High	High	High	High	High	High	High	0.0001565	2.445e-07	4.74	[344-355]	Used
	FALSE	High	[R].RVDQLKSDQSR.[L]	1xTMT6plex [K6]; 1xTMT6plex [N-Term]	0.000271741	0.000201698	1	1	7	P04264	P04264 [241-251]		2	1790.03	30.7	62.4	229.2	77.7	6.37	18.5	40.23	2.47		High	High	High	High	High	High	High	0.0001565	8.895e-05	2.75	[241-251]	Used
	FALSE	High	[K].RTNAENEFVTIK.[K]	1xTMT6plex [K12]; 1xTMT6plex [N-Term]	8.72467e-07	0.000201698	1	1	2	P04264	P04264 [277-288]		1	1880.06	55.2	25.8	229.7	89.3	13.6	71.64	14.54	25.63		High	High	High	High	High	High	High	0.0001565	1.52e-07	5.4	[277-288]	Used
	FALSE	High	[R].THNLEPYFESFINNLR.[R]	1xTMT6plex [N-Term]	1.03874e-05	0.000201698	1	1	2	P04264	P04264 [224-239]		0	2223.14	113.4	111	59.3	116.3	2.47	10.95	23.48	27.93		High	High	High	High	High	High	High	0.0001565	2.381e-06	5.68	[224-239]	Used
	FALSE	High	[K].RTNAENEFVTIKK.[D]	2xTMT6plex [K12; K13]; 1xTMT6plex [N-Term]	1.0981e-06	0.000201698	1	1	4	P04264	P04264 [277-289]		2	2237.32	56.7	44.4	211.4	87.6	11.92	29.64	30.93	50.44		High	High	High	High	High	High	High	0.0001565	1.965e-07	7.05	[277-289]	Used
	FALSE	High	[R].DYQELMNTK.[L]	1xTMT6plex [K9]; 1xTMT6plex [N-Term]	6.48328e-05	0.000201698	1	1	3	P04264	P04264 [464-472]		0	1599.85	37	46.3	219.3	97.4	6.55	85.17	4.89	4.83		High	High	High	High	High	High	High	0.0001565	1.825e-05	3.45	[464-472]	Used
	FALSE	High	[K].WELLQQVDTSTR.[T]	1xTMT6plex [N-Term]	0.000376951	0.000338542	1	1	3	P04264	P04264 [212-223]		0	1704.91	35.4	152	86	126.5	0.52	70.39	34.15	55.84		High	High	High	High	High	High	High	0.0002356	0.0001284	4.05	[212-223]	Used
	FALSE	High	[K].NMQDMVEDYR.[N]	1xOxidation [M]; 1xTMT6plex [N-Term]	0.0003512	0.000338542	1	1	9	P04264	P04264 [258-267]		0	1545.69	49.6	61.6	185.3	103.5	4.69	63	7.67	13.1		High	High	High	High	High	High	High	0.0002356	0.0001187	3.69	[258-267]	Used
	FALSE	High	[K].NMQDMVEDYRNKYEDEINK.[R]	2xTMT6plex [K12; K19]; 1xTMT6plex [N-Term]	0.000387087	0.000338542	1	1	2	P04264	P04264 [258-276]		2	3121.55	56.2	89	165.3	89.6	15.07	24.92	15.86	36.74		High	High	High	High	High	High	High	0.0002356	0.0001327	4.69	[258-276]	Used
	FALSE	High	[R].LRSEIDNVK.[K]	1xTMT6plex [K9]; 1xTMT6plex [N-Term]	0.00104249	0.000338542	1	1	1	P04264	P04264 [408-416]		1	1531.92									No Quan Values	High	High	High	High	High	High	High	0.0002356	0.0003975	4.23	[408-416]	Not Used
	FALSE	High	[KR].NKYEDEINK.[HR]	2xTMT6plex [K2; K9]; 1xTMT6plex [N-Term]	0.000561235	0.000338542	6	11	5	Q5XKE5; P04264; P04259; P02538; P05787; P13647	Q5XKE5 [232-240]; P04264 [268-276]; P04259 [251-259]; P02538 [251-259]; P05787 [177-185]; P13647 [256-264]		1	1840.04	72.8	34.7	199.2	93.3	8.88	81.99	17.74	41.24	Shared	High	High	High	High	High	High	High	0.0002356	0.0001997	4.28	[268-276]	Used
	FALSE	High	[KR].NKYEDEINKR.[T]	2xTMT6plex [K2; K9]; 1xTMT6plex [N-Term]	0.000858116	0.000338542	5	10	3	P04264; P04259; P02538; P05787; P13647	P04264 [268-277]; P04259 [251-260]; P02538 [251-260]; P05787 [177-186]; P13647 [256-265]		2	1996.14	40.4	46.8	217.1	95.7	8.19	81.08	0.67	43.18	Shared	High	High	High	High	High	High	High	0.0002356	0.0003214	3.57	[268-277]	Used
	FALSE	High	[R].SLVNLGGSK.[S]	1xTMT6plex [K9]; 1xTMT6plex [N-Term]	0.000954224	0.000338542	1	1	6	P04264	P04264 [66-74]		0	1332.83	39.7	62	218	80.3	7.89	20.05	0.9	45.8		High	High	High	High	High	High	High	0.0002356	0.0003611	3.06	[66-74]	Used
	FALSE	High	[R].LLRDYQELMNTK.[L]	1xOxidation [M9]; 1xTMT6plex [K12]; 1xTMT6plex [N-Term]	0.000618588	0.000338542	1	1	6	P04264	P04264 [461-472]		1	1998.11	45.6	50.8	196.6	107	6.39	10.37	10.1	25.96		High	High	High	High	High	High	High	0.0002356	0.0002225	4.05	[461-472]	Used
	FALSE	High	[R].GGSGGGGGGSSGGRGSGGGSSGGSIGGRGSSSGGVK.[S]	1xTMT6plex [K36]; 1xTMT6plex [N-Term]	0.000624084	0.000338542	1	1	1	P04264	P04264 [589-624]		2	3197.56									No Quan Values	High	High	High	Not Found	High	High	Not Found	0.0002356	0.0002251	3.02	[589-624]	Not Used
	FALSE	High	[K].DVDGAYMTKVDLQAK.[L]	1xOxidation [M7]; 2xTMT6plex [K9; K15]; 1xTMT6plex [N-Term]	0.000904894	0.000338542	1	1	2	P04264	P04264 [290-304]		1	2357.3	42.3	132.5	118	107.1	25.27	37.11	44.46	33.77		High	High	High	High	High	High	High	0.0002356	0.0003391	2.17	[290-304]	Used
	FALSE	High	[K].NMQDMVEDYRNK.[Y]	2xOxidation [M2; M5]; 1xTMT6plex [K12]; 1xTMT6plex [N-Term]	0.00172627	0.000465665	1	1	7	P04264	P04264 [258-269]		1	2032.98	42.9	31.5	222.1	103.4	10.64	65.05	21.01	21.55		High	High	High	High	High	High	High	0.0003124	0.0006942	2.89	[258-269]	Used
	FALSE	High	[K].NMQDMVEDYRNK.[Y]	1xOxidation [M]; 1xTMT6plex [K12]; 1xTMT6plex [N-Term]	0.0060696	0.0005261	1	1	10	P04264	P04264 [258-269]		1	2016.99	46.3	26.9	228.8	98.1	0.25	71.66	27.21	36.75		High	High	High	High	High	High	High	0.000343	0.002812	3.04	[258-269]	Used
	FALSE	High	[K].NMQDMVEDYR.[N]	2xOxidation [M2; M5]; 1xTMT6plex [N-Term]	0.00261682	0.0005261	1	1	10	P04264	P04264 [258-267]		0	1561.68	33	33.8	240.4	92.7	21.21	92.93	3.89	37.13		High	High	High	High	High	High	High	0.000343	0.001108	2.91	[258-267]	Used
	FALSE	High	[KR].YEDEINKR.[T]	1xTMT6plex [K7]; 1xTMT6plex [N-Term]	0.0030962	0.0005261	7	16	7	Q7Z794; P35908; P04264; P04259; P02538; P05787; P13647	Q7Z794 [254-261]; P35908 [268-275]; P04264 [270-277]; P04259 [253-260]; P02538 [253-260]; P05787 [179-186]; P13647 [258-265]		1	1524.84	48.3	27.7	230.1	93.9	0.19	82.76	16.29	29.12	Shared	High	High	High	High	High	High	High	0.000343	0.001338	3.35	[270-277]	Used
	FALSE	High	[R].DYQELMNTK.[L]	1xOxidation [M6]; 1xTMT6plex [K9]; 1xTMT6plex [N-Term]	0.003536	0.0005261	1	1	4	P04264	P04264 [464-472]		0	1615.84	44.9	53	204.4	97.6	0.05	65.24	13.95	11.32		High	High	High	High	High	High	High	0.000343	0.001541	2.26	[464-472]	Used
	FALSE	High	[R].SEIDNVKK.[Q]	2xTMT6plex [K7; K8]; 1xTMT6plex [N-Term]	0.00433487	0.0005261	1	1	3	P04264	P04264 [410-417]		1	1619.99	13.5	139.5	68.7	178.4	25.58	125.41	1.2	97.93		High	High	High	High	High	High	High	0.000343	0.001937	2.58	[410-417]	Used
	FALSE	High	[R].GSSSGGVK.[S]	1xTMT6plex [K8]; 1xTMT6plex [N-Term]	0.00288448	0.0005261	1	1	4	P04264	P04264 [617-624]		0	1136.67	37.4	122	171.4	69.2	2.89	7.89	5.78	33.71		High	High	High	High	High	High	High	0.000343	0.001231	2.41	[617-624]	Used
	FALSE	High	[K].IEISELNR.[V]	1xTMT6plex [N-Term]	0.00341295	0.0005261	2	2	8	P35908; P04264	P35908 [394-401]; P04264 [396-403]		0	1202.69	22.1	84	101.3	192.6	3.79	99.4	23.06	79.69	Shared	High	High	High	High	High	High	High	0.000343	0.001482	2.28	[396-403]	Used
	FALSE	High	[R].LRSEIDNVKK.[Q]	2xTMT6plex [K9; K10]; 1xTMT6plex [N-Term]	0.0135868	0.000560454	1	1	2	P04264	P04264 [408-417]		2	1889.18	15.9	96.2	55.8	232.1	52.33	106.39	7.26	115.97		High	High	High	High	High	High	High	0.0003589	0.006937	4.37	[408-417]	Used
	FALSE	High	[K].SISISVAR.[G]	1xTMT6plex [N-Term]	0.014583	0.000560454	1	1	7	P04264	P04264 [75-82]		0	1061.65	45	60.8	208.1	86.1	4.91	23.59	5.41	37.4		High	High	High	High	High	High	High	0.0003589	0.007475	2.93	[75-82]	Used
	FALSE	High	[K].DVDGAYMTK.[V]	1xOxidation [M7]; 1xTMT6plex [K9]; 1xTMT6plex [N-Term]	0.0077782	0.000560454	1	1	33	P04264	P04264 [290-298]		0	1473.77	43.8	69.3	185.6	101.3	8.46	29.67	20.93	45.83		High	High	High	High	High	High	High	0.0003589	0.003722	1.62	[290-298]	Used
	FALSE	High	[K].SSGGSSSVK.[F]	1xTMT6plex [K9]; 1xTMT6plex [N-Term]	0.00628853	0.000560454	1	1	1	P04264	P04264 [625-633]		0	1253.71	18.9	95.6	127	158.5	54.55	36.88	3.84	37.11		High	High	High	High	High	High	High	0.0003589	0.00294	2.63	[625-633]	Used
	FALSE	High	[KR].YEDEINK.[HR]	1xTMT6plex [K7]; 1xTMT6plex [N-Term]	0.00896242	0.000560454	8	17	3	Q5XKE5; Q7Z794; P35908; P04264; P04259; P02538; P05787; P13647	Q5XKE5 [234-240]; Q7Z794 [254-260]; P35908 [268-274]; P04264 [270-276]; P04259 [253-259]; P02538 [253-259]; P05787 [179-185]; P13647 [258-264]		0	1368.74	57.5	31.9	203.2	107.5	9.35	92.41	24.31	39.95	Shared	High	High	High	High	High	High	High	0.0003589	0.004362	2.7	[270-276]	Used
	FALSE	High	[K].NMQDMVEDYRNKYEDEINK.[R]	2xOxidation [M2; M5]; 2xTMT6plex [K12; K19]; 1xTMT6plex [N-Term]	0.024545	0.00127999	1	1	3	P04264	P04264 [258-276]		2	3153.54	54.5	36.2	218.3	91	24.05	29.11	24.27	53.8		High	High	High	High	High	High	High	0.0007583	0.0134	1.77	[258-276]	Used
	FALSE	High	[R].VDQLKSDQSR.[L]	1xTMT6plex [K5]; 1xTMT6plex [N-Term]	0.0415121	0.00173842	1	1	1	P04264	P04264 [242-251]		1	1633.93	21.2	107.1	172.8	98.9	0.01	47.41	24.55	15.11		High	High	High	High	High	High	High	0.001081	0.02398	2.2	[242-251]	Used
	FALSE	High	[R].TTSSSTR.[R]	1xTMT6plex [N-Term]	0.0839618	0.00424358	1	1	1	P04264	P04264 [31-37]		0	968.521	25.8	44.1	260.3	69.8	29.11	36.82	68.67	11.12		High	High	High	High	High	High	High	0.002815	0.05327	2.6	[31-37]	Used
	FALSE	High	[R].SEIDNVK.[K]	1xTMT6plex [K7]; 1xTMT6plex [N-Term]	0.0853901	0.00424358	1	1	2	P04264	P04264 [410-416]		0	1262.74	14.3	117.4	87.2	181.1	4.1	125.34	33	92.35		High	High	High	High	High	High	High	0.002848	0.05413	2.8	[410-416]	Used
	FALSE	High	[KR].IDSEIK.[KNE]	1xTMT6plex [K6]; 1xTMT6plex [N-Term]	0.0936577	0.00477565	1	6	2	P04264	P04264 [252-257]		0	1162.71	28.6	53.9	206.1	111.3	1.96	88.3	9.96	48.65		High	High	High	High	High	High	High	0.003278	0.06046	1.85	[252-257]	Used
	FALSE	High	[R].GSGGGSSGGSIGGRGSSSGGVK.[S]	1xTMT6plex [K22]; 1xTMT6plex [N-Term]	0.111525	0.00574761	1	1	1	P04264	P04264 [603-624]		1	2210.15	39	64.2	196.7	100.2	4.26	21.78	7.08	67.27		High	High	High	High	High	High	High	0.003805	0.07333	1.18	[603-624]	Used
	FALSE	High	[R].GGSGGGGGGSSGGR.[G]	1xTMT6plex [N-Term]	0.121077	0.00692945	1	1	1	P04264	P04264 [589-602]		0	1235.59									No Quan Values	Not Found	Not Found	Not Found	Not Found	Not Found	Not Found	Not Found	0.004624	0.08047	1.12	[589-602]	Not Used
FALSE	High	Master Protein	P35908	Keratin, type II cytoskeletal 2 epidermal OS=Homo sapiens OX=9606 GN=KRT2 PE=1 SV=2	0	438.813	73	58	231	43	639	65.4	8	803.96	58	cell death;cell organization and biogenesis;cell proliferation;cellular component movement;metabolic process	cytoskeleton;cytosol;membrane;nucleus	protein binding;structural molecule activity	Pf00038, Pf08614, Pf12128, Pf13166	3849	ENSG00000172867.3	12		KRT2	Formation of the cornified envelope	3	12	47.2	208.4	102.9	28.99	6.57	39.84	High	High	High	High	High	High	1
	Checked	Confidence	Annotated Sequence	Modifications	Qvality PEP	Qvality q-value	# Protein Groups	# Proteins	# PSMs	Master Protein Accessions	Positions in Master Proteins	Modifications in Master Proteins	# Missed Cleavages	Theo. MH+ [Da]	Abundances (Grouped): Epithelial	Abundances (Grouped): Fibroblast	Abundances (Grouped): Keratocyte	Abundances (Grouped): Myofibroblast	Abundances (Grouped) CV [%]: Epithelial	Abundances (Grouped) CV [%]: Fibroblast	Abundances (Grouped) CV [%]: Keratocyte	Abundances (Grouped) CV [%]: Myofibroblast	Quan Info	Found in Sample: [S7] F1: 129C, Sample, hCE_EV_7, hCE_rep1, Epithelial	Found in Sample: [S8] F1: 130N, Sample, hCE_EV_8, hCE_rep2, Epithelial	Found in Sample: [S3] F1: 127C, Sample, hCF_EV_3, hCF_rep1, Fibroblast	Found in Sample: [S4] F1: 128N, Sample, hCF_EV_4, hCF_rep2, Fibroblast	Found in Sample: [S2] F1: 127N, Sample, hCK_EV_2, hCK_rep2, Keratocyte	Found in Sample: [S5] F1: 128C, Sample, hCM_EV_5, hCM_rep1, Myofibroblast	Found in Sample: [S6] F1: 129N, Sample, hCM_EV_6, hCM_rep2, Myofibroblast	Percolator q-Value (by Search Engine): Sequest HT	Percolator PEP (by Search Engine): Sequest HT	XCorr (by Search Engine): Sequest HT	Positions in Proteins	Quan Usage
	FALSE	High	[K].NVQDAIADAEQR.[G]	1xTMT6plex [N-Term]	0.000264625	0.000201698	1	1	2	P35908	P35908 [419-430]		0	1558.8	40.6	42.5	226.4	90.5	16.07	71.61	21.21	8.68		High	High	High	High	High	High	High	0.0001565	8.715e-05	3.95	[419-430]	Used
	FALSE	High	[K].NVQDAIADAEQRGEHALK.[D]	1xTMT6plex [K18]; 1xTMT6plex [N-Term]	7.30986e-07	0.000201698	1	1	3	P35908	P35908 [419-436]		1	2423.3	44.8	36.3	227.3	91.6	21.85	9.19	9.85	9.85		High	High	High	High	High	High	High	0.0001565	1.25e-07	6.61	[419-436]	Used
	FALSE	High	[R].MSGDLSSNVTVSVTSSTISSNVASK.[A]	1xOxidation [M1]; 1xTMT6plex [K25]; 1xTMT6plex [N-Term]	1.24908e-08	0.000201698	1	1	3	P35908	P35908 [491-515]		0	2932.52	53.8	57.3	197	91.8	19.6	23.28	7.34	25.07		High	High	High	High	High	High	High	0.0001565	1.366e-09	7.39	[491-515]	Used
	FALSE	High	[R].NLDLDSIIAEVK.[A]	1xTMT6plex [K12]; 1xTMT6plex [N-Term]	3.17454e-06	0.000201698	5	9	15	Q5XKE5; P35908; P04259; P02538; P13647	Q5XKE5 [308-319]; P35908 [342-353]; P04259 [327-338]; P02538 [327-338]; P13647 [332-343]		0	1788.05	44.4	34.8	230.9	89.8	19.4	37.59	14.72	31.14	Shared	High	High	High	High	High	High	High	0.0001565	6.375e-07	4.7	[342-353]	Used
	FALSE	High	[R].NLDLDSIIAEVKAQYEEIAQR.[S]	1xTMT6plex [K12]; 1xTMT6plex [N-Term]	1.39436e-06	0.000201698	3	4	1	P35908; P04259; P02538	P35908 [342-362]; P04259 [327-347]; P02538 [327-347]		1	2876.58	105.8	105.6	70.9	117.7	13.34	39.78	6.02	24.78	Shared	High	High	High	High	High	High	High	0.0001565	2.576e-07	4.83	[342-362]	Used
	FALSE	High	[R].NKLNDLEEALQQAKEDLAR.[L]	2xTMT6plex [K2; K14]; 1xTMT6plex [N-Term]	5.6199e-08	0.000201698	1	1	3	P35908	P35908 [440-458]		2	2885.63	38.6	86.7	200.4	74.4	10.97	49.49	35	24.44		High	High	High	High	High	High	High	0.0001565	7.278e-09	5.84	[440-458]	Used
	FALSE	High	[R].FLEQQNQVLQTK.[W]	1xTMT6plex [K12]; 1xTMT6plex [N-Term]	9.59247e-06	0.000201698	3	3	4	Q7Z794; P35908; P04264	Q7Z794 [184-195]; P35908 [198-209]; P04264 [200-211]		0	1934.11	29.6	100.2	122.1	148.2	8.22	116.45	28.78	60.31	Shared	High	High	High	High	High	High	High	0.0001565	2.178e-06	5.13	[198-209]	Not Used
	FALSE	High	[K].IEISELNRVIQR.[L]	1xTMT6plex [N-Term]	0.00021783	0.000201698	2	2	1	P35908; P04264	P35908 [394-405]; P04264 [396-407]		1	1699.01	22.7	103.7	95.8	177.8	4.84	13.08	27.24	85.66	Shared	High	High	High	High	High	High	High	0.0001565	6.996e-05	4.05	[394-405]	Not Used
	FALSE	High	[K].KDVDNAYMIK.[V]	2xTMT6plex [K1; K10]; 1xTMT6plex [N-Term]	1.31063e-06	0.000201698	1	1	2	P35908	P35908 [287-296]		1	1884.09	46.2	42.4	222.6	88.8	16.64	65.58	5.42	59.94		High	High	High	High	High	High	High	0.0001565	2.394e-07	6.03	[287-296]	Used
	FALSE	High	[K].LALDVEIATYRK.[L]	1xTMT6plex [K12]; 1xTMT6plex [N-Term]	8.00588e-08	0.000201698	5	11	3	Q5XKE5; P35908; P04259; P02538; P13647	Q5XKE5 [437-448]; P35908 [471-482]; P04259 [456-467]; P02538 [456-467]; P13647 [461-472]		1	1850.12	47.9	36.1	205	111	21.92	18.14	5.04	39.81	Shared	High	High	High	High	High	High	High	0.0001565	1.075e-08	5.76	[471-482]	Used
	FALSE	High	[K].KYEDEINKR.[T]	2xTMT6plex [K1; K8]; 1xTMT6plex [N-Term]	2.06302e-07	0.000201698	1	3	9	P35908	P35908 [267-275]		2	1882.1	40.6	54.3	211.4	93.7	17.67	36.05	1.04	51.16		High	High	High	High	High	High	High	0.0001565	3.079e-08	4.49	[267-275]	Used
	FALSE	High	[R].GGSSSGGGYGSGGGGSSSVK.[G]	1xTMT6plex [K20]; 1xTMT6plex [N-Term]	1.38016e-09	0.000201698	1	1	6	P35908	P35908 [604-623]		0	2047.01	40.8	71.1	176.7	111.3	10.23	75.41	19.48	67.6		High	High	High	High	High	High	High	0.0001565	1.191e-10	4.65	[604-623]	Used
	FALSE	High	[R].GGGGGGFRGFSSGSAVVSGGSR.[R]	1xTMT6plex [N-Term]	0.000110232	0.000201698	1	1	1	P35908	P35908 [13-34]		1	2129.07	45.8	45.8	203.2	105.2	4.92	21.72	21.52	46.82		High	High	High	High	High	High	High	0.0001565	3.281e-05	3.68	[13-34]	Used
	FALSE	High	[R].GGGFGGGSSFGGGSGFSGGGFGGGGFGGGR.[F]	1xTMT6plex [N-Term]	2.38524e-12	0.000201698	1	1	4	P35908	P35908 [93-122]		0	2628.18	34.7	82.5	168.1	114.7	8.14	18.2	25.62	38.33		High	High	High	High	High	High	High	0.0001565	1.016e-13	11.67	[93-122]	Used
	FALSE	High	[K].GGSISGGGYGSGGGK.[H]	1xTMT6plex [K15]; 1xTMT6plex [N-Term]	1.37332e-07	0.000201698	1	1	8	P35908	P35908 [581-595]		0	1655.88	36.4	61.6	180.3	121.8	13.75	70.55	17.85	86.36		High	High	High	High	High	High	High	0.0001565	1.957e-08	4.5	[581-595]	Used
	FALSE	High	[R].GGSGGGGSISGGGYGSGGGSGGR.[Y]	1xTMT6plex [N-Term]	8.62634e-06	0.000201698	1	1	1	P35908	P35908 [550-572]		0	1970.91									No Quan Values	High	High	High	High	Not Found	Not Found	High	0.0001565	1.94e-06	3.83	[550-572]	Not Used
	FALSE	High	[R].GFSSGSAVVSGGSR.[R]	1xTMT6plex [N-Term]	1.08153e-07	0.000201698	1	1	6	P35908	P35908 [21-34]		0	1483.77	38.9	58.4	201.1	101.6	13.8	70.54	16.61	67.48		High	High	High	High	High	High	High	0.0001565	1.496e-08	4.67	[21-34]	Used
	FALSE	High	[R].LLRDYQELMNVK.[L]	1xTMT6plex [K12]; 1xTMT6plex [N-Term]	1.85524e-07	0.000201698	2	5	5	Q5XKE5; P35908	Q5XKE5 [425-436]; P35908 [459-470]		1	1980.14	46.3	30.9	207.1	115.7	15.53	23.69	8.44	38.29	Shared	High	High	High	High	High	High	High	0.0001565	2.742e-08	5.93	[459-470]	Used
	FALSE	High	[R].LLRDYQELMNVK.[L]	1xOxidation [M9]; 1xTMT6plex [K12]; 1xTMT6plex [N-Term]	0.000119367	0.000201698	2	5	1	Q5XKE5; P35908	Q5XKE5 [425-436]; P35908 [459-470]		1	1996.13	37.3	34.5	228.3	99.9	28.66	7.37	8.87	47.99	Shared	High	High	High	High	High	High	High	0.0001565	3.576e-05	4.42	[459-470]	Used
	FALSE	High	[R].LQGEIAHVK.[K]	1xTMT6plex [K9]; 1xTMT6plex [N-Term]	0.000269348	0.000201698	1	1	2	P35908	P35908 [406-414]		0	1452.89	32.4	56.5	171.6	139.5	0.58	30.49	26.64	54.11		High	High	High	High	High	High	High	0.0001565	8.853e-05	3.88	[406-414]	Used
	FALSE	High	[R].LQGEIAHVKK.[Q]	2xTMT6plex [K9; K10]; 1xTMT6plex [N-Term]	2.34407e-05	0.000201698	1	1	1	P35908	P35908 [406-415]		1	1810.15	23.2	59.2	144.8	172.8	2.21	19.31	35.25	35.81		High	High	High	High	High	High	High	0.0001565	5.858e-06	4.53	[406-415]	Used
	FALSE	High	[R].LQGEIAHVKKQCK.[N]	1xCarbamidomethyl [C12]; 3xTMT6plex [K9; K10; K13]; 1xTMT6plex [N-Term]	0.000152916	0.000201698	1	1	1	P35908	P35908 [406-418]		2	2455.5	22.2	133.7	116.8	127.2	16.28	116.05	52.27	26.25		High	High	High	High	High	High	High	0.0001565	4.705e-05	4.86	[406-418]	Used
	FALSE	High	[K].LNDLEEALQQAK.[E]	1xTMT6plex [K12]; 1xTMT6plex [N-Term]	6.32932e-06	0.000201698	1	1	5	P35908	P35908 [442-453]		0	1830.04	40.4	24.8	199.8	135	3	68.48	0.35	14.21		High	High	High	High	High	High	High	0.0001565	1.373e-06	4.35	[442-453]	Used
	FALSE	High	[KR].AQYEEIAQR.[S]	1xTMT6plex [N-Term]	0.00020657	0.000201698	4	6	9	P35908; P04259; P02538; P19013	P35908 [354-362]; P04259 [339-347]; P02538 [339-347]; P19013 [313-321]		0	1336.71	39.6	59.6	196.7	104.1	20.94	18.45	15.08	36.64	Shared	High	High	High	High	High	High	High	0.0001565	6.566e-05	3.41	[354-362]	Used
	FALSE	High	[K].VELQSKVDLLNQEIEFLK.[V]	2xTMT6plex [K6; K18]; 1xTMT6plex [N-Term]	1.55053e-06	0.000201698	1	1	3	P35908	P35908 [297-314]		1	2832.67	48.2	68.5	187	96.3	23.88	15.45	2.91	69.45		High	High	High	High	High	High	High	0.0001565	2.877e-07	5.37	[297-314]	Used
	FALSE	High	[K].VDLLNQEIEFLK.[V]	1xTMT6plex [K12]; 1xTMT6plex [N-Term]	4.98452e-06	0.000201698	1	1	4	P35908	P35908 [303-314]		0	1919.13	41.5	32.7	240.1	85.8	23.21	37.89	10.27	29.06		High	High	High	High	High	High	High	0.0001565	1.057e-06	4.76	[303-314]	Used
	FALSE	High	[R].TSQNSELNNMQDLVEDYKK.[K]	1xOxidation [M10]; 2xTMT6plex [K18; K19]; 1xTMT6plex [N-Term]	5.96407e-07	0.000201698	1	1	6	P35908	P35908 [248-266]		1	2959.53	32.2	44.6	218.4	104.7	17	42.79	8.22	40.02		High	High	High	High	High	High	High	0.0001565	9.954e-08	6.43	[248-266]	Used
	FALSE	High	[R].TSQNSELNNMQDLVEDYKK.[K]	2xTMT6plex [K18; K19]; 1xTMT6plex [N-Term]	7.61091e-09	0.000201698	1	1	3	P35908	P35908 [248-266]		1	2943.53	35	36.1	233.2	95.7	15.17	76.92	5.31	41.15		High	High	High	High	High	High	High	0.0001565	7.885e-10	8.43	[248-266]	Used
	FALSE	High	[R].TSQNSELNNMQDLVEDYK.[K]	1xOxidation [M10]; 1xTMT6plex [K18]; 1xTMT6plex [N-Term]	2.50004e-06	0.000201698	1	1	3	P35908	P35908 [248-265]		0	2602.27	36	35.5	229.7	98.9	23.24	65.39	16.07	28.27		High	High	High	High	High	High	High	0.0001565	4.884e-07	3.75	[248-265]	Used
	FALSE	High	[R].TSQNSELNNMQDLVEDYK.[K]	1xTMT6plex [K18]; 1xTMT6plex [N-Term]	8.64783e-07	0.000201698	1	1	2	P35908	P35908 [248-265]		0	2586.28	42.7	44	210.4	103	13.08	55.68	20.82	22.63		High	High	High	High	High	High	High	0.0001565	1.508e-07	5.52	[248-265]	Used
	FALSE	High	[R].YLDGLTAER.[T]	1xTMT6plex [N-Term]	0.000108299	0.000201698	1	1	2	P35908	P35908 [239-247]		0	1266.69	27.2	73.2	170.6	129	30.25	89.7	28.73	46.72		High	High	High	High	High	High	High	0.0001565	3.219e-05	2.87	[239-247]	Used
	FALSE	High	[K].YEELQVTVGR.[H]	1xTMT6plex [N-Term]	8.01678e-05	0.000201698	1	1	10	P35908	P35908 [375-384]		0	1422.78	37.3	44.1	199.9	118.6	9.6	53.75	11.01	13.08		High	High	High	High	High	High	High	0.0001565	2.307e-05	3.33	[375-384]	Used
	FALSE	High	[K].DVDNAYMIKVELQSKVDLLNQEIEFLK.[V]	1xOxidation [M7]; 3xTMT6plex [K9; K15; K27]; 1xTMT6plex [N-Term]	0.000103613	0.000201698	1	1	2	P35908	P35908 [288-314]		2	4127.31	55.1	149.7	96.2	99.1	47.65	60.48	28.3	69.37		High	High	High	High	High	High	High	0.0001565	3.049e-05	3.7	[288-314]	Used
	FALSE	High	[K].DVDNAYMIK.[V]	1xTMT6plex [K9]; 1xTMT6plex [N-Term]	0.000248737	0.000201698	1	1	7	P35908	P35908 [288-296]		0	1526.83	42.7	40.8	225.9	90.7	21.3	40.52	7.12	46.31		High	High	High	High	High	High	High	0.0001565	8.116e-05	3.13	[288-296]	Used
	FALSE	High	[R].STSSFSCLSR.[H]	1xCarbamidomethyl [C7]; 1xTMT6plex [N-Term]	6.48328e-05	0.000201698	1	1	7	P35908	P35908 [36-45]		0	1360.67	46.5	50.2	201.2	102.1	27.82	14.22	15.4	37.38		High	High	High	High	High	High	High	0.0001565	1.82e-05	3.25	[36-45]	Used
	FALSE	High	[R].SKEEAEALYHSK.[Y]	2xTMT6plex [K2; K12]; 1xTMT6plex [N-Term]	1.00263e-05	0.000201698	1	1	2	P35908	P35908 [363-374]		1	2079.17	40.4	46.8	194.8	118	9.61	46.52	5.57	41.55		High	High	High	High	High	High	High	0.0001565	2.285e-06	4.18	[363-374]	Used
	FALSE	High	[K].RYLDGLTAER.[T]	1xTMT6plex [N-Term]	0.00018251	0.000201698	1	1	2	P35908	P35908 [238-247]		1	1422.79	60.5	127.6	54.3	157.6	9.02	5.15	64.04	29.47		High	High	High	High	High	High	High	0.0001565	5.733e-05	3.09	[238-247]	Used
	FALSE	High	[K].RTAAENDFVTLKK.[D]	2xTMT6plex [K12; K13]; 1xTMT6plex [N-Term]	1.12483e-05	0.000201698	1	1	1	P35908	P35908 [275-287]		2	2180.3	47.8	44	217.8	90.4	26.82	5.69	17.52	47.16		High	High	High	High	High	High	High	0.0001565	2.604e-06	6.41	[275-287]	Used
	FALSE	High	[K].RTAAENDFVTLK.[K]	1xTMT6plex [K12]; 1xTMT6plex [N-Term]	4.20282e-05	0.000201698	1	1	1	P35908	P35908 [275-286]		1	1823.04	47.6	53.1	199.1	100.2	18.36	14.66	1.68	16.82		High	High	High	High	High	High	High	0.0001565	1.126e-05	3.37	[275-286]	Used
	FALSE	High	[R].DYQELMNVK.[L]	1xTMT6plex [K9]; 1xTMT6plex [N-Term]	0.000255426	0.000201698	2	5	2	Q5XKE5; P35908	Q5XKE5 [428-436]; P35908 [462-470]		0	1597.87	37.2	57.2	184.2	121.4	8.11	25.38	25.2	18.22	Shared	High	High	High	High	High	High	High	0.0001565	8.321e-05	3.52	[462-470]	Used
	FALSE	High	[R].TAAENDFVTLKK.[D]	2xTMT6plex [K11; K12]; 1xTMT6plex [N-Term]	1.37332e-07	0.000201698	1	1	4	P35908	P35908 [276-287]		1	2024.2	39.6	51.7	222.1	86.6	19.9	12.87	6.2	57.45		High	High	High	High	High	High	High	0.0001565	1.967e-08	6.09	[276-287]	Used
	FALSE	High	[R].TAAENDFVTLK.[K]	1xTMT6plex [K11]; 1xTMT6plex [N-Term]	7.89599e-06	0.000201698	1	1	4	P35908	P35908 [276-286]		0	1666.94	43.1	32.4	232.8	91.6	20.88	57.97	15.92	20.6		High	High	High	High	High	High	High	0.0001565	1.764e-06	4.69	[276-286]	Used
	FALSE	High	[K].LALDVEIATYR.[K]	1xTMT6plex [N-Term]	0.000954224	0.000338542	5	11	1	Q5XKE5; P35908; P04259; P02538; P13647	Q5XKE5 [437-447]; P35908 [471-481]; P04259 [456-466]; P02538 [456-466]; P13647 [461-471]		0	1492.86	45	93.7	152.7	108.6	16.69	22.31	32.63	17.44	Shared	High	High	High	High	High	High	High	0.0002356	0.000362	3.15	[471-481]	Used
	FALSE	High	[R].SLVGLGGTK.[S]	1xTMT6plex [K9]; 1xTMT6plex [N-Term]	0.000457924	0.000338542	1	1	6	P35908	P35908 [62-70]		0	1289.82	43.2	48.4	211.2	97.2	16.37	24.3	9.61	46.75		High	High	High	High	High	High	High	0.0002356	0.0001599	2.91	[62-70]	Used
	FALSE	High	[K].VDPEIQNVK.[A]	1xTMT6plex [K9]; 1xTMT6plex [N-Term]	0.000799486	0.000338542	1	1	1	P35908	P35908 [167-175]		0	1499.88	33.3	42.7	226.1	97.9	19.01	68.87	14.03	44.61		High	High	High	High	High	High	High	0.0002356	0.0002974	2.97	[167-175]	Used
	FALSE	High	[K].EEAEALYHSK.[Y]	1xTMT6plex [K10]; 1xTMT6plex [N-Term]	0.000937489	0.000338542	1	1	1	P35908	P35908 [365-374]		0	1634.88	55.6	29.3	177	138	9.47	77.13	30.81	0.76		High	High	High	High	High	High	High	0.0002356	0.0003542	3.17	[365-374]	Used
	FALSE	High	[K].EIKIEISELNR.[V]	1xTMT6plex [K3]; 1xTMT6plex [N-Term]	0.000954224	0.000338542	1	1	1	P35908	P35908 [391-401]		1	1802.08	29.7	47.4	183.4	139.4	10.74	4.2	32.43	14.8		High	High	High	High	High	High	High	0.0002356	0.0003595	4.17	[391-401]	Used
	FALSE	High	[K].DVDNAYMIK.[V]	1xOxidation [M7]; 1xTMT6plex [K9]; 1xTMT6plex [N-Term]	0.00198886	0.000465665	1	1	9	P35908	P35908 [288-296]		0	1542.82	38.5	45.1	208.8	107.5	18.1	36.36	9.34	50.72		High	High	High	High	High	High	High	0.0003124	0.0008113	2.86	[288-296]	Used
	FALSE	High	[R].KLLEGEECR.[MLI]	1xCarbamidomethyl [C8]; 1xTMT6plex [K1]; 1xTMT6plex [N-Term]	0.00155235	0.000465665	4	13	1	P35908; P04259; P02538; P13647	P35908 [482-490]; P04259 [467-475]; P02538 [467-475]; P13647 [472-480]		1	1591.89	39.8	35.6	242.7	81.9	37.56	29.17	7.81	45.51	Shared	High	High	High	High	High	High	High	0.0003124	0.0006194	3.63	[482-490]	Used
	FALSE	High	[R].YGSGGGSK.[G]	1xTMT6plex [K8]; 1xTMT6plex [N-Term]	0.00526752	0.0005261	1	1	2	P35908	P35908 [573-580]		0	1170.65	49	120	149.5	81.6	32.06	25.93	29.77	62.01		High	High	High	High	High	High	High	0.000343	0.002407	2.15	[573-580]	Used
	FALSE	High	[KR].YEDEINKR.[T]	1xTMT6plex [K7]; 1xTMT6plex [N-Term]	0.0030962	0.0005261	7	16	7	Q7Z794; P35908; P04264; P04259; P02538; P05787; P13647	Q7Z794 [254-261]; P35908 [268-275]; P04264 [270-277]; P04259 [253-260]; P02538 [253-260]; P05787 [179-186]; P13647 [258-265]		1	1524.84	48.3	27.7	230.1	93.9	0.19	82.76	16.29	29.12	Shared	High	High	High	High	High	High	High	0.000343	0.001338	3.35	[268-275]	Not Used
	FALSE	High	[KR].LLEGEECR.[MLI]	1xCarbamidomethyl [C7]; 1xTMT6plex [N-Term]	0.00335304	0.0005261	5	14	7	P35908; P04259; P02538; Q8N1N4; P13647	P35908 [483-490]; P04259 [468-475]; P02538 [468-475]; Q8N1N4 [416-423]; P13647 [473-480]		0	1234.63	50.3	41	211.4	97.4	21.12	14.55	10.67	26.18	Shared	High	High	High	High	High	High	High	0.000343	0.001456	2.7	[483-490]	Used
	FALSE	High	[K].KDVDNAYMIK.[V]	1xOxidation [M8]; 2xTMT6plex [K1; K10]; 1xTMT6plex [N-Term]	0.00575542	0.0005261	1	1	1	P35908	P35908 [287-296]		1	1900.08	44.9	49.2	188.7	117.2	20.26	32.56	5.57	41.59		High	High	High	High	High	High	High	0.000343	0.002663	3.6	[287-296]	Used
	FALSE	High	[K].KYEDEINK.[R]	2xTMT6plex [K1; K8]; 1xTMT6plex [N-Term]	0.00235309	0.0005261	1	3	3	P35908	P35908 [267-274]		1	1726	48.1	42.7	215.2	94.1	20.88	48.66	31.82	48.44		High	High	High	High	High	High	High	0.000343	0.0009803	3.85	[267-274]	Used
	FALSE	High	[K].IEISELNR.[V]	1xTMT6plex [N-Term]	0.00341295	0.0005261	2	2	8	P35908; P04264	P35908 [394-401]; P04264 [396-403]		0	1202.69	22.1	84	101.3	192.6	3.79	99.4	23.06	79.69	Shared	High	High	High	High	High	High	High	0.000343	0.001482	2.28	[394-401]	Not Used
	FALSE	High	[R].HGDSLKEIKIEISELNR.[V]	2xTMT6plex [K6; K9]; 1xTMT6plex [N-Term]	0.0170978	0.000560454	1	1	1	P35908	P35908 [385-401]		2	2668.56	50.7	117.6	117.1	114.6	11.16	40.58	20.98	2.26		High	High	High	High	High	High	High	0.0003589	0.008962	1.7	[385-401]	Used
	FALSE	High	[K].DVDNAYMIKVELQSK.[V]	2xTMT6plex [K9; K15]; 1xTMT6plex [N-Term]	0.00645789	0.000560454	1	1	1	P35908	P35908 [288-302]		1	2440.37	30.1	155.3	73	141.5	24.09	39.41	34.48	10.1		High	High	High	High	High	High	High	0.0003589	0.003005	2.27	[288-302]	Used
	FALSE	High	[KR].YEDEINK.[HR]	1xTMT6plex [K7]; 1xTMT6plex [N-Term]	0.00896242	0.000560454	8	17	3	Q5XKE5; Q7Z794; P35908; P04264; P04259; P02538; P05787; P13647	Q5XKE5 [234-240]; Q7Z794 [254-260]; P35908 [268-274]; P04264 [270-276]; P04259 [253-259]; P02538 [253-259]; P05787 [179-185]; P13647 [258-264]		0	1368.74	57.5	31.9	203.2	107.5	9.35	92.41	24.31	39.95	Shared	High	High	High	High	High	High	High	0.0003589	0.004362	2.7	[268-274]	Not Used
	FALSE	High	[RK].AQEREQIK.[VTA]	1xTMT6plex [K8]; 1xTMT6plex [N-Term]	0.00669082	0.000560454	1	9	10	P35908	P35908 [176-183]		1	1459.86	44	38.6	215.3	102.1	17.14	44.33	1.94	53.27		High	High	High	High	High	High	High	0.0003589	0.003151	2.45	[176-183]	Used
	FALSE	High	[R].DYQELMNVK.[L]	1xOxidation [M6]; 1xTMT6plex [K9]; 1xTMT6plex [N-Term]	0.0186763	0.00066154	2	5	2	Q5XKE5; P35908	Q5XKE5 [428-436]; P35908 [462-470]		0	1613.86	32.4	77.9	176	113.7	26.37	0.16	18.29	2.68	Shared	High	High	High	High	High	High	High	0.0003589	0.009859	2.6	[462-470]	Used
	FALSE	High	[K].AAFGGSGGR.[G]	1xTMT6plex [N-Term]	0.0452832	0.00192171	1	1	1	P35908	P35908 [516-524]		0	1008.54	28	104.1	138.2	129.7	15.59	51.86	53.72	6.48		High	High	High	High	High	High	High	0.001192	0.02657	1.42	[516-524]	Used
	FALSE	High	[K].AAFGGSGGRGSSSGGGYSSGSSSYGSGGR.[Q]	1xTMT6plex [N-Term]	0.055257	0.00246293	1	1	1	P35908	P35908 [516-544]		1	2730.23									No Quan Values	High	High	High	Not Found	High	High	Not Found	0.001585	0.03328	1.13	[516-544]	Not Used
	FALSE	High	[K].FASFIDK.[VRK]	1xTMT6plex [K7]; 1xTMT6plex [N-Term]	0.131357	0.00790719	10	24	2	Q5XKE5; P08729; Q7Z794; P35908; P04259; P02538; Q9NSB2; P05787; P19013; P13647	Q5XKE5 [153-159]; P08729 [102-108]; Q7Z794 [175-181]; P35908 [189-195]; P04259 [174-180]; P02538 [174-180]; Q9NSB2 [176-182]; P05787 [102-108]; P19013 [148-154]; P13647 [179-185]		0	1285.76	51	108.7	110.8	129.6	0.33	5.07	1.76	24.89	Shared	High	High	High	High	High	High	High	0.005264	0.08881	2.9	[189-195]	Used
	FALSE	High	[R].HGGGGGGFGGGGFGSR.[S]	1xTMT6plex [N-Term]	0.148227	0.00968347	1	1	1	P35908	P35908 [46-61]		0	1549.75	39.8	53	189	118.2	2.39	22.92	42.57	31.59		High	High	High	High	High	High	High	0.006343	0.1017	1.68	[46-61]	Used
FALSE	High	Master Protein	Q15149	Plectin OS=Homo sapiens OX=9606 GN=PLEC PE=1 SV=3	0	434.664	23	114	160	110	4684	531.5	5.96	438.83	114	cell organization and biogenesis	cytoplasm;cytoskeleton;cytosol;membrane	protein binding;RNA binding;structural molecule activity	Pf00307, Pf00681, Pf03501, Pf07812	5339	ENSG00000178209.14	8		PLEC	Assembly of collagen fibrils and other multimeric structures; Caspase-mediated cleavage of cytoskeletal proteins; Type I hemidesmosome assembly	11	3	64.5	66.7	83.5	1.58	12.7	4.22	High	High	High	High	High	High	1
	Checked	Confidence	Annotated Sequence	Modifications	Qvality PEP	Qvality q-value	# Protein Groups	# Proteins	# PSMs	Master Protein Accessions	Positions in Master Proteins	Modifications in Master Proteins	# Missed Cleavages	Theo. MH+ [Da]	Abundances (Grouped): Epithelial	Abundances (Grouped): Fibroblast	Abundances (Grouped): Keratocyte	Abundances (Grouped): Myofibroblast	Abundances (Grouped) CV [%]: Epithelial	Abundances (Grouped) CV [%]: Fibroblast	Abundances (Grouped) CV [%]: Keratocyte	Abundances (Grouped) CV [%]: Myofibroblast	Quan Info	Found in Sample: [S7] F1: 129C, Sample, hCE_EV_7, hCE_rep1, Epithelial	Found in Sample: [S8] F1: 130N, Sample, hCE_EV_8, hCE_rep2, Epithelial	Found in Sample: [S3] F1: 127C, Sample, hCF_EV_3, hCF_rep1, Fibroblast	Found in Sample: [S4] F1: 128N, Sample, hCF_EV_4, hCF_rep2, Fibroblast	Found in Sample: [S2] F1: 127N, Sample, hCK_EV_2, hCK_rep2, Keratocyte	Found in Sample: [S5] F1: 128C, Sample, hCM_EV_5, hCM_rep1, Myofibroblast	Found in Sample: [S6] F1: 129N, Sample, hCM_EV_6, hCM_rep2, Myofibroblast	Percolator q-Value (by Search Engine): Sequest HT	Percolator PEP (by Search Engine): Sequest HT	XCorr (by Search Engine): Sequest HT	Positions in Proteins	Quan Usage
	FALSE	High	[K].NLLDEELQR.[L]	1xTMT6plex [N-Term]	0.000195893	0.000201698	1	1	3	Q15149	Q15149 [2340-2348]		0	1358.75	235.3	44.6	53.1	67	4.5	17.76	39.26	38.52		High	High	High	High	High	High	High	0.0001565	6.19e-05	3.07	[2340-2348]	Used
	FALSE	High	[R].QSSEAEIQAK.[A]	1xTMT6plex [K10]; 1xTMT6plex [N-Term]	0.000304855	0.000201698	1	1	1	Q15149	Q15149 [1564-1573]		0	1548.86	268.2	45.6	43.2	43	6.93	7.12		18.11		High	High	High	High	Not Found	High	High	0.0001565	0.0001012	2.88	[1564-1573]	Used
	FALSE	High	[R].QVEEEILALK.[A]	1xTMT6plex [K10]; 1xTMT6plex [N-Term]	7.87619e-05	0.000201698	1	1	1	Q15149	Q15149 [2059-2068]		0	1629.98	288.1	43.8	17.8	50.3	8.1	47.84	14.27	4.02		High	High	High	High	High	High	High	0.0001565	2.264e-05	3.75	[2059-2068]	Used
	FALSE	High	[R].QQEELLAEENQR.[L]	1xTMT6plex [N-Term]	9.56835e-05	0.000201698	1	2	1	Q15149	Q15149 [2719-2730]		0	1715.88	148.9	65.1	99.9	86	2.29	28.65	50.09	15.79		High	High	High	High	High	High	High	0.0001565	2.8e-05	4.53	[2719-2730]	Used
	FALSE	High	[R].ELAEQELEK.[Q]	1xTMT6plex [K9]; 1xTMT6plex [N-Term]	0.000199389	0.000201698	1	1	2	Q15149	Q15149 [1825-1833]		0	1546.87	240.4	46.2	56.4	57	0.8	4.96	38.97	17.47		High	High	High	High	High	High	High	0.0001565	6.331e-05	3.51	[1825-1833]	Used
	FALSE	High	[R].QRELAEQELEK.[Q]	1xTMT6plex [K11]; 1xTMT6plex [N-Term]	6.25788e-05	0.000201698	1	1	2	Q15149	Q15149 [1823-1833]		1	1831.03	273.5	44.7	19.3	62.6	1.74	6.58	47.14	4.35		High	High	High	High	High	High	High	0.0001565	1.748e-05	4.16	[1823-1833]	Used
	FALSE	High	[R].QVQVALETAQR.[S]	1xTMT6plex [N-Term]	7.62147e-06	0.000201698	1	1	1	Q15149	Q15149 [1699-1709]		0	1471.84	203.5	53.6	73.5	69.5	1.61	15.84	8.46	9.15		High	High	High	High	High	High	High	0.0001565	1.698e-06	3.23	[1699-1709]	Used
	FALSE	High	[R].QEELYSELQAR.[E]	1xTMT6plex [N-Term]	0.000126992	0.000201698	1	2	1	Q15149	Q15149 [3358-3368]		0	1594.83	143.3	73.7	91.2	91.8	8.21	29.84	17.15	48.96		High	High	High	High	High	High	High	0.0001565	3.843e-05	2.59	[3358-3368]	Used
	FALSE	High	[K].QAADAEMEK.[H]	1xTMT6plex [K9]; 1xTMT6plex [N-Term]	7.33806e-05	0.000201698	1	1	1	Q15149	Q15149 [2298-2306]		0	1450.76	216.5	71.6	42.8	69	7.95	17.37	29.18	0.21		High	High	High	High	High	High	High	0.0001565	2.083e-05	3.36	[2298-2306]	Used
	FALSE	High	[K].EQMAQQLAEETQGFQR.[T]	1xTMT6plex [N-Term]	1.06934e-06	0.000201698	1	1	1	Q15149	Q15149 [2488-2503]		0	2123.04	77.9	108.4	87.6	126	5.28	5.74	47.94	19.45		High	High	High	High	High	High	High	0.0001565	1.908e-07	5.3	[2488-2503]	Used
	FALSE	High	[R].EQLRQEQALLEEIER.[H]	1xTMT6plex [N-Term]	3.42906e-05	0.000201698	1	2	1	Q15149	Q15149 [1383-1397]		1	2113.15	197.3	36.1	93.1	73.6	0.33	84.66	13.18			High	High	High	High	High	Not Found	High	0.0001565	8.949e-06	4.1	[1383-1397]	Used
	FALSE	High	[R].QLQLAQEAAQK.[R]	1xTMT6plex [K11]; 1xTMT6plex [N-Term]	5.62761e-05	0.000201698	1	1	1	Q15149	Q15149 [2172-2182]		0	1686									No Quan Values	High	High	High	High	High	High	High	0.0001565	1.561e-05	4	[2172-2182]	Not Used
	FALSE	High	[R].QLAAEEERR.[R]	1xTMT6plex [N-Term]	0.00013997	0.000201698	1	1	1	Q15149	Q15149 [2111-2119]		1	1330.73	161.9	44.2	81.7	112.2	2.97	21.57	39.17	39.34		High	High	High	High	High	High	High	0.0001565	4.257e-05	4.07	[2111-2119]	Used
	FALSE	High	[R].QLAEAHAQAK.[A]	1xTMT6plex [K10]; 1xTMT6plex [N-Term]	1.73518e-05	0.000201698	1	1	1	Q15149	Q15149 [1511-1520]		0	1524.89	205	59.9	57.6	77.5	6.48	20.8	32.59	24.68		High	High	High	High	High	High	High	0.0001565	4.224e-06	4.53	[1511-1520]	Used
	FALSE	High	[R].QLAEEDAARQR.[A]	1xTMT6plex [N-Term]	3.13874e-05	0.000201698	1	1	1	Q15149	Q15149 [1955-1965]		1	1515.81	198.7	81.2	44.6	75.5	10.64	16	31.69	4.73		High	High	High	High	High	High	High	0.0001565	8.157e-06	3.81	[1955-1965]	Used
	FALSE	High	[R].QLAEEDLAQQR.[A]	1xTMT6plex [N-Term]	7.16382e-06	0.000201698	1	1	1	Q15149	Q15149 [2432-2442]		0	1529.81	183.7	53.7	67.3	95.3	4.42	21.28	0.74	2.47		High	High	High	High	High	High	High	0.0001565	1.575e-06	3.48	[2432-2442]	Used
	FALSE	High	[R].QLAEGTAQQR.[L]	1xTMT6plex [N-Term]	5.2897e-05	0.000201698	1	1	2	Q15149	Q15149 [1836-1845]		0	1330.73	299.8	32	34.4	33.8	0.1	28.89	4.08	16.99		High	High	High	High	High	High	High	0.0001565	1.452e-05	3.24	[1836-1845]	Used
	FALSE	High	[R].LLDPEDVDVPQPDEK.[S]	1xTMT6plex [K15]; 1xTMT6plex [N-Term]	1.0296e-05	0.000201698	1	3	3	Q15149	Q15149 [372-386]		0	2167.15	227.3	68.6	43.3	60.9	3.57	2.8	13.87	8.03		High	High	High	High	High	High	High	0.0001565	2.363e-06	3.59	[372-386]	Used
	FALSE	High	[R].LSVAAQEAAR.[L]	1xTMT6plex [N-Term]	0.000176165	0.000201698	1	1	2	Q15149	Q15149 [2420-2429]		0	1244.72	268.4	51.7	35.6	44.2	3.26	17.8	6.23	7.18		High	High	High	High	High	High	High	0.0001565	5.544e-05	3.05	[2420-2429]	Used
	FALSE	High	[R].LRAETEQGEQQR.[Q]	1xTMT6plex [N-Term]	2.65975e-06	0.000201698	1	1	2	Q15149	Q15149 [1855-1866]		1	1673.88	252.5	47.2	39.4	60.9	2.09	1.96	33.13	36.32		High	High	High	High	High	High	High	0.0001565	5.242e-07	5.16	[1855-1866]	Used
	FALSE	High	[R].GLFDEEMNEILTDPSDDTK.[G]	1xTMT6plex [K19]; 1xTMT6plex [N-Term]	2.81173e-07	0.000201698	1	2	2	Q15149	Q15149 [4207-4225]		0	2627.28	114.2	74.9	125.6	85.4	9.56	20.3	8.19	53.62		High	High	High	High	High	High	High	0.0001565	4.336e-08	4.32	[4207-4225]	Used
	FALSE	High	[R].GGAEGELQALR.[A]	1xTMT6plex [N-Term]	5.44557e-06	0.000201698	1	1	3	Q15149	Q15149 [1606-1616]		0	1329.73	187.5	62.1	78	72.4	1.16	25.17	2.75	39.21		High	High	High	High	High	High	High	0.0001565	1.16e-06	3.64	[1606-1616]	Used
	FALSE	High	[R].LLFNDVQTLK.[D]	1xTMT6plex [K10]; 1xTMT6plex [N-Term]	9.07374e-05	0.000201698	1	3	2	Q15149	Q15149 [588-597]		0	1649	215.3	71.8	39.8	73.2	1.14	25.72	11.82	9.87		High	High	High	High	High	High	High	0.0001565	2.638e-05	4.02	[588-597]	Used
	FALSE	High	[R].LQAEEVAQQK.[S]	1xTMT6plex [K10]; 1xTMT6plex [N-Term]	9.7637e-06	0.000201698	1	1	1	Q15149	Q15149 [1783-1792]		0	1601.93	259.2	50.1	38.3	52.4	2.64	19.71	46.67	19.04		High	High	High	High	High	High	High	0.0001565	2.235e-06	3.92	[1783-1792]	Used
	FALSE	High	[K].AQVEQELTTLR.[L]	1xTMT6plex [N-Term]	3.7556e-06	0.000201698	1	1	3	Q15149	Q15149 [2319-2329]		0	1516.85	162.6	69.6	71.4	96.5	10.53	3.74	15.05	42.61		High	High	High	High	High	High	High	0.0001565	7.729e-07	3.46	[2319-2329]	Used
	FALSE	High	[R].AQAQAAAEK.[L]	1xTMT6plex [K9]; 1xTMT6plex [N-Term]	0.000264625	0.000201698	1	1	1	Q15149	Q15149 [2266-2274]		0	1345.78	148.9	105.9	75.1	70.1	27.71	57		0.15		High	High	High	High	Not Found	High	High	0.0001565	8.664e-05	2.82	[2266-2274]	Used
	FALSE	High	[K].AQLEPVASPAK.[K]	1xTMT6plex [K11]; 1xTMT6plex [N-Term]	2.58364e-05	0.000201698	1	2	1	Q15149	Q15149 [1428-1438]		0	1568.94	155.7	75.4	82.7	86.1	1.17	16.24	1.46	15.96		High	High	High	High	High	High	High	0.0001565	6.579e-06	4.28	[1428-1438]	Used
	FALSE	High	[R].ALQALEELRLQAEEAER.[R]	1xTMT6plex [N-Term]	4.8232e-07	0.000201698	1	1	1	Q15149	Q15149 [1671-1687]		1	2198.2	84.7	66.3	141.7	107.3	4.63	32	12.4	19.55		High	High	High	High	High	High	High	0.0001565	7.911e-08	3.93	[1671-1687]	Used
	FALSE	High	[R].AQAEAQQPTFDALRDELR.[G]	1xTMT6plex [N-Term]	2.54467e-06	0.000201698	1	2	2	Q15149	Q15149 [1274-1291]		1	2288.18	159.4	72.2	55.3	113.1	2.34	22.99	2.65	56.24		High	High	High	High	High	High	High	0.0001565	4.978e-07	6.13	[1274-1291]	Used
	FALSE	High	[K].EAQAVPATLPELEATK.[A]	1xTMT6plex [K16]; 1xTMT6plex [N-Term]	7.57316e-07	0.000201698	1	2	1	Q15149	Q15149 [1251-1266]		0	2126.21	175.9	77.1	59.6	87.4	8.51	5.54	18.64	27.13		High	High	High	High	High	High	High	0.0001565	1.302e-07	5.45	[1251-1266]	Used
	FALSE	High	[R].AAEEAEEARVQAEREAAQSR.[R]	1xTMT6plex [N-Term]	2.61311e-06	0.000201698	1	1	1	Q15149	Q15149 [2226-2245]		2	2430.22	117.1	72.3	102.9	107.7	9.62	8.85	0.29	20.24		High	High	High	High	High	High	High	0.0001565	5.161e-07	3.27	[2226-2245]	Used
	FALSE	High	[R].YASGSSASLGGPESAVA.[-]	1xTMT6plex [N-Term]	9.01647e-06	0.000201698	1	2	1	Q15149	Q15149 [4668-4684]		0	1739.86									No Quan Values	High	High	High	High	Not Found	Not Found	High	0.0001565	2.044e-06	3.05	[4668-4684]	Not Used
	FALSE	High	[R].VQAEREAAQSR.[R]	1xTMT6plex [N-Term]	0.000225675	0.000201698	1	1	2	Q15149	Q15149 [2235-2245]		1	1473.8	124.3	76.8	68.2	130.7	6.5	5.45	39.92	20.71		High	High	High	High	High	High	High	0.0001565	7.271e-05	2.71	[2235-2245]	Used
	FALSE	High	[R].AGLVGPEFHEK.[L]	1xTMT6plex [K11]; 1xTMT6plex [N-Term]	1.12483e-05	0.000201698	1	2	1	Q15149	Q15149 [3221-3231]		0	1641.94	130.6	78.8	65.4	125.2	4.86	15.04	20.27	35.45		High	High	High	High	High	High	High	0.0001565	2.595e-06	4.52	[3221-3231]	Used
	FALSE	High	[R].AGEVERDLDKADSMIR.[L]	1xTMT6plex [K10]; 1xTMT6plex [N-Term]	5.38412e-05	0.000201698	1	3	1	Q15149	Q15149 [572-587]		2	2263.21	263.2	36.9	46.1	53.8	2.94	99.34		3.06		High	High	High	High	Not Found	High	High	0.0001565	1.474e-05	3.82	[572-587]	Used
	FALSE	High	[R].SQVEEELFSVR.[V]	1xTMT6plex [N-Term]	3.88117e-05	0.000201698	1	1	4	Q15149	Q15149 [2361-2371]		0	1551.82	247.7	53.4	42.1	56.7	3.3	25.28	16.35	11.95		High	High	High	High	High	High	High	0.0001565	1.034e-05	3.26	[2361-2371]	Used
	FALSE	High	[K].SLAQAEAEK.[Q]	1xTMT6plex [K9]; 1xTMT6plex [N-Term]	7.40326e-05	0.000201698	1	1	2	Q15149	Q15149 [1793-1801]		0	1404.81	253.1	55.3	40.5	51.1	1.8	2.12	9.43	12.51		High	High	High	High	High	High	High	0.0001565	2.106e-05	3.45	[1793-1801]	Used
	FALSE	High	[K].DTHDQLSEPSEVR.[S]	1xTMT6plex [N-Term]	0.000121497	0.000201698	1	2	1	Q15149	Q15149 [3969-3981]		0	1741.86									No Quan Values	High	High	High	High	High	High	High	0.0001565	3.671e-05	3.49	[3969-3981]	Not Used
	FALSE	High	[R].SMVEEGTGLR.[L]	1xTMT6plex [N-Term]	1.68973e-05	0.000201698	1	2	2	Q15149	Q15149 [4590-4599]		0	1307.68	167.3	78.3	82	72.4	8.71	11.78	5.68	25.66		High	High	High	High	High	High	High	0.0001565	4.103e-06	3.61	[4590-4599]	Used
	FALSE	High	[R].SIQEELQQLR.[Q]	1xTMT6plex [N-Term]	0.00030217	0.000201698	1	1	1	Q15149	Q15149 [1554-1563]		0	1472.83	218.2	66.7	51	64.1	0.17	15.45	4.46	33.51		High	High	High	High	High	High	High	0.0001565	0.000101	3.92	[1554-1563]	Used
	FALSE	High	[R].SAEAELQSK.[R]	1xTMT6plex [K9]; 1xTMT6plex [N-Term]	0.000123666	0.000201698	1	1	2	Q15149	Q15149 [1710-1718]		0	1420.8	210.7	67.3	53.6	68.5	0.66	9.24		52.47		High	High	High	High	Not Found	High	High	0.0001565	3.715e-05	3.15	[1710-1718]	Used
	FALSE	High	[R].RQVEEAERLK.[Q]	1xTMT6plex [K10]; 1xTMT6plex [N-Term]	0.000119367	0.000201698	1	1	1	Q15149	Q15149 [2246-2255]		2	1716.02	250.4	45.9	37.1	66.6	4.89	9	4.99	21.67		High	High	High	High	High	High	High	0.0001565	3.593e-05	3.82	[2246-2255]	Used
	FALSE	High	[R].CVEDPETGLR.[L]	1xCarbamidomethyl [C1]; 1xTMT6plex [N-Term]	6.7168e-05	0.000201698	1	2	2	Q15149	Q15149 [3667-3676]		0	1404.7	147.5	86.4	76.4	89.6	4.35	7.24	14.89	32.81		High	High	High	High	High	High	High	0.0001565	1.891e-05	3.66	[3667-3676]	Used
	FALSE	High	[K].LAAIGEATR.[L]	1xTMT6plex [N-Term]	0.000896924	0.000338542	1	1	1	Q15149	Q15149 [1976-1984]		0	1130.67	208	71	47.1	74	0.45	0.62	10.8	30.48		High	High	High	High	High	High	High	0.0002356	0.0003352	2.63	[1976-1984]	Used
	FALSE	High	[R].RPELEDSTLR.[Y]	1xTMT6plex [N-Term]	0.000513725	0.000338542	1	3	1	Q15149	Q15149 [651-660]		0	1444.8	80.3	102.7	103.6	113.4	15.62	28.15	79.07	41.74		High	High	High	High	High	High	High	0.0002356	0.000181	3.92	[651-660]	Used
	FALSE	High	[R].SDEGQLSPATR.[G]	1xTMT6plex [N-Term]	0.000675799	0.000338542	1	3	1	Q15149	Q15149 [714-724]		0	1389.72	187.1	53.5	77.6	81.8	7.47	23.99	29.02	43.21		High	High	High	High	High	High	High	0.0002356	0.0002461	3.11	[714-724]	Used
	FALSE	High	[R].LEDLLQDAQDEK.[E]	1xTMT6plex [K12]; 1xTMT6plex [N-Term]	0.000597084	0.000338542	1	2	3	Q15149	Q15149 [897-908]		0	1875.01	228.1	31.7	63.8	76.5	11.27	113.82	46.94	29.22		High	High	High	High	High	High	High	0.0002356	0.0002135	3.27	[897-908]	Used
	FALSE	High	[R].LEEQAAQHK.[A]	1xTMT6plex [K9]; 1xTMT6plex [N-Term]	0.000509201	0.000338542	1	1	1	Q15149	Q15149 [2017-2025]		0	1511.86	193.2	58.4	57.4	90.9	5.88	35.44	14.04	9.63		High	High	High	High	High	High	High	0.0002356	0.0001798	3.67	[2017-2025]	Used
	FALSE	High	[R].LAEDEAFQRR.[R]	1xTMT6plex [N-Term]	0.000370341	0.000338542	1	1	2	Q15149	Q15149 [2006-2015]		1	1463.78	181.1	72.6	60.7	85.7	1.56	45.1	11.83	24.05		High	High	High	High	High	High	High	0.0002356	0.0001256	3.46	[2006-2015]	Used
	FALSE	High	[R].QQQQMEQERQR.[L]	1xTMT6plex [N-Term]	0.000792444	0.000338542	1	2	1	Q15149	Q15149 [2674-2684]		1	1717.86	195.5	35.8	113.5	55.1	0.13			14.11		High	High	High	Not Found	Not Found	High	High	0.0002356	0.0002946	2.88	[2674-2684]	Used
	FALSE	High	[K].TPVEVPVGGFK.[G]	1xTMT6plex [K11]; 1xTMT6plex [N-Term]	0.000357468	0.000338542	1	2	1	Q15149	Q15149 [3374-3384]		0	1587.95	147.7	97.8	70.2	84.3	2.69	2.57	17.81	0.66		High	High	High	High	High	High	High	0.0002356	0.0001213	2.98	[3374-3384]	Used
	FALSE	High	[R].TELATQEK.[V]	1xTMT6plex [K8]; 1xTMT6plex [N-Term]	0.000411811	0.000338542	1	1	1	Q15149	Q15149 [2557-2564]		0	1377.8	252.5	58.3	46.5	42.6	3.21	18.35	39.65	41.53		High	High	High	High	High	High	High	0.0002356	0.0001418	3.06	[2557-2564]	Used
	FALSE	High	[R].QLLEEELAR.[L]	1xTMT6plex [N-Term]	0.000397496	0.000338542	1	1	4	Q15149	Q15149 [1867-1875]		0	1329.76	240.7	46.6	48.1	64.6	7.46	26.79	34.72	12.27		High	High	High	High	High	High	High	0.0002356	0.0001362	2.83	[1867-1875]	Used
	FALSE	High	[R].LQAEEAER.[R]	1xTMT6plex [N-Term]	0.000889025	0.000338542	1	1	1	Q15149	Q15149 [1680-1687]		0	1174.63	187.7	56.3	72.3	83.7	19.22	43.03	3.45	3.17		High	High	High	High	High	High	High	0.0002356	0.000332	2.52	[1680-1687]	Used
	FALSE	High	[R].HGEKVEECQR.[F]	1xCarbamidomethyl [C8]; 1xTMT6plex [K4]; 1xTMT6plex [N-Term]	0.000858116	0.000338542	1	2	2	Q15149	Q15149 [1398-1407]		1	1729.91									No Quan Values	High	High	High	High	Not Found	High	High	0.0002356	0.0003194	1.95	[1398-1407]	Not Used
	FALSE	High	[K].GFFDPNTHENLTYLQLLER.[C]	1xTMT6plex [N-Term]	0.00036708	0.000338542	2	4	1	P58107; Q15149	P58107 [766-784]; [1727-1745]; Q15149 [2989-3007]		0	2536.3									No Quan Values	High	High	High	Not Found	Not Found	Not Found	High	0.0002356	0.0001252	3.64	[2989-3007]	Not Used
	FALSE	High	[R].AQAEQAALR.[Q]	1xTMT6plex [N-Term]	0.00102421	0.000338542	1	1	1	Q15149	Q15149 [2287-2295]		0	1186.67	276.4	41.3	38	44.3	2.15	1.27	20.72	1.69		High	High	High	High	High	High	High	0.0002356	0.0003894	2.9	[2287-2295]	Used
	FALSE	High	[R].LQAEEAERR.[L]	1xTMT6plex [N-Term]	0.00152512	0.000465665	1	1	1	Q15149	Q15149 [1680-1688]		1	1330.73	315.5	16	25.2	43.3	9.44	13.69	49.34	26.99		High	High	High	High	High	High	High	0.0003124	0.000605	3.27	[1680-1688]	Used
	FALSE	High	[R].SSIAGLLLK.[A]	1xTMT6plex [K9]; 1xTMT6plex [N-Term]	0.00183659	0.000465665	1	2	1	Q15149	Q15149 [2833-2841]		0	1359.9	71	71.2	145.2	112.6	0.65	33.36	1.69	29.57		High	High	High	High	High	High	High	0.0003124	0.0007485	3.23	[2833-2841]	Used
	FALSE	High	[R].QVEEAERLK.[Q]	1xTMT6plex [K9]; 1xTMT6plex [N-Term]	0.00190277	0.000465665	1	1	1	Q15149	Q15149 [2247-2255]		1	1559.92	244.4	47.3	35.7	72.6	10.86	53.58		8.09		High	High	High	High	High	High	High	0.0003124	0.0007753	2.15	[2247-2255]	Used
	FALSE	High	[R].QAEVELASR.[V]	1xTMT6plex [N-Term]	0.00171106	0.000465665	1	1	2	Q15149	Q15149 [1649-1657]		0	1231.68	278.5	34.2	40.3	47	0.83	2.01	29.23	42.28		High	High	High	High	High	High	High	0.0003124	0.0006888	2.62	[1649-1657]	Used
	FALSE	High	[R].EQLQLLEEQHR.[A]	1xTMT6plex [N-Term]	0.00178847	0.000465665	1	2	1	Q15149	Q15149 [2733-2743]		0	1651.9									No Quan Values	High	High	High	High	High	High	High	0.0003124	0.0007225	2.63	[2733-2743]	Not Used
	FALSE	High	[R].QLAAEEER.[R]	1xTMT6plex [N-Term]	0.00158007	0.000465665	1	1	1	Q15149	Q15149 [2111-2118]		0	1174.63	244	48	43.6	64.5	5.98	14.45	35.98	13.66		High	High	High	High	High	High	High	0.0003124	0.0006308	2.61	[2111-2118]	Used
	FALSE	High	[K].SLAAEEEAAR.[Q]	1xTMT6plex [N-Term]	0.00142089	0.000465665	1	1	1	Q15149	Q15149 [2130-2139]		0	1275.67									No Quan Values	High	High	High	High	Not Found	High	High	0.0003124	0.0005589	2.83	[2130-2139]	Not Used
	FALSE	High	[K].GLVGPELHDR.[L]	1xTMT6plex [N-Term]	0.0013594	0.000465665	1	2	1	Q15149	Q15149 [3888-3897]		0	1321.74	104.6	101.5	92.1	101.8	13.78	6.07	12.06	18		High	High	High	High	High	High	High	0.0003124	0.0005365	3.63	[3888-3897]	Used
	FALSE	High	[K].EGVVGPELHHK.[L]	1xTMT6plex [K11]; 1xTMT6plex [N-Term]	0.00114905	0.000465665	1	2	1	Q15149	Q15149 [2893-2903]		0	1659.96	128.2	87.7	77.3	106.7	4.99	7.8	8.36	14.61		High	High	High	High	High	High	High	0.0003124	0.0004447	3.42	[2893-2903]	Used
	FALSE	High	[R].LAEDEAFQR.[R]	1xTMT6plex [N-Term]	0.00123333	0.000465665	1	1	2	Q15149	Q15149 [2006-2014]		0	1307.68									No Quan Values	High	High	High	High	Not Found	High	High	0.0003124	0.0004777	2.8	[2006-2014]	Not Used
	FALSE	High	[R].AGEVERDLDK.[A]	1xTMT6plex [K10]; 1xTMT6plex [N-Term]	0.00169598	0.000465665	1	3	1	Q15149	Q15149 [572-581]		1	1589.89	306.6	15	25.6	52.9	4.68	99.05	17.58	10.87		High	High	High	High	High	High	High	0.0003124	0.0006832	2.33	[572-581]	Used
	FALSE	High	[R].LAAEQELIR.[L]	1xTMT6plex [N-Term]	0.00122246	0.000465665	1	1	4	Q15149	Q15149 [1846-1854]		0	1271.75	231.9	55.1	49.9	63.1	1.15	19.87	12.09	26.89		High	High	High	High	High	High	High	0.0003124	0.0004749	2.44	[1846-1854]	Used
	FALSE	High	[K].EPARECAQR.[I]	1xCarbamidomethyl [C6]; 1xTMT6plex [N-Term]	0.00418398	0.0005261	1	2	1	Q15149	Q15149 [1151-1159]		1	1345.68	196.2	42.9	89.4	71.5	10.19	55.14		37.19		High	High	High	High	Not Found	High	High	0.000343	0.00187	2.55	[1151-1159]	Used
	FALSE	High	[K].ELIPTEEALR.[L]	1xTMT6plex [N-Term]	0.00369609	0.0005261	1	2	2	Q15149	Q15149 [3926-3935]		0	1399.8	124.3	97.3	88.3	90.2	10.9	2.58	9.88	57.31		High	High	High	High	High	High	High	0.000343	0.001618	2.55	[3926-3935]	Used
	FALSE	High	[K].AALEEVER.[L]	1xTMT6plex [N-Term]	0.00338286	0.0005261	1	1	1	Q15149	Q15149 [2143-2150]		0	1145.64	277.9	42.6	27.2	52.4	6.94	23.73	20	34.87		High	High	High	High	High	High	High	0.000343	0.001463	2.71	[2143-2150]	Used
	FALSE	High	[K].ELAQEQAR.[R]	1xTMT6plex [N-Term]	0.00386343	0.0005261	1	1	1	Q15149	Q15149 [2474-2481]		0	1173.64	176	61	87.7	75.4	1.92	16.79	17.53	3.62		High	High	High	High	High	High	High	0.000343	0.001696	2.4	[2474-2481]	Used
	FALSE	High	[R].TLEAERQR.[Q]	1xTMT6plex [N-Term]	0.00490716	0.0005261	1	1	2	Q15149	Q15149 [2504-2511]		1	1231.7	221.6	48.5	39.2	90.6	6.39	18.75	97.41	30.13		High	High	High	High	High	High	High	0.000343	0.002232	2.86	[2504-2511]	Used
	FALSE	High	[R].VLADPSDDTK.[G]	1xTMT6plex [K10]; 1xTMT6plex [N-Term]	0.00229143	0.0005261	2	4	1	P58107; Q15149	P58107 [2375-2384]; [2911-2920]; [3442-3451]; [3976-3985]; [5043-5052]; Q15149 [2979-2988]; [3638-3647]		0	1518.84	159.6	77.4	82.5	80.5	7.75	28.04	13.52	12.81	Shared	High	High	High	High	High	High	High	0.000343	0.0009498	2.6	[2979-2988]; [3638-3647]	Used
	FALSE	High	[R].ARAEEAEAQK.[R]	1xTMT6plex [K10]; 1xTMT6plex [N-Term]	0.00237402	0.0005261	1	1	1	Q15149	Q15149 [1617-1626]		1	1560.87									No Quan Values	High	High	High	High	High	High	High	0.000343	0.0009946	2.8	[1617-1626]	Not Used
	FALSE	High	[K].AQQLREEQQR.[Q]	1xTMT6plex [N-Term]	0.00254823	0.0005261	1	2	2	Q15149	Q15149 [2664-2673]		1	1514.82	289.4	28.3	33.6	48.7	2.17	23.4		3.01		High	High	High	High	High	High	High	0.000343	0.001075	2.93	[2664-2673]	Used
	FALSE	High	[R].ARAEEAEAQKR.[Q]	1xTMT6plex [K10]; 1xTMT6plex [N-Term]	0.00429665	0.0005261	1	1	1	Q15149	Q15149 [1617-1627]		2	1716.98	160.2	65.4	80.4	94	0.79	23.05	96.04	24.8		High	High	High	High	High	High	High	0.000343	0.001908	2.76	[1617-1627]	Used
	FALSE	High	[K].ASDSELERQK.[G]	1xTMT6plex [K10]; 1xTMT6plex [N-Term]	0.003536	0.0005261	1	1	2	Q15149	Q15149 [2038-2047]		1	1620.9	263.4	59.3	28.1	49.2	11.01	47.38	45.97	26.08		High	High	High	High	High	High	High	0.000343	0.001552	2.14	[2038-2047]	Used
	FALSE	High	[R].KAALEEVER.[L]	1xTMT6plex [K1]; 1xTMT6plex [N-Term]	0.00461214	0.0005261	1	1	1	Q15149	Q15149 [2142-2150]		1	1502.89									No Quan Values	High	High	High	High	High	High	High	0.000343	0.002065	3.05	[2142-2150]	Not Used
	FALSE	High	[R].LTVDEAVR.[AK]	1xTMT6plex [N-Term]	0.00393247	0.0005261	1	2	1	Q15149	Q15149 [3213-3220]; [3879-3886]		0	1131.66	194.6	75.7	68.2	61.5	6.02	10.8	30.96	68.66		High	High	High	High	High	High	High	0.000343	0.001732	2.49	[3213-3220]; [3879-3886]	Used
	FALSE	High	[K].MSAAQALKK.[G]	2xTMT6plex [K8; K9]; 1xTMT6plex [N-Term]	0.00320782	0.0005261	1	2	1	Q15149	Q15149 [4505-4513]		1	1635.02	63.6	59	161.2	116.2	4.81	18.14	16.23	40.08		High	High	High	High	High	High	High	0.000343	0.001383	2.09	[4505-4513]	Used
	FALSE	High	[K].GLVEDTLR.[Q]	1xTMT6plex [N-Term]	0.0060696	0.0005261	1	1	1	Q15149	Q15149 [2048-2055]		0	1131.66	257.1	61.5	32.6	48.8	8.76	19.16	15	7.99		High	High	High	High	High	High	High	0.000343	0.002809	2.41	[2048-2055]	Used
	FALSE	High	[R].QYDIDDAIAK.[N]	1xTMT6plex [K10]; 1xTMT6plex [N-Term]	0.0112826	0.000560454	1	2	1	Q15149	Q15149 [4339-4348]		0	1609.88	65.3	87.8	87.9	159	2.38	11.48	20.78	4.56		High	High	High	High	High	High	High	0.0003589	0.005601	2.39	[4339-4348]	Used
	FALSE	High	[KR].LTVEEAVR.[MH]	1xTMT6plex [N-Term]	0.00791722	0.000560454	2	7	2	Q15149; A0A7P0MQR8	Q15149 [4122-4129]; A0A7P0MQR8 [1789-1796]		0	1145.67	76.8	106.1	110.3	106.7	10.12	68.29	17.41	36.72	Shared	High	High	High	High	High	High	High	0.0003589	0.003799	1.82	[4122-4129]	Used
	FALSE	High	[R].LKAEATEAAR.[Q]	1xTMT6plex [K2]; 1xTMT6plex [N-Term]	0.00669082	0.000560454	1	1	1	Q15149	Q15149 [2349-2358]		1	1517.91	175.8	95.6	53.7	74.9	2.36	59.22	9.07	51.96		High	High	High	High	High	High	High	0.0003589	0.003147	2.39	[2349-2358]	Used
	FALSE	High	[R].QQQQMEQER.[Q]	1xTMT6plex [N-Term]	0.0167984	0.000560454	1	2	1	Q15149	Q15149 [2674-2682]		0	1433.7									No Quan Values	High	High	High	High	Not Found	Not Found	High	0.0003589	0.008786	2.01	[2674-2682]	Not Used
	FALSE	High	[R].SNAEDTLR.[S]	1xTMT6plex [N-Term]	0.00888339	0.000560454	1	1	1	Q15149	Q15149 [2090-2097]		0	1134.6	291.9	33.8	32.9	41.4	4.03	26.44	24.12	22.95		High	High	High	High	High	High	High	0.0003589	0.004308	2.7	[2090-2097]	Used
	FALSE	High	[R].EAAAATQK.[R]	1xTMT6plex [K8]; 1xTMT6plex [N-Term]	0.0167984	0.000560454	1	1	2	Q15149	Q15149 [1879-1886]		0	1247.74	137.8	108.9	62.5	90.8	32.66	68.64	61.8	12.8		High	High	High	High	High	High	High	0.0003589	0.008743	2.02	[1879-1886]	Used
	FALSE	High	[R].LQLEATER.[Q]	1xTMT6plex [N-Term]	0.00724608	0.000560454	1	1	3	Q15149	Q15149 [1596-1603]		0	1188.68	254.5	58.5	33.4	53.6	1.34	6.08	39	28.69		High	High	High	High	High	High	High	0.0003589	0.00344	2.05	[1596-1603]	Used
	FALSE	High	[R].SYVDPSTDER.[L]	1xTMT6plex [N-Term]	0.0142012	0.000560454	1	2	1	Q15149	Q15149 [3982-3991]		0	1397.67	106.5	107	88.6	97.8	0.94	26.78	10.25	30.75		High	High	High	High	High	High	High	0.0003589	0.007233	2.03	[3982-3991]	Used
	FALSE	High	[R].RQVQDESQR.[K]	1xTMT6plex [N-Term]	0.0139522	0.000560454	1	1	1	Q15149	Q15149 [1638-1646]		1	1374.73	119.5	59.8	123.7	97	1.44	38.94	79.57	8.46		High	High	High	High	High	High	High	0.0003589	0.007137	3.39	[1638-1646]	Used
	FALSE	High	[R].NLVDNITGQR.[L]	1xTMT6plex [N-Term]	0.00904214	0.000560454	1	2	1	Q15149	Q15149 [4438-4447]		0	1358.76	39.7	143	91.8	125.6	1.45	20.94	0.67	2.31		High	High	High	High	High	High	High	0.0003589	0.004369	3.02	[4438-4447]	Used
	FALSE	High	[R].AEEAEAQKR.[Q]	1xTMT6plex [K8]; 1xTMT6plex [N-Term]	0.0131144	0.000560454	1	1	1	Q15149	Q15149 [1619-1627]		1	1489.84	245.2	55.8	53.1	45.9	1.73	2.99	10.11	2.21		High	High	High	High	High	High	High	0.0003589	0.006628	2.65	[1619-1627]	Used
	FALSE	High	[R].VVIVDPETGK.[E]	1xTMT6plex [K10]; 1xTMT6plex [N-Term]	0.00827573	0.000560454	1	2	1	Q15149	Q15149 [4278-4287]		0	1514.92	49.3	73.3	110	167.3	6.59	53.75	16.69	59.58		High	High	High	High	High	High	High	0.0003589	0.003977	2.37	[4278-4287]	Used
	FALSE	High	[K].ELQNAGDR.[L]	1xTMT6plex [N-Term]	0.00675035	0.000560454	1	2	1	Q15149	Q15149 [811-818]		0	1131.6	162.2	88.7	65.7	83.4	9.41	70.33	17.81	2.72		High	High	High	High	High	High	High	0.0003589	0.003173	2.52	[811-818]	Used
	FALSE	High	[R].ARSDEGQLSPATR.[G]	1xTMT6plex [N-Term]	0.00904214	0.000560454	1	3	1	Q15149	Q15149 [712-724]		1	1616.86									No Quan Values	High	High	High	High	Not Found	High	High	0.0003589	0.00438	2.36	[712-724]	Not Used
	FALSE	High	[K].EQLNEYK.[G]	1xTMT6plex [K7]; 1xTMT6plex [N-Term]	0.0258753	0.00127999	1	2	1	Q15149	Q15149 [909-915]		0	1381.77	204.9	56.1	61.8	77.1	4.21	70.06	9.64	7.6		High	High	High	High	High	High	High	0.0008029	0.01414	2.42	[909-915]	Used
	FALSE	High	[R].GKAEEQAVR.[Q]	1xTMT6plex [K2]; 1xTMT6plex [N-Term]	0.0319427	0.00137182	1	1	1	Q15149	Q15149 [1814-1822]		1	1445.85	194.8	94.8	44.3	66.1	2.33	65.47	19.97	52.19		High	High	High	High	High	High	High	0.0008574	0.01789	2.68	[1814-1822]	Used
	FALSE	High	[R].VQMEELSK.[L]	1xTMT6plex [K8]; 1xTMT6plex [N-Term]	0.0351706	0.00155155	1	1	1	Q15149	Q15149 [2372-2379]		0	1421.81	160.2	79.1	78.5	82.2	0.28	9.07	3.84	7.28		High	High	High	High	High	High	High	0.0009654	0.01999	3.02	[2372-2379]	Used
	FALSE	High	[R].FRELAEEAAR.[L]	1xTMT6plex [N-Term]	0.0354794	0.00155155	1	1	2	Q15149	Q15149 [1933-1942]		1	1420.77	54.8	82.1	55.4	207.6	18.5	0.21	23.26	18.3		High	High	High	High	High	High	High	0.0009654	0.02012	2.94	[1933-1942]	Used
	FALSE	High	[K].ELAQEQARR.[L]	1xTMT6plex [N-Term]	0.0404415	0.00164165	1	1	1	Q15149	Q15149 [2474-2482]		1	1329.74	100.3	68.9	107.7	123	13.95	49.64	59.59	13.73		High	High	High	High	High	High	High	0.001022	0.02341	1.62	[2474-2482]	Used
	FALSE	High	[R].EGLTSIEEVTK.[N]	1xTMT6plex [K11]; 1xTMT6plex [N-Term]	0.0441183	0.00182416	1	2	1	Q15149	Q15149 [4050-4060]		0	1663.95	69.9	118.7	93.4	118	4.8	18.66	18.14	38.53		High	High	High	High	High	High	High	0.001132	0.02586	2.27	[4050-4060]	Used
	FALSE	High	[R].LRIEEEIR.[V]	1xTMT6plex [N-Term]	0.0468829	0.00211717	1	1	1	Q15149	Q15149 [1585-1592]		1	1286.76	190	63.3	66.9	79.9	14.59	16.59	23.75	18.81		High	High	High	High	High	High	High	0.001312	0.02762	3.3	[1585-1592]	Used
	FALSE	High	[R].FLQEEAEK.[M]	1xTMT6plex [K8]; 1xTMT6plex [N-Term]	0.0591978	0.00254107	1	1	1	Q15149	Q15149 [2402-2409]		0	1451.81	196.7	77.3	60.6	65.4	2.87	45.65	27.95	0.43		High	High	High	High	High	High	High	0.001632	0.03595	3.04	[2402-2409]	Used
	FALSE	High	[K].QRLEAEAGR.[F]	1xTMT6plex [N-Term]	0.0634067	0.00299943	1	1	2	Q15149	Q15149 [1924-1932]		1	1258.71	203.8	53.4	66	76.7	10.98	11.16	30.8	16.93		High	High	High	High	High	High	High	0.001913	0.03869	2.85	[1924-1932]	Used
	FALSE	High	[R].RQEQIQAMPLADSQAVR.[E]	1xTMT6plex [N-Term]	0.0696615	0.00314636	1	2	1	Q15149	Q15149 [1366-1382]		1	2170.16									No Quan Values	High	High	High	High	High	Not Found	High	0.001949	0.04302	1.61	[1366-1382]	Not Used
	FALSE	High	[K].QKEEAEREAR.[R]	1xTMT6plex [K2]; 1xTMT6plex [N-Term]	0.0708599	0.00332791	1	1	1	Q15149	Q15149 [1802-1811]		2	1703.94	224	65.4	53.3	57.3	10.01	33.86	13.74	9.97		High	High	High	High	High	High	High	0.002003	0.04381	1.59	[1802-1811]	Used
	FALSE	High	[KR].EGVMVAKK.[D]	2xTMT6plex [K7; K8]; 1xTMT6plex [N-Term]	0.094445	0.00486145	2	8	1	P46783; Q15149	P46783 [18-25]; Q15149 [22-29]		1	1548.98	209.1	58.4	57.9	74.6	18.87	31.07	33.39	19.93	Shared	High	High	High	High	High	High	High	0.003326	0.06073	2.42	[22-29]	Used
	FALSE	High	[K].FISETLR.[R]	1xTMT6plex [N-Term]	0.0992983	0.005192	1	2	1	Q15149	Q15149 [1473-1479]		0	1094.64	151.5	82.9	71.7	93.9	1.59	17.85	11.57	17.48		High	High	High	High	High	High	High	0.003526	0.06469	2.05	[1473-1479]	Used
	FALSE	High	[R].AEAERVLAEK.[L]	1xTMT6plex [K10]; 1xTMT6plex [N-Term]	0.116212	0.00633871	1	1	1	Q15149	Q15149 [1966-1975]		1	1573.93	257.9	67.4	0	74.7	10.45	8.43		11.3		High	High	High	High	Not Found	High	High	0.004269	0.07729	0.96	[1966-1975]	Used
	FALSE	High	[K].QLRSEFERLECLQR.[I]	1xCarbamidomethyl [C11]; 1xTMT6plex [N-Term]	0.133504	0.00798394	1	3	1	Q15149	Q15149 [520-533]		2	2093.11	80	88.1	66.5	165.4	3.97	12.38	48.05	61.04		High	High	High	High	High	High	High	0.005312	0.09027	1.45	[520-533]	Used
	FALSE	High	[R].LVASMEEAR.[R]	1xOxidation [M5]; 1xTMT6plex [N-Term]	0.141264	0.0089822	1	2	1	Q15149	Q15149 [2685-2693]		0	1250.66	111.8	63.3	93.3	131.6	9.19	13.09	60.38	4.76		High	High	High	High	High	High	High	0.005962	0.09648	1.39	[2685-2693]	Used
	FALSE	High	[K].AEAEAAREK.[Q]	1xTMT6plex [K9]; 1xTMT6plex [N-Term]	0.149416	0.00968347	1	1	1	Q15149	Q15149 [1660-1668]		1	1432.82	251.4	35.4	51.1	62.1	4.92	30.05	15.88	22.61		High	High	High	High	High	High	High	0.006387	0.1023	1.48	[1660-1668]	Used
FALSE	High	Master Protein	P07996	Thrombospondin-1 OS=Homo sapiens OX=9606 GN=THBS1 PE=1 SV=2	0	433.286	50	63	191	62	1170	129.3	4.94	632.09	63	cell organization and biogenesis;cellular component movement;defense response;metabolic process;regulation of biological process;response to stimulus;transport	cell surface;cytoplasm;endoplasmic reticulum;extracellular;organelle lumen	metal ion binding;protein binding	Pf00090, Pf00093, Pf02412, Pf05735, Pf12947	7057	ENSG00000137801.10	15	Bladder Cancer; Apoptosis-related network due to altered Notch3 in ovarian cancer; miRNA targets in ECM and membrane receptors; Focal Adhesion; TGF-beta Signaling Pathway; Focal Adhesion-PI3K-Akt-mTOR-signaling pathway; Inflammatory Response Pathway; TGF-beta Receptor Signaling; Senescence and Autophagy in Cancer	THBS1	Platelet degranulation ; Disease; Integrin cell surface interactions; RUNX1 regulates genes involved in megakaryocyte differentiation and platelet function; Defective B3GALTL causes Peters-plus syndrome (PpS); O-glycosylation of TSR domain-containing proteins; Signaling by PDGF; Syndecan interactions	33	1	205.2	76	97.7	6.47	5.89	2.48	High	High	High	High	High	High	1
	Checked	Confidence	Annotated Sequence	Modifications	Qvality PEP	Qvality q-value	# Protein Groups	# Proteins	# PSMs	Master Protein Accessions	Positions in Master Proteins	Modifications in Master Proteins	# Missed Cleavages	Theo. MH+ [Da]	Abundances (Grouped): Epithelial	Abundances (Grouped): Fibroblast	Abundances (Grouped): Keratocyte	Abundances (Grouped): Myofibroblast	Abundances (Grouped) CV [%]: Epithelial	Abundances (Grouped) CV [%]: Fibroblast	Abundances (Grouped) CV [%]: Keratocyte	Abundances (Grouped) CV [%]: Myofibroblast	Quan Info	Found in Sample: [S7] F1: 129C, Sample, hCE_EV_7, hCE_rep1, Epithelial	Found in Sample: [S8] F1: 130N, Sample, hCE_EV_8, hCE_rep2, Epithelial	Found in Sample: [S3] F1: 127C, Sample, hCF_EV_3, hCF_rep1, Fibroblast	Found in Sample: [S4] F1: 128N, Sample, hCF_EV_4, hCF_rep2, Fibroblast	Found in Sample: [S2] F1: 127N, Sample, hCK_EV_2, hCK_rep2, Keratocyte	Found in Sample: [S5] F1: 128C, Sample, hCM_EV_5, hCM_rep1, Myofibroblast	Found in Sample: [S6] F1: 129N, Sample, hCM_EV_6, hCM_rep2, Myofibroblast	Percolator q-Value (by Search Engine): Sequest HT	Percolator PEP (by Search Engine): Sequest HT	XCorr (by Search Engine): Sequest HT	Positions in Proteins	Quan Usage
	FALSE	High	[R].NPCTDGTHDCNK.[N]	2xCarbamidomethyl [C3; C10]; 1xTMT6plex [K12]; 1xTMT6plex [N-Term]	1.08843e-06	0.000201698	1	1	9	P07996	P07996 [648-659]		0	1876.87	18.4	208.3	55	118.3	3.49	38.88	79.5	3.42		High	High	High	High	High	High	High	0.0001565	1.958e-07	3.74	[648-659]	Used
	FALSE	High	[K].MENAELDVPIQSVFTR.[D]	1xOxidation [M1]; 1xTMT6plex [N-Term]	2.4285e-05	0.000201698	1	1	2	P07996	P07996 [174-189]		0	2094.07	62.5	117.7	109	110.8	2.15	21.47	2.77	20.57		High	High	High	High	High	High	High	0.0001565	6.149e-06	4.49	[174-189]	Used
	FALSE	High	[K].MENAELDVPIQSVFTR.[D]	1xTMT6plex [N-Term]	1.67485e-05	0.000201698	1	1	1	P07996	P07996 [174-189]		0	2078.08	32	155.3	94.7	118.1	6.75	50.26	21.54	23.94		High	High	High	High	High	High	High	0.0001565	4.071e-06	5.51	[174-189]	Used
	FALSE	High	[R].FVFGTTPEDILRNK.[G]	1xTMT6plex [K14]; 1xTMT6plex [N-Term]	6.27357e-06	0.000201698	1	1	1	P07996	P07996 [217-230]		1	2095.2	39.6	168.8	69.6	122	12.18	108.15		53.53		High	High	High	High	Not Found	High	High	0.0001565	1.368e-06	6.44	[217-230]	Used
	FALSE	High	[R].NALWHTGNTPGQVR.[T]	1xTMT6plex [N-Term]	3.3476e-06	0.000201698	2	6	5	P07996; P35442	P07996 [1078-1091]; P35442 [1080-1093]		0	1779.95	37.9	107.7	129.8	124.5	7.52	8.23	23.61	2.64	Shared	High	High	High	High	High	High	High	0.0001565	6.779e-07	4.42	[1078-1091]	Used
	FALSE	High	[R].FQMIPLDPKGTSQNDPNWVVR.[H]	1xTMT6plex [K9]; 1xTMT6plex [N-Term]	2.56089e-05	0.000201698	1	1	1	P07996	P07996 [960-980]		1	2900.55	25.8	158.3	84.7	131.2	3.59	111.03		9.79		High	High	High	High	Not Found	High	High	0.0001565	6.461e-06	4.78	[960-980]	Used
	FALSE	High	[K].FQDLVDAVRAEK.[G]	1xTMT6plex [K12]; 1xTMT6plex [N-Term]	7.65947e-08	0.000201698	1	2	2	P07996	P07996 [75-86]		1	1849.06	21.7	172.2	113.2	92.8	12.81	20.11	2.02	15.79		High	High	High	High	High	High	High	0.0001565	1.025e-08	4.15	[75-86]	Used
	FALSE	High	[K].QVCKPRNPCTDGTHDCNK.[N]	3xCarbamidomethyl [C3; C9; C16]; 2xTMT6plex [K4; K18]; 1xTMT6plex [N-Term]	2.63633e-06	0.000201698	1	1	3	P07996	P07996 [642-659]		1	2874.44	8.9	156.9	127.6	106.6	32.37	130.5		96.12		High	High	High	High	Not Found	High	High	0.0001565	5.186e-07	6.02	[642-659]	Used
	FALSE	High	[K].QHVVSVEEALLATGQWK.[S]	1xTMT6plex [K17]; 1xTMT6plex [N-Term]	3.30528e-08	0.000201698	1	1	4	P07996	P07996 [138-154]		0	2353.33	29	186.1	68.6	116.3	7.04	46.8	3.43	21.35		High	High	High	High	High	High	High	0.0001565	4.038e-09	7.03	[138-154]	Used
	FALSE	High	[K].KDNCPNLPNSGQEDYDK.[D]	1xCarbamidomethyl [C4]; 2xTMT6plex [K1; K17]; 1xTMT6plex [N-Term]	3.52129e-05	0.000201698	1	1	3	P07996	P07996 [715-731]		1	2681.34	15	165.6	96.5	122.8	0.88	60.62	75.31	27.95		High	High	High	High	High	High	High	0.0001565	9.215e-06	4	[715-731]	Used
	FALSE	High	[R].KDHSGQVFSVVSNGK.[A]	2xTMT6plex [K1; K15]; 1xTMT6plex [N-Term]	3.39418e-08	0.000201698	1	1	3	P07996	P07996 [110-124]		1	2276.3	20.9	194	103.6	81.5	16.98	29.54	24.36	14.01		High	High	High	High	High	High	High	0.0001565	4.161e-09	5.14	[110-124]	Used
	FALSE	High	[R].IAKGGVNDNFQGVLQNVR.[F]	1xTMT6plex [K3]; 1xTMT6plex [N-Term]	2.88334e-10	0.000201698	1	1	2	P07996	P07996 [199-216]		1	2387.36	13.3	154.1	120.8	111.9	17.84	132.63		91.79		High	High	High	High	Not Found	High	High	0.0001565	2.086e-11	7.11	[199-216]	Used
	FALSE	High	[R].KVTEENKELANELR.[R]	2xTMT6plex [K1; K7]; 1xTMT6plex [N-Term]	2.38592e-05	0.000201698	1	1	1	P07996	P07996 [300-313]		2	2360.38	30.6	141.5	107	120.9	11.3	108.99	4.9	50.25		High	High	High	High	High	High	High	0.0001565	6.02e-06	3.61	[300-313]	Used
	FALSE	High	[R].IEDANLIPPVPDDKFQDLVDAVR.[A]	1xTMT6plex [K14]; 1xTMT6plex [N-Term]	4.94061e-06	0.000201698	1	2	2	P07996	P07996 [61-83]		1	3037.66	15.2	206.6	73.4	104.7	5.11	48.27	2.95	16.63		High	High	High	High	High	High	High	0.0001565	1.049e-06	5.95	[61-83]	Used
	FALSE	High	[R].LCNSPSPQMNGKPCEGEARETK.[A]	2xCarbamidomethyl [C2; C14]; 1xOxidation [M9]; 2xTMT6plex [K12; K22]; 1xTMT6plex [N-Term]	9.40056e-05	0.000201698	1	1	2	P07996	P07996 [461-482]		1	3193.6	10	212.2	72.6	105.1	28.41	121.07		87.31		High	High	High	High	Not Found	High	High	0.0001565	2.762e-05	4.17	[461-482]	Used
	FALSE	High	[R].LCNSPSPQMNGKPCEGEARETK.[A]	2xCarbamidomethyl [C2; C14]; 2xTMT6plex [K12; K22]; 1xTMT6plex [N-Term]	3.82264e-06	0.000201698	1	1	3	P07996	P07996 [461-482]		1	3177.61	15.8	206.1	58.4	119.7	9.56	119.01	63.49	73.17		High	High	High	High	High	High	High	0.0001565	7.841e-07	6.56	[461-482]	Used
	FALSE	High	[R].LCNSPSPQMNGKPCEGEAR.[E]	2xCarbamidomethyl [C2; C14]; 1xOxidation [M9]; 1xTMT6plex [K12]; 1xTMT6plex [N-Term]	0.000114202	0.000201698	1	1	4	P07996	P07996 [461-479]		0	2606.25	18	156.6	107.7	117.7	19.38	10.17	19.87	21.95		High	High	High	High	High	High	High	0.0001565	3.404e-05	3.06	[461-479]	Used
	FALSE	High	[K].KIMADSGPIYDK.[T]	2xTMT6plex [K1; K12]; 1xTMT6plex [N-Term]	5.04133e-07	0.000201698	1	1	3	P07996	P07996 [1130-1141]		1	2025.17	28.4	152.3	99.4	119.8	5.24	55.95	7.05	17.78		High	High	High	High	High	High	High	0.0001565	8.257e-08	6.24	[1130-1141]	Used
	FALSE	High	[R].LCNNPTPQFGGK.[D]	1xCarbamidomethyl [C2]; 1xTMT6plex [K12]; 1xTMT6plex [N-Term]	0.000133914	0.000201698	1	1	4	P07996	P07996 [518-529]		0	1790.96	30.4	152.4	96.1	121.1	10.34	7.43	24.1	26		High	High	High	High	High	High	High	0.0001565	4.068e-05	4.36	[518-529]	Used
	FALSE	High	[K].GGVNDNFQGVLQNVR.[F]	1xTMT6plex [N-Term]	1.39783e-07	0.000201698	1	1	5	P07996	P07996 [202-216]		0	1845.98	17.5	207	67.8	107.7	1.18	27.62	22.21	4.52		High	High	High	High	High	High	High	0.0001565	1.995e-08	4.56	[202-216]	Used
	FALSE	High	[K].GTSQNDPNWVVR.[H]	1xTMT6plex [N-Term]	1.709e-06	0.000201698	1	1	4	P07996	P07996 [969-980]		0	1601.82	16.1	180.4	82.6	120.8	14.31	22.77	29.64	12.3		High	High	High	High	High	High	High	0.0001565	3.201e-07	4.2	[969-980]	Used
	FALSE	High	[R].IPESGGDNSVFDIFELTGAAR.[K]	1xTMT6plex [N-Term]	2.14561e-05	0.000201698	1	2	1	P07996	P07996 [21-41]		0	2424.22	53.4	157.5	66.5	122.6	2.42	38.42	31.23	7.55		High	High	High	High	High	High	High	0.0001565	5.36e-06	5.87	[21-41]	Used
	FALSE	High	[R].AQLYIDCEK.[M]	1xCarbamidomethyl [C7]; 1xTMT6plex [K9]; 1xTMT6plex [N-Term]	0.000155645	0.000201698	1	1	6	P07996	P07996 [165-173]		0	1597.87	25.4	182.3	106.5	85.8	3.67	89.13	11.99	18.7		High	High	High	High	High	High	High	0.0001565	4.834e-05	3.16	[165-173]	Used
	FALSE	High	[R].AQGYSGLSVK.[V]	1xTMT6plex [K10]; 1xTMT6plex [N-Term]	0.000210257	0.000201698	1	1	2	P07996	P07996 [1055-1064]		0	1467.86	34.7	86.5	173.7	105.1	11.95	7.61	18.89	42.25		High	High	High	High	High	High	High	0.0001565	6.69e-05	3.43	[1055-1064]	Used
	FALSE	High	[R].TIVTTLQDSIR.[K]	1xTMT6plex [N-Term]	9.40056e-05	0.000201698	1	1	5	P07996	P07996 [289-299]		0	1475.86	27.7	219.3	41.2	111.9	7.02	53.6	90.13	23.66		High	High	High	High	High	High	High	0.0001565	2.739e-05	3.9	[289-299]	Used
	FALSE	High	[R].TIVTTLQDSIRK.[V]	1xTMT6plex [K12]; 1xTMT6plex [N-Term]	1.29909e-06	0.000201698	1	1	5	P07996	P07996 [289-300]		1	1833.12	11	233.5	23.3	132.2	1.9	1.01	105.14	11.12		High	High	High	High	High	High	High	0.0001565	2.372e-07	5.46	[289-300]	Used
	FALSE	High	[K].CGACPPGYSGNGIQCTDVDECK.[E]	4xCarbamidomethyl [C1; C4; C15; C21]; 1xTMT6plex [K22]; 1xTMT6plex [N-Term]	9.73915e-05	0.000201698	1	1	3	P07996	P07996 [572-593]		0	2903.28	22.3	124.9	142.3	110.4	3.28	64.53	63.38	29.07		High	High	High	High	High	High	High	0.0001565	2.857e-05	3.41	[572-593]	Used
	FALSE	High	[R].CENTDPGYNCLPCPPR.[F]	3xCarbamidomethyl [C1; C10; C13]; 1xTMT6plex [N-Term]	4.5625e-06	0.000201698	1	1	1	P07996	P07996 [608-623]		0	2178.96	62.9	134.1	106.2	96.7	13.73	65.06	7.6	85.23		High	High	High	High	High	High	High	0.0001565	9.611e-07	5.44	[608-623]	Used
	FALSE	High	[K].VTEENKELANELR.[R]	1xTMT6plex [K6]; 1xTMT6plex [N-Term]	0.000185767	0.000201698	1	1	1	P07996	P07996 [301-313]		1	2003.12									No Quan Values	High	High	High	High	Not Found	High	High	0.0001565	5.881e-05	2.28	[301-313]	Not Used
	FALSE	High	[K].AGTLDLSLTVQGK.[Q]	1xTMT6plex [K13]; 1xTMT6plex [N-Term]	3.96033e-06	0.000201698	1	1	9	P07996	P07996 [125-137]		0	1761.05	52.4	215.5	68.6	63.4	0.95	11.27	15.87	7.11		High	High	High	High	High	High	High	0.0001565	8.18e-07	4.5	[125-137]	Used
	FALSE	High	[K].DHSGQVFSVVSNGK.[A]	1xTMT6plex [K14]; 1xTMT6plex [N-Term]	2.68339e-06	0.000201698	1	1	2	P07996	P07996 [111-124]		0	1919.04	46.7	203.5	54.4	95.4	3.39	57.34	58.07	16.25		High	High	High	High	High	High	High	0.0001565	5.308e-07	5.08	[111-124]	Used
	FALSE	High	[K].DCVGDVTENQICNK.[Q]	2xCarbamidomethyl [C2; C12]; 1xTMT6plex [K14]; 1xTMT6plex [N-Term]	6.01707e-07	0.000201698	1	1	4	P07996	P07996 [530-543]		0	2110.03	32.2	101.6	136.8	129.5	14.89	85.29	63.35	43.98		High	High	High	High	High	High	High	0.0001565	1.007e-07	4.52	[530-543]	Used
	FALSE	High	[K].DGKGDACDHDDDNDGIPDDK.[D]	1xCarbamidomethyl [C7]; 2xTMT6plex [K3; K20]; 1xTMT6plex [N-Term]	3.30528e-08	0.000201698	1	1	1	P07996	P07996 [888-907]		1	2861.31	25.8	65.3	178.9	130	6	121.37	64.74	44.12		High	High	High	High	High	High	High	0.0001565	4.019e-09	5.47	[888-907]	Used
	FALSE	High	[R].DNCQYVYNVDQR.[D]	1xCarbamidomethyl [C3]; 1xTMT6plex [N-Term]	4.4713e-05	0.000201698	1	1	2	P07996	P07996 [811-822]		0	1802.83	34.4	127.5	101.5	136.6	14.3	104.3	36.35	48.17		High	High	High	High	High	High	High	0.0001565	1.205e-05	3.54	[811-822]	Used
	FALSE	High	[K].DNCPNLPNSGQEDYDK.[D]	1xCarbamidomethyl [C3]; 1xTMT6plex [K16]; 1xTMT6plex [N-Term]	3.36893e-05	0.000201698	1	1	5	P07996	P07996 [716-731]		0	2324.09	12.3	150.1	125.8	111.9	16.37	68.21	61.71	26.9		High	High	High	High	High	High	High	0.0001565	8.77e-06	5.08	[716-731]	Used
	FALSE	High	[K].DLQAICGISCDELSSMVLELR.[G]	2xCarbamidomethyl [C6; C10]; 1xTMT6plex [N-Term]	6.54821e-09	0.000201698	1	1	1	P07996	P07996 [265-285]		0	2638.31	38.5	161.3	81.5	118.6	6.51	12.08	0.14	7.81		High	High	High	High	High	High	High	0.0001565	6.649e-10	7.28	[265-285]	Used
	FALSE	High	[K].SITLFVQEDR.[A]	1xTMT6plex [N-Term]	0.000164129	0.000201698	1	1	4	P07996	P07996 [155-164]		0	1436.79	9.6	262.2	68.3	59.8	2.05	24.84	4.83	22.27		High	High	High	High	High	High	High	0.0001565	5.08e-05	3.53	[155-164]	Used
	FALSE	High	[R].DTDMDGVGDQCDNCPLEHNPDQLDSDSDR.[I]	2xCarbamidomethyl [C11; C14]; 1xTMT6plex [N-Term]	2.18936e-06	0.000201698	1	1	2	P07996	P07996 [823-851]		0	3549.43									No Quan Values	Not Found	Not Found	High	High	Not Found	High	High	0.0001565	4.216e-07	3.68	[823-851]	Not Used
	FALSE	High	[R].TCHIQECDKR.[F]	2xCarbamidomethyl [C2; C7]; 1xTMT6plex [K9]; 1xTMT6plex [N-Term]	1.11492e-05	0.000201698	1	1	7	P07996	P07996 [422-431]		1	1804.92	23.2	146.5	120.1	110.2	4.08	58.67	0.71	4.76		High	High	High	High	High	High	High	0.0001565	2.582e-06	3.68	[422-431]	Used
	FALSE	High	[R].SCDSLNNRCEGSSVQTR.[T]	2xCarbamidomethyl [C2; C9]; 1xTMT6plex [N-Term]	1.52333e-06	0.000201698	1	1	8	P07996	P07996 [405-421]		1	2199.01	14	182.4	105.6	98	5.11	63.09	9.21	5.57		High	High	High	High	High	High	High	0.0001565	2.836e-07	5.21	[405-421]	Used
	FALSE	High	[R].LCNSPSPQMNGKPCEGEAR.[E]	2xCarbamidomethyl [C2; C14]; 1xTMT6plex [K12]; 1xTMT6plex [N-Term]	0.000571252	0.000338542	1	1	3	P07996	P07996 [461-479]		0	2590.26	18.8	176.2	106.6	98.5	6.38	22.74	45.63	3.9		High	High	High	High	High	High	High	0.0002356	0.0002039	4.84	[461-479]	Used
	FALSE	High	[R].LVKGPDPSSPAFR.[I]	1xTMT6plex [K3]; 1xTMT6plex [N-Term]	0.000342003	0.000338542	1	2	2	P07996	P07996 [48-60]		1	1829.07	14.4	187.8	63	134.7	2.3	125.66	77.14	93.18		High	High	High	High	High	High	High	0.0002356	0.0001155	3.48	[48-60]	Used
	FALSE	High	[K].IMADSGPIYDK.[T]	1xOxidation [M2]; 1xTMT6plex [K11]; 1xTMT6plex [N-Term]	0.000865741	0.000338542	1	1	1	P07996	P07996 [1131-1141]		0	1683.9	67.7	134.6	91.3	106.4	1.73	3.88	20.59	26.39		High	High	High	High	High	High	High	0.0002356	0.0003226	3.21	[1131-1141]	Used
	FALSE	High	[R].CEGSSVQTR.[T]	1xCarbamidomethyl [C1]; 1xTMT6plex [N-Term]	0.000466096	0.000338542	1	1	4	P07996	P07996 [413-421]		0	1252.62	9.1	245.9	68.4	76.7	38.56	2.87	16.58	35.11		High	High	High	High	High	High	High	0.0002356	0.0001625	2.88	[413-421]	Used
	FALSE	High	[K].GPDPSSPAFR.[I]	1xTMT6plex [N-Term]	0.000487172	0.000338542	1	2	4	P07996	P07996 [51-60]		0	1259.66	15.1	251.7	71.3	62	17.35	60.09	22.06	0.4		High	High	High	High	High	High	High	0.0002356	0.00017	2.65	[51-60]	Used
	FALSE	High	[R].FVFGTTPEDILR.[N]	1xTMT6plex [N-Term]	0.000561235	0.000338542	1	1	2	P07996	P07996 [217-228]		0	1623.89	14.3	291.5	34.4	59.8	2.45	15.47	91.03	12.12		High	High	High	High	High	High	High	0.0002356	0.0002005	3.82	[217-228]	Used
	FALSE	High	[K].EVPDACFNHNGEHR.[C]	1xCarbamidomethyl [C6]; 1xTMT6plex [N-Term]	0.000363848	0.000338542	1	1	2	P07996	P07996 [594-607]		0	1910.88	63.1	79.6	134.1	123.2	2.26	79.78	2.08	32.93		High	High	High	High	High	High	High	0.0002356	0.0001238	4.3	[594-607]	Used
	FALSE	High	[K].CTSYPDGSWK.[C]	1xCarbamidomethyl [C1]; 1xTMT6plex [K10]; 1xTMT6plex [N-Term]	0.000681803	0.000338542	1	1	2	P07996	P07996 [562-571]		0	1658.82	16.1	183.1	120.8	80.1	16.06	53.71	17.33	19.83		High	High	High	High	High	High	High	0.0002356	0.0002485	3.14	[562-571]	Used
	FALSE	High	[K].GTSQNDPNWVVRHQGK.[E]	1xTMT6plex [K16]; 1xTMT6plex [N-Term]	0.000474415	0.000338542	1	1	1	P07996	P07996 [969-984]		1	2281.22	26.3	98.1	150.8	124.8	43.16	67.28	69.21	21.86		High	High	High	High	High	High	High	0.0002356	0.0001659	2.34	[969-984]	Used
	FALSE	High	[K].GPDPSSPAFRIEDANLIPPVPDDKFQDLVDAVR.[A]	1xTMT6plex [K24]; 1xTMT6plex [N-Term]	0.00130057	0.000465665	1	2	1	P07996	P07996 [51-83]		2	4049.14	31.6	137.2	115.1	116	7.48	16.17	18.23	27.02		High	High	High	High	High	High	High	0.0003124	0.0005062	3.63	[51-83]	Used
	FALSE	High	[R].FQMIPLDPK.[G]	1xTMT6plex [K9]; 1xTMT6plex [N-Term]	0.0012665	0.000465665	1	1	3	P07996	P07996 [960-968]		0	1546.91	23.6	191.5	92.1	92.8	2.34	30.3	24.74	5.42		High	High	High	High	High	High	High	0.0003124	0.0004934	2.94	[960-968]	Used
	FALSE	High	[K].FQDLVDAVR.[A]	1xTMT6plex [N-Term]	0.00143352	0.000465665	1	2	2	P07996	P07996 [75-83]		0	1291.72	12.8	279.1	42.6	65.6	3.97	98.05	3.77	6.24		High	High	High	High	High	High	High	0.0003124	0.0005682	3.32	[75-83]	Used
	FALSE	High	[K].QVTQSYWDTNPTR.[A]	1xTMT6plex [N-Term]	0.00115926	0.000465665	1	1	2	P07996	P07996 [1042-1054]		0	1824.91	25.1	131.3	142.3	101.4	1.09	35.99	20.52	6.8		High	High	High	High	High	High	High	0.0003124	0.0004454	2.84	[1042-1054]	Used
	FALSE	High	[K].TRGTLLALER.[K]	1xTMT6plex [N-Term]	0.00116956	0.000465665	1	1	1	P07996	P07996 [100-109]		1	1358.83	28.9	126.2	123.9	121	2.7	1.76	19.19	38.29		High	High	High	High	High	High	High	0.0003124	0.0004497	3.84	[100-109]	Used
	FALSE	High	[R].TCHIQECDK.[R]	2xCarbamidomethyl [C2; C7]; 1xTMT6plex [K9]; 1xTMT6plex [N-Term]	0.00425876	0.0005261	1	1	4	P07996	P07996 [422-430]		0	1648.82	13.1	210.4	74.3	102.1	1.71	26.81	15.69	4.83		High	High	High	High	High	High	High	0.000343	0.001897	3.5	[422-430]	Used
	FALSE	High	[K].IMADSGPIYDK.[T]	1xTMT6plex [K11]; 1xTMT6plex [N-Term]	0.00461214	0.0005261	1	1	1	P07996	P07996 [1131-1141]		0	1667.91	19.2	134.9	97.3	148.6	4.06	8.18	1.27	37.18		High	High	High	High	High	High	High	0.000343	0.002083	3.2	[1131-1141]	Used
	FALSE	High	[K].GFLLLASLR.[Q]	1xTMT6plex [N-Term]	0.00288448	0.0005261	1	1	1	P07996	P07996 [87-95]		0	1218.78	13.2	222	64.3	100.4	25.09	22.93	3.78	5.76		High	High	High	High	High	High	High	0.000343	0.001236	2.86	[87-95]	Used
	FALSE	High	[R].GTLLALER.[K]	1xTMT6plex [N-Term]	0.00341295	0.0005261	1	1	1	P07996	P07996 [102-109]		0	1101.68	32.7	201	77.8	88.6	2.17	1.66	3.35	17.26		High	High	High	High	High	High	High	0.000343	0.001484	2.34	[102-109]	Used
	FALSE	High	[R].TNYIGHK.[T]	1xTMT6plex [K7]; 1xTMT6plex [N-Term]	0.0180283	0.000560454	1	1	2	P07996	P07996 [256-262]		0	1290.76	14	203.9	84.7	97.4	4.45	39.43	6.94	1.72		High	High	High	High	High	High	High	0.0003589	0.009448	3.44	[256-262]	Used
	FALSE	High	[R].SCDSLNNR.[C]	1xCarbamidomethyl [C2]; 1xTMT6plex [N-Term]	0.00757422	0.000560454	1	1	3	P07996	P07996 [405-412]		0	1194.57	10	231.3	84.7	74	5.18	12.76	1.28	32.73		High	High	High	High	High	High	High	0.0003589	0.003593	2.46	[405-412]	Used
	FALSE	High	[R].VVMYEGKK.[I]	2xTMT6plex [K7; K8]; 1xTMT6plex [N-Term]	0.0127709	0.000560454	1	1	2	P07996	P07996 [1123-1130]		1	1641	26.6	155.6	100.4	117.4	0.16	19.43	2.69	10.39		High	High	High	High	High	High	High	0.0003589	0.006439	2.87	[1123-1130]	Used
	FALSE	High	[K].DSDGDGRGDACK.[D]	1xCarbamidomethyl [C11]; 1xTMT6plex [K12]; 1xTMT6plex [N-Term]	0.0228757	0.000877036	1	1	1	P07996	P07996 [920-931]		1	1710.81	22.8	128.3	109.4	139.6	4.83	117.57	52.22	21.03		High	High	High	High	High	High	High	0.0005536	0.01231	1.66	[920-931]	Used
	FALSE	High	[KR].ELANEIR.[RA]	1xTMT6plex [N-Term]	0.0241168	0.000986015	1	2	6	P07996	P07996 [307-313]		0	1073.62	17.7	197.3	99.7	85.3	1.34	49.93	10.08	37.31		High	High	High	High	High	High	High	0.0006215	0.01311	1.95	[307-313]	Used
	FALSE	High	[R].FQMIPLDPK.[G]	1xOxidation [M3]; 1xTMT6plex [K9]; 1xTMT6plex [N-Term]	0.0390558	0.00164165	1	1	1	P07996	P07996 [960-968]		0	1562.9	19.5	156.1	107.6	116.7	5.74	31.82	7.59	1.56		High	High	High	High	High	High	High	0.001022	0.02256	2.78	[960-968]	Used
	FALSE	High	[R].KVTEENK.[E]	2xTMT6plex [K1; K7]; 1xTMT6plex [N-Term]	0.0493853	0.00240124	1	1	1	P07996	P07996 [300-306]		1	1534.94	17.7	170.9	88.2	123.2	0.52	50.59	54.15	10.82		High	High	High	High	High	High	High	0.001486	0.02932	2.27	[300-306]	Used
	FALSE	High	[R].DLASIAR.[L]	1xTMT6plex [N-Term]	0.0506844	0.00246293	1	1	2	P07996	P07996 [190-196]		0	974.583	15.4	240.9	82.7	61.1	21.13	14.01	31.47	13.2		High	High	High	High	High	High	High	0.001538	0.02997	2.26	[190-196]	Used
	FALSE	High	[R].LVPNPDQK.[D]	1xTMT6plex [K8]; 1xTMT6plex [N-Term]	0.0690696	0.00305884	1	1	2	P07996	P07996 [912-919]		0	1368.83	23	114.5	141.1	121.4	12.86	92.25	33.13	21.99		High	High	High	High	High	High	High	0.001949	0.04284	2.61	[912-919]	Used
	FALSE	High	[RK].VTEENK.[E]	1xTMT6plex [K6]; 1xTMT6plex [N-Term]	0.0726942	0.00339419	1	2	2	P07996	P07996 [301-306]		0	1177.68	7.8	290.8	34.4	66.9	39.73	8.95		19.47		High	High	High	High	Not Found	High	High	0.002112	0.04516	1.98	[301-306]	Used
	FALSE	High	[K].KIMADSGPIYDK.[T]	1xOxidation [M3]; 2xTMT6plex [K1; K12]; 1xTMT6plex [N-Term]	0.118137	0.0066857	1	1	2	P07996	P07996 [1130-1141]		1	2041.16	19.2	138.5	95	147.3	0.32	28.83	8.58	16.04		High	High	High	High	High	High	High	0.004474	0.07859	2.28	[1130-1141]	Used
FALSE	High	Master Protein	P35527	Keratin, type I cytoskeletal 9 OS=Homo sapiens OX=9606 GN=KRT9 PE=1 SV=3	0	425.945	62	45	308	44	623	62	5.24	970.78	45	cell death;cell organization and biogenesis	cytosol;membrane;nucleus	structural molecule activity	Pf00038, Pf13166	3857	ENSG00000171403.9	17		KRT9	Formation of the cornified envelope	3	0	62.9	209	88.2	28.16	12	54.04	High	High	High	High	High	High	1
	Checked	Confidence	Annotated Sequence	Modifications	Qvality PEP	Qvality q-value	# Protein Groups	# Proteins	# PSMs	Master Protein Accessions	Positions in Master Proteins	Modifications in Master Proteins	# Missed Cleavages	Theo. MH+ [Da]	Abundances (Grouped): Epithelial	Abundances (Grouped): Fibroblast	Abundances (Grouped): Keratocyte	Abundances (Grouped): Myofibroblast	Abundances (Grouped) CV [%]: Epithelial	Abundances (Grouped) CV [%]: Fibroblast	Abundances (Grouped) CV [%]: Keratocyte	Abundances (Grouped) CV [%]: Myofibroblast	Quan Info	Found in Sample: [S7] F1: 129C, Sample, hCE_EV_7, hCE_rep1, Epithelial	Found in Sample: [S8] F1: 130N, Sample, hCE_EV_8, hCE_rep2, Epithelial	Found in Sample: [S3] F1: 127C, Sample, hCF_EV_3, hCF_rep1, Fibroblast	Found in Sample: [S4] F1: 128N, Sample, hCF_EV_4, hCF_rep2, Fibroblast	Found in Sample: [S2] F1: 127N, Sample, hCK_EV_2, hCK_rep2, Keratocyte	Found in Sample: [S5] F1: 128C, Sample, hCM_EV_5, hCM_rep1, Myofibroblast	Found in Sample: [S6] F1: 129N, Sample, hCM_EV_6, hCM_rep2, Myofibroblast	Percolator q-Value (by Search Engine): Sequest HT	Percolator PEP (by Search Engine): Sequest HT	XCorr (by Search Engine): Sequest HT	Positions in Proteins	Quan Usage
	FALSE	High	[R].FSSSSGYGGGSSR.[V]	1xTMT6plex [N-Term]	2.41913e-07	0.000201698	1	1	16	P35527	P35527 [47-59]		0	1464.69	51.7	53.7	205.7	88.9	8.97	58.13	3.67	49.1		High	High	High	High	High	High	High	0.0001565	3.655e-08	3.68	[47-59]	Used
	FALSE	High	[R].FSSSGGGGGGGRFSSSSGYGGGSSR.[V]	1xTMT6plex [N-Term]	6.95687e-12	0.000201698	1	1	3	P35527	P35527 [35-59]		1	2428.11	61.3	38.7	198.6	101.5	3.54	12.76	5.82	72.92		High	High	High	High	High	High	High	0.0001565	3.339e-13	6.16	[35-59]	Used
	FALSE	High	[R].FSSSGGGGGGGR.[F]	1xTMT6plex [N-Term]	2.24824e-06	0.000201698	1	1	17	P35527	P35527 [35-46]		0	1211.6	40	84.9	185.2	90	8.53	33.59	7.04	62.99		High	High	High	High	High	High	High	0.0001565	4.351e-07	3.34	[35-46]	Used
	FALSE	High	[K].NHKEEMSQLTGQNSGDVNVEINVAPGK.[D]	2xTMT6plex [K3; K27]; 1xTMT6plex [N-Term]	3.3007e-11	0.000201698	1	2	3	P35527	P35527 [291-317]		1	3582.88	43.2	57.9	210.5	88.3	15.32	16.08	22.76	52.41		High	High	High	High	High	High	High	0.0001565	1.871e-12	7.47	[291-317]	Used
	FALSE	High	[K].NHKEEMSQLTGQNSGDVNVEINVAPGK.[D]	1xOxidation [M6]; 2xTMT6plex [K3; K27]; 1xTMT6plex [N-Term]	8.95932e-07	0.000201698	1	2	4	P35527	P35527 [291-317]		1	3598.87	35.4	70.4	184.1	110	24.03	9.57	35.49	37.36		High	High	High	High	High	High	High	0.0001565	1.572e-07	5.35	[291-317]	Used
	FALSE	High	[R].QVLDNLTMEK.[S]	1xTMT6plex [K10]; 1xTMT6plex [N-Term]	0.0001463	0.000201698	1	2	5	P35527	P35527 [262-271]		0	1648.93	31.8	61.4	226.4	80.4	35.79	40.84	10.62	23.11		High	High	High	High	High	High	High	0.0001565	4.489e-05	4.03	[262-271]	Used
	FALSE	High	[K].EEMSQLTGQNSGDVNVEINVAPGK.[D]	1xOxidation [M3]; 1xTMT6plex [K24]; 1xTMT6plex [N-Term]	2.24265e-05	0.000201698	1	2	4	P35527	P35527 [294-317]		0	2990.51	41.7	39.5	220.3	98.4	30.77	54.46	7.89	42.4		High	High	High	High	High	High	High	0.0001565	5.598e-06	2.75	[294-317]	Used
	FALSE	High	[K].EEMSQLTGQNSGDVNVEINVAPGK.[D]	1xTMT6plex [K24]; 1xTMT6plex [N-Term]	2.99879e-08	0.000201698	1	2	5	P35527	P35527 [294-317]		0	2974.52	39	56.8	212.7	91.4	32.79	29.95	32.13	45.11		High	High	High	High	High	High	High	0.0001565	3.607e-09	6.17	[294-317]	Used
	FALSE	High	[K].EIETYHNLLEGGQEDFESSGAGK.[I]	1xTMT6plex [K23]; 1xTMT6plex [N-Term]	3.33465e-08	0.000201698	1	2	10	P35527	P35527 [450-472]		0	2968.46	36.7	58.1	205.5	99.6	16.67	4.3	6.88	59.37		High	High	High	High	High	High	High	0.0001565	4.085e-09	7.31	[450-472]	Used
	FALSE	High	[R].QGVDADINGLR.[Q]	1xTMT6plex [N-Term]	5.69184e-06	0.000201698	1	2	12	P35527	P35527 [251-261]		0	1386.75	34.5	52.3	230	83.2	22.76	50.46	5.98	22.66		High	High	High	High	High	High	High	0.0001565	1.225e-06	3.44	[251-261]	Used
	FALSE	High	[R].QGVDADINGLRQVLDNLTMEK.[S]	1xTMT6plex [K21]; 1xTMT6plex [N-Term]	5.9938e-09	0.000201698	1	2	5	P35527	P35527 [251-271]		1	2787.51	46.5	51.2	227.7	74.6	32.17	11.76	20.38	72.43		High	High	High	High	High	High	High	0.0001565	6.049e-10	6.89	[251-271]	Used
	FALSE	High	[R].QGVDADINGLRQVLDNLTMEK.[S]	1xOxidation [M19]; 1xTMT6plex [K21]; 1xTMT6plex [N-Term]	6.84436e-09	0.000201698	1	2	9	P35527	P35527 [251-271]		1	2803.5	45.9	44.4	227.3	82.4	20.63	19.81	14.96	66.07		High	High	High	High	High	High	High	0.0001565	6.994e-10	6.13	[251-271]	Used
	FALSE	High	[R].HGVQELEIELQSQLSK.[K]	1xTMT6plex [K16]; 1xTMT6plex [N-Term]	1.77055e-06	0.000201698	1	2	7	P35527	P35527 [375-390]		0	2296.29	30.8	116.7	176.8	75.7	13.47	6.69	2.65	52.76		High	High	High	High	High	High	High	0.0001565	3.341e-07	5.04	[375-390]	Used
	FALSE	High	[R].HGVQELEIELQSQLSKK.[A]	2xTMT6plex [K16; K17]; 1xTMT6plex [N-Term]	3.51644e-08	0.000201698	1	2	2	P35527	P35527 [375-391]		1	2653.55	30.3	87	199	83.7	26.53	12.85	18.51	68.82		High	High	High	High	High	High	High	0.0001565	4.33e-09	6.33	[375-391]	Used
	FALSE	High	[K].IGLGGRGGSGGSYGR.[G]	1xTMT6plex [N-Term]	2.72449e-05	0.000201698	1	2	5	P35527	P35527 [473-487]		1	1579.85	63.3	43.1	198.6	95	8.53	8.07	9.29	63.45		High	High	High	High	High	High	High	0.0001565	6.934e-06	4.06	[473-487]	Used
	FALSE	High	[K].KNHKEEMSQLTGQNSGDVNVEINVAPGK.[D]	1xOxidation [M7]; 3xTMT6plex [K1; K4; K28]; 1xTMT6plex [N-Term]	1.39089e-05	0.000201698	1	2	1	P35527	P35527 [290-317]		2	3956.13	36.8	83.7	180.7	98.8	9.32	4.62	13.32	49.03		High	High	High	High	High	High	High	0.0001565	3.283e-06	5.18	[290-317]	Used
	FALSE	High	[K].KGPAAIQK.[N]	2xTMT6plex [K1; K8]; 1xTMT6plex [N-Term]	0.000248737	0.000201698	1	1	9	P35527	P35527 [192-199]		1	1499.99	36.7	74.2	192.1	97.1	21.02	30.34	13.17	66.68		High	High	High	High	High	High	High	0.0001565	8.103e-05	3.1	[192-199]	Used
	FALSE	High	[R].LASYLDKVQALEEANNDLENK.[I]	2xTMT6plex [K7; K21]; 1xTMT6plex [N-Term]	1.05058e-06	0.000201698	1	1	1	P35527	P35527 [164-184]		1	3064.68	25.6	186.9	118.1	69.3	64.34	49.53	11.96	84.51		High	High	High	High	High	High	High	0.0001565	1.879e-07	6.18	[164-184]	Used
	FALSE	High	[R].GGGGSFGYSYGGGSGGGFSASSLGGGFGGGSR.[G]	1xTMT6plex [N-Term]	1.13168e-11	0.000201698	1	1	1	P35527	P35527 [64-95]		0	2934.32	46.9	118.7	129.8	104.5	2.68	1.61	21.39	16.88		High	High	High	High	High	High	High	0.0001565	5.755e-13	8.06	[64-95]	Used
	FALSE	High	[R].GGSGGSYGGGGSGGGYGGGSGSR.[G]	1xTMT6plex [N-Term]	2.41577e-10	0.000201698	1	2	21	P35527	P35527 [491-513]		0	2020.89	46	53.7	201.1	99.2	7.8	73.01	45.84	82.91		High	High	High	High	High	High	High	0.0001565	1.714e-11	6.1	[491-513]	Used
	FALSE	High	[K].TLNDMRQEYEQLIAK.[N]	1xTMT6plex [K15]; 1xTMT6plex [N-Term]	3.0914e-06	0.000201698	1	2	2	P35527	P35527 [322-336]		1	2310.25	42.3	66.8	204.5	86.4	15.25	29.67	26.58	65.57		High	High	High	High	High	High	High	0.0001565	6.184e-07	6.07	[322-336]	Used
	FALSE	High	[K].TLLDIDNTRMTLDDFR.[I]	1xTMT6plex [N-Term]	0.0001027	0.000201698	1	1	2	P35527	P35527 [225-240]		1	2168.12	59.1	115.2	112.8	112.8	16.52	46.4	1.29	63.06		High	High	High	High	High	High	High	0.0001565	3.036e-05	4.23	[225-240]	Used
	FALSE	High	[K].VQALEEANNDLENKIQDWYDK.[K]	2xTMT6plex [K14; K21]; 1xTMT6plex [N-Term]	9.7637e-06	0.000201698	1	1	1	P35527	P35527 [171-191]		1	3222.69	31.8	158.3	145.1	64.7	23.68	18.62	24.22	86.34		High	High	High	High	High	High	High	0.0001565	2.235e-06	4.67	[171-191]	Used
	FALSE	High	[K].VQALEEANNDLENK.[I]	1xTMT6plex [K14]; 1xTMT6plex [N-Term]	1.8227e-07	0.000201698	1	1	9	P35527	P35527 [171-184]		0	2045.09	39.5	27.1	250.3	83.1	30.21	97.02	22.25	65.57		High	High	High	High	High	High	High	0.0001565	2.681e-08	5.59	[171-184]	Used
	FALSE	High	[K].STMQELNSR.[L]	1xTMT6plex [N-Term]	0.000165587	0.000201698	1	1	9	P35527	P35527 [155-163]		0	1294.66	38.1	54.8	229.9	77.1	19.94	31.94	12.97	63.22		High	High	High	High	High	High	High	0.0001565	5.134e-05	3.09	[155-163]	Used
	FALSE	High	[K].SDLEMQYETLQEELMALKK.[N]	2xOxidation [M5; M15]; 2xTMT6plex [K18; K19]; 1xTMT6plex [N-Term]	4.18662e-07	0.000201698	1	2	3	P35527	P35527 [272-290]		1	3018.6	48.7	44.4	221.1	85.7	15.79	52.58	18.51	61.91		High	High	High	High	High	High	High	0.0001565	6.776e-08	6.6	[272-290]	Used
	FALSE	High	[K].SDLEMQYETLQEELMALK.[K]	1xTMT6plex [K18]; 1xTMT6plex [N-Term]	3.06417e-06	0.000201698	1	2	1	P35527	P35527 [272-289]		0	2629.35	45	56.4	218.3	80.3	30.9	40.21	17.97	44.67		High	High	High	High	High	High	High	0.0001565	6.148e-07	5.86	[272-289]	Used
	FALSE	High	[K].SDLEMQYETLQEELMALK.[K]	1xOxidation [M5]; 1xTMT6plex [K18]; 1xTMT6plex [N-Term]	2.43456e-06	0.000201698	1	2	2	P35527	P35527 [272-289]		0	2645.35	43.5	55.3	216.6	84.5	23.81	45.54	16.23	58.08		High	High	High	High	High	High	High	0.0001565	4.757e-07	5.98	[272-289]	Used
	FALSE	High	[K].SDLEMQYETLQEELMALK.[K]	2xOxidation [M5; M15]; 1xTMT6plex [K18]; 1xTMT6plex [N-Term]	2.11324e-06	0.000201698	1	2	2	P35527	P35527 [272-289]		0	2661.34	43.2	51.7	214	91.2	15.05	44.96	1.7	51.88		High	High	High	High	High	High	High	0.0001565	4.09e-07	5.2	[272-289]	Used
	FALSE	High	[K].SDLEMQYETLQEELMALKK.[N]	2xTMT6plex [K18; K19]; 1xTMT6plex [N-Term]	3.27617e-08	0.000201698	1	2	1	P35527	P35527 [272-290]		1	2986.61	42.9	82.7	192.6	81.8	21.77	31.68	20.86	33.36		High	High	High	High	High	High	High	0.0001565	4.005e-09	6.86	[272-290]	Used
	FALSE	High	[K].SDLEMQYETLQEELMALKK.[N]	1xOxidation [M]; 2xTMT6plex [K18; K19]; 1xTMT6plex [N-Term]	2.99135e-07	0.000201698	1	2	4	P35527	P35527 [272-290]		1	3002.6	53.4	55.4	202.9	88.3	14.87	41.08	28.37	71.97		High	High	High	High	High	High	High	0.0001565	4.635e-08	6.98	[272-290]	Used
	FALSE	High	[R].SGGGGGGGLGSGGSIR.[S]	1xTMT6plex [N-Term]	1.42435e-11	0.000201698	1	1	11	P35527	P35527 [14-29]		0	1461.76	35.6	80	178	106.4	13.5	27.87	4.11	14.21		High	High	High	High	High	High	High	0.0001565	7.389e-13	5.81	[14-29]	Used
	FALSE	High	[K].DQIVDLTVGNNK.[T]	1xTMT6plex [K12]; 1xTMT6plex [N-Term]	4.41484e-07	0.000201698	1	1	6	P35527	P35527 [213-224]		0	1774.01	40.1	33.6	235	91.3	18.9	67.14	28.01	45.69		High	High	High	High	High	High	High	0.0001565	7.167e-08	4.37	[213-224]	Used
	FALSE	High	[K].DIENQYETQITQIEHEVSSSGQEVQSSAK.[E]	1xTMT6plex [K29]; 1xTMT6plex [N-Term]	6.57363e-07	0.000201698	1	2	1	P35527	P35527 [340-368]		0	3722.84	34.3	81.1	159.5	125.1	61.12	0.5	51.55	37.69		High	High	High	High	High	High	High	0.0001565	1.108e-07	3.81	[340-368]	Used
	FALSE	High	[R].QVLDNLTMEK.[S]	1xOxidation [M8]; 1xTMT6plex [K10]; 1xTMT6plex [N-Term]	0.00108004	0.000338542	1	2	7	P35527	P35527 [262-271]		0	1664.93	35.2	57.6	221	86.2	26.21	48.1	4.8	20.11		High	High	High	High	High	High	High	0.0002356	0.0004126	3.42	[262-271]	Used
	FALSE	High	[K].TLLDIDNTR.[M]	1xTMT6plex [N-Term]	0.000457924	0.000338542	1	1	15	P35527	P35527 [225-233]		0	1289.73	39.4	65.9	200.7	93.9	10.65	9.35	8.81	33.17		High	High	High	High	High	High	High	0.0002356	0.00016	3.49	[225-233]	Used
	FALSE	High	[K].TLNDMRQEYEQLIAK.[N]	1xOxidation [M5]; 1xTMT6plex [K15]; 1xTMT6plex [N-Term]	0.000546538	0.000338542	1	2	9	P35527	P35527 [322-336]		1	2326.25	37.4	63.6	210.8	88.1	7.42	22.46	14.84	61		High	High	High	High	High	High	High	0.0002356	0.000194	3.95	[322-336]	Used
	FALSE	High	[R].QEYEQLIAK.[N]	1xTMT6plex [K9]; 1xTMT6plex [N-Term]	0.000700139	0.000338542	1	2	2	P35527	P35527 [328-336]		0	1579.91	37.7	77.6	203.8	81	20.74	57.27	10.77	33.41		High	High	High	High	High	High	High	0.0002356	0.0002558	3.17	[328-336]	Used
	FALSE	High	[K].NYSPYYNTIDDLKDQIVDLTVGNNK.[T]	2xTMT6plex [K13; K25]; 1xTMT6plex [N-Term]	0.0010611	0.000338542	1	1	1	P35527	P35527 [200-224]		1	3589.9	52.6	90.8	149.2	107.5	6.66	24.71	0.97	48.01		High	High	High	High	High	High	High	0.0002356	0.0004037	6.71	[200-224]	Used
	FALSE	High	[R].GGSGGSYGR.[G]	1xTMT6plex [N-Term]	0.000954224	0.000338542	1	2	4	P35527	P35527 [479-487]		0	1026.52	51.7	73.8	206.2	68.3	5.3	15.99	22.46	27.59		High	High	High	High	High	High	High	0.0002356	0.0003621	2.62	[479-487]	Used
	FALSE	High	[K].EVTQLRHGVQELEIELQSQLSK.[K]	1xTMT6plex [K22]; 1xTMT6plex [N-Term]	0.00109932	0.000338542	1	2	2	P35527	P35527 [369-390]		1	3022.69									No Quan Values	High	High	High	High	High	High	High	0.0002356	0.0004219	2.53	[369-390]	Not Used
	FALSE	High	[R].QFSSSYLSR.[S]	1xTMT6plex [N-Term]	0.00124429	0.000465665	1	1	5	P35527	P35527 [5-13]		0	1303.68	43.3	51.3	191.5	114	5.96	35.08	2.87	62.18		High	High	High	High	High	High	High	0.0003124	0.0004839	3.23	[5-13]	Used
	FALSE	High	[K].FEMEQNLR.[Q]	1xTMT6plex [N-Term]	0.00522107	0.0005261	1	2	3	P35527	P35527 [243-250]		0	1295.66	41.9	49.8	213.7	94.6	25.69	34.84	7.75	14.3		High	High	High	High	High	High	High	0.000343	0.002374	2.51	[243-250]	Used
	FALSE	High	[K].NYSPYYNTIDDLK.[D]	1xTMT6plex [K13]; 1xTMT6plex [N-Term]	0.00225122	0.0005261	1	1	1	P35527	P35527 [200-212]		0	2064.07	45.6	34.6	186.2	133.6	11.38	108.05	29.07	38.74		High	High	High	High	High	High	High	0.000343	0.0009338	4.61	[200-212]	Used
	FALSE	High	[K].TLLDIDNTRMTLDDFR.[I]	1xOxidation [M10]; 1xTMT6plex [N-Term]	0.00332348	0.0005261	1	1	1	P35527	P35527 [225-240]		1	2184.12	48.1	46.6	225.9	79.5	14.08	11.36	13.72	73.65		High	High	High	High	High	High	High	0.000343	0.001447	3.43	[225-240]	Used
	FALSE	High	[K].STMQELNSR.[L]	1xOxidation [M3]; 1xTMT6plex [N-Term]	0.00335304	0.0005261	1	1	37	P35527	P35527 [155-163]		0	1310.66	38.3	62.2	214.6	84.9	18.57	20.1	8.97	50.28		High	High	High	High	High	High	High	0.000343	0.001453	2.94	[155-163]	Used
	FALSE	High	[R].IKFEMEQNLR.[Q]	1xTMT6plex [K2]; 1xTMT6plex [N-Term]	0.00669082	0.000560454	1	2	1	P35527	P35527 [241-250]		1	1766	26.4	63.6	236.1	73.9	30.45	33.76	43.85	91.7		High	High	High	High	High	High	High	0.0003589	0.003131	4.44	[241-250]	Used
	FALSE	High	[K].IQDWYDKK.[G]	2xTMT6plex [K7; K8]; 1xTMT6plex [N-Term]	0.00896242	0.000560454	1	1	1	P35527	P35527 [185-192]		1	1783.04	39.9	43.3	232.9	83.9	23.29	82.55	25.06	64.99		High	High	High	High	High	High	High	0.0003589	0.004361	3.71	[185-192]	Used
	FALSE	High	[K].GPAAIQK.[N]	1xTMT6plex [K7]; 1xTMT6plex [N-Term]	0.0113829	0.000560454	1	1	2	P35527	P35527 [193-199]		0	1142.73	36.5	76.6	182.2	104.8	32.28	50.09	19.36	83.07		High	High	High	High	High	High	High	0.0003589	0.005643	2.29	[193-199]	Used
	FALSE	High	[K].SLEDTKNR.[Y]	1xTMT6plex [K6]; 1xTMT6plex [N-Term]	0.0196919	0.00066154	1	2	1	P35527	P35527 [397-404]		1	1420.82	22.2	177.9	112.7	87.2	25.09	5.2	17.22	35.85		High	High	High	High	High	High	High	0.0004209	0.0104	2	[397-404]	Used
	FALSE	High	[R-].MTLDDFR.[I]	1xTMT6plex [N-Term]	0.0342599	0.00146558	1	2	4	P35527	P35527 [234-240]		0	1126.58	38.6	54.6	226.1	80.7	24.17	21.67	8.15	51.05		High	High	High	High	High	High	High	0.0009154	0.01944	2.46	[234-240]	Used
	FALSE	High	[R].LASYLDK.[V]	1xTMT6plex [K7]; 1xTMT6plex [N-Term]	0.0498147	0.00240124	6	12	2	A0A1B0GVI3; P02533; P08727; Q04695; P35527; P08779	A0A1B0GVI3 [157-163]; P02533 [126-132]; P08727 [91-97]; Q04695 [95-101]; P35527 [164-170]; P08779 [128-134]		0	1267.77	31.6	60.3	212.3	95.8	11.41	52.6	5.89	48.75	Shared	High	High	High	High	High	High	High	0.001486	0.0295	2.3	[164-170]	Not Used
	FALSE	High	[K].FEMEQNLR.[Q]	1xOxidation [M3]; 1xTMT6plex [N-Term]	0.0524679	0.00246293	1	2	7	P35527	P35527 [243-250]		0	1311.66	40.7	34.5	241.2	83.6	19.46	70.64	6.31	14.39		High	High	High	High	High	High	High	0.001538	0.03115	1.76	[243-250]	Used
	FALSE	High	[K].IQDWYDK.[K]	1xTMT6plex [K7]; 1xTMT6plex [N-Term]	0.0752096	0.00339419	1	1	3	P35527	P35527 [185-191]		0	1425.78	47.6	34.2	232.5	85.7	17.75	86.68	25.97	67.54		High	High	High	High	High	High	High	0.002154	0.04701	2.86	[185-191]	Used
	FALSE	High	[K].SLEDTK.[KN]	1xTMT6plex [K6]; 1xTMT6plex [N-Term]	0.111525	0.00574761	1	7	4	P35527	P35527 [397-402]		0	1150.67	41.6	79.6	172.2	106.6	31.29	44.35	17.7	94.24		High	High	High	High	High	High	High	0.003853	0.07385	1.91	[397-402]	Used
	FALSE	High	[KR].KAAIEK.[EKS]	2xTMT6plex [K1; K6]; 1xTMT6plex [N-Term]	0.134589	0.00806471	1	7	2	P35527	P35527 [391-396]		1	1346.9	36	102.8	177	84.2	18.92	29.26	8.84	96.25		High	High	High	High	High	High	High	0.005359	0.09122	3.06	[391-396]	Used
	FALSE	High	[R-].MTLDDFRIK.[F]	1xOxidation [M1]; 1xTMT6plex [K9]; 1xTMT6plex [N-Term]	0.135682	0.00814605	1	2	1	P35527	P35527 [234-242]		1	1612.91	49.6	26.6	244.4	79.4	14.11	41.1	15.54	61.93		High	High	High	High	High	High	High	0.005359	0.09169	2.8	[234-242]	Used
FALSE	High	Master Protein	P98160	Basement membrane-specific heparan sulfate proteoglycan core protein OS=Homo sapiens OX=9606 GN=HSPG2 PE=1 SV=4	0	413.4	26	96	215	96	4391	468.5	6.51	592.12	96	cell differentiation;cell growth;cell organization and biogenesis;defense response;metabolic process;regulation of biological process;response to stimulus;transport	extracellular;membrane;organelle lumen	metal ion binding;protein binding	Pf00008, Pf00047, Pf00052, Pf00053, Pf00054, Pf00057, Pf02210, Pf07679, Pf07686, Pf12785, Pf13385, Pf13895, Pf13927	3339	ENSG00000142798.17	1		HSPG2	Disease; Integrin cell surface interactions; Defective B4GALT7 causes EDS, progeroid type; Amyloid fiber formation; Retinoid metabolism and transport; Defective EXT2 causes exostoses 2; Non-integrin membrane-ECM interactions; Defective EXT1 causes exostoses 1, TRPS2 and CHDS; Signaling by GPCR; HS-GAG biosynthesis; A tetrasaccharide linker sequence is required for GAG synthesis; Laminin interacti…	29	0	184	101	92	10.63	6.31	2.98	High	High	High	High	High	High	1
	Checked	Confidence	Annotated Sequence	Modifications	Qvality PEP	Qvality q-value	# Protein Groups	# Proteins	# PSMs	Master Protein Accessions	Positions in Master Proteins	Modifications in Master Proteins	# Missed Cleavages	Theo. MH+ [Da]	Abundances (Grouped): Epithelial	Abundances (Grouped): Fibroblast	Abundances (Grouped): Keratocyte	Abundances (Grouped): Myofibroblast	Abundances (Grouped) CV [%]: Epithelial	Abundances (Grouped) CV [%]: Fibroblast	Abundances (Grouped) CV [%]: Keratocyte	Abundances (Grouped) CV [%]: Myofibroblast	Quan Info	Found in Sample: [S7] F1: 129C, Sample, hCE_EV_7, hCE_rep1, Epithelial	Found in Sample: [S8] F1: 130N, Sample, hCE_EV_8, hCE_rep2, Epithelial	Found in Sample: [S3] F1: 127C, Sample, hCF_EV_3, hCF_rep1, Fibroblast	Found in Sample: [S4] F1: 128N, Sample, hCF_EV_4, hCF_rep2, Fibroblast	Found in Sample: [S2] F1: 127N, Sample, hCK_EV_2, hCK_rep2, Keratocyte	Found in Sample: [S5] F1: 128C, Sample, hCM_EV_5, hCM_rep1, Myofibroblast	Found in Sample: [S6] F1: 129N, Sample, hCM_EV_6, hCM_rep2, Myofibroblast	Percolator q-Value (by Search Engine): Sequest HT	Percolator PEP (by Search Engine): Sequest HT	XCorr (by Search Engine): Sequest HT	Positions in Proteins	Quan Usage
	FALSE	High	[K].NLVLHSARPGAPPPQPLDLQHR.[A]	1xTMT6plex [N-Term]	8.82411e-08	0.000201698	1	1	1	P98160	P98160 [4358-4379]		0	2642.48	39.8	94.4	137.4	128.4	3.95	22.07	32.43	29.57		High	High	High	High	High	High	High	0.0001565	1.192e-08	5	[4358-4379]	Used
	FALSE	High	[R].FSSGITGCVK.[N]	1xCarbamidomethyl [C8]; 1xTMT6plex [K10]; 1xTMT6plex [N-Term]	9.91299e-05	0.000201698	1	1	3	P98160	P98160 [4348-4357]		0	1513.84	24.1	184.2	95.3	96.3	8.82	23.42	27.65	22.54		High	High	High	High	High	High	High	0.0001565	2.914e-05	3.18	[4348-4357]	Used
	FALSE	High	[R].FSDTCFLDTDGQATCDACAPGYTGRR.[C]	3xCarbamidomethyl [C5; C15; C18]; 1xTMT6plex [N-Term]	5.57805e-05	0.000201698	1	1	1	P98160	P98160 [825-850]		1	3171.38	0	184	108.8	107.2		33.06	20.94	23.59		Not Found	Not Found	High	High	High	High	High	0.0001565	1.548e-05	3.14	[825-850]	Used
	FALSE	High	[K].EGGQLPPGHSVQDGVLR.[I]	1xTMT6plex [N-Term]	7.84594e-07	0.000201698	1	1	9	P98160	P98160 [3436-3452]		0	1975.06	38	176.6	67.8	117.6	14.09	10.81	9.77	10.75		High	High	High	High	High	High	High	0.0001565	1.36e-07	5.23	[3436-3452]	Used
	FALSE	High	[R].EDGRPVPSGTQQR.[H]	1xTMT6plex [N-Term]	1.40325e-05	0.000201698	1	1	6	P98160	P98160 [1713-1725]		0	1655.87	7.8	229.5	90.9	71.8	21.12	8.2	16.98	5.27		High	High	High	High	High	High	High	0.0001565	3.326e-06	4.25	[1713-1725]	Used
	FALSE	High	[R].RCESCAPGYEGNPIQPGGK.[C]	2xCarbamidomethyl [C2; C5]; 1xTMT6plex [K19]; 1xTMT6plex [N-Term]	1.73518e-05	0.000201698	1	1	2	P98160	P98160 [850-868]		1	2535.25	11.5	182.6	107.7	98.2	50.85	23.15	26.88	24.74		High	High	High	High	High	High	High	0.0001565	4.208e-06	3.32	[850-868]	Used
	FALSE	High	[K].ESDQGAYTCEAMNAR.[G]	1xCarbamidomethyl [C9]; 1xOxidation [M12]; 1xTMT6plex [N-Term]	0.000111211	0.000201698	1	1	2	P98160	P98160 [471-485]		0	1947.84	15.6	130.2	83.5	170.7	17.2	34.07	31.46	3.67		High	High	High	High	High	High	High	0.0001565	3.323e-05	2.81	[471-485]	Used
	FALSE	High	[K].ESDQGAYTCEAMNAR.[G]	1xCarbamidomethyl [C9]; 1xTMT6plex [N-Term]	2.14561e-05	0.000201698	1	1	3	P98160	P98160 [471-485]		0	1931.84	44.4	143.5	112.4	99.7	21.62	10.28	17.87	42.43		High	High	High	High	High	High	High	0.0001565	5.337e-06	3.55	[471-485]	Used
	FALSE	High	[R].LHQMSVADSGEYVCR.[A]	1xCarbamidomethyl [C14]; 1xTMT6plex [N-Term]	0.000108299	0.000201698	1	1	3	P98160	P98160 [2683-2697]		0	1980.95	7.8	124	100.8	167.4	12.68	23.83	53.92	28.94		High	High	High	High	High	High	High	0.0001565	3.211e-05	3.04	[2683-2697]	Used
	FALSE	High	[R].LHLVSPADSGEYVCR.[A]	1xCarbamidomethyl [C14]; 1xTMT6plex [N-Term]	1.20732e-05	0.000201698	1	1	2	P98160	P98160 [2978-2992]		0	1931.98	46.4	102	134.7	116.9	4.32	6.25	0.92	1.19		High	High	High	High	High	High	High	0.0001565	2.83e-06	5.32	[2978-2992]	Used
	FALSE	High	[R].IAHVELADAGQYR.[C]	1xTMT6plex [N-Term]	8.1804e-06	0.000201698	1	1	2	P98160	P98160 [3542-3554]		0	1671.9	49.9	180.1	56.7	113.3	10.8	25	53.94	10.18		High	High	High	High	High	High	High	0.0001565	1.83e-06	3.96	[3542-3554]	Used
	FALSE	High	[R].LDVEFKPLAPDGVLLFSGGK.[S]	2xTMT6plex [K6; K20]; 1xTMT6plex [N-Term]	1.1891e-06	0.000201698	1	1	1	P98160	P98160 [3953-3972]		0	2789.64	30.1	181.5	90	98.3	7.25	28.58	7.49	21.77		High	High	High	High	High	High	High	0.0001565	2.153e-07	5.19	[3953-3972]	Used
	FALSE	High	[R].IQVVVLSASDASPPPVK.[I]	1xTMT6plex [K17]; 1xTMT6plex [N-Term]	2.551e-07	0.000201698	1	1	1	P98160	P98160 [2038-2054]		0	2165.29	18.9	187.5	77.3	116.3	0.36	21.36	0.32	14.57		High	High	High	High	High	High	High	0.0001565	3.905e-08	5.06	[2038-2054]	Used
	FALSE	High	[R].LRLPQVSPADSGEYVCR.[V]	1xCarbamidomethyl [C16]; 1xTMT6plex [N-Term]	6.57363e-07	0.000201698	1	1	1	P98160	P98160 [2102-2118]		1	2176.14	10.8	228.1	69.9	91.3	42.27	59.62	9.77	56.26		High	High	High	High	High	High	High	0.0001565	1.116e-07	6.12	[2102-2118]	Used
	FALSE	High	[R].LVSEDPINDGEWHR.[V]	1xTMT6plex [N-Term]	2.8477e-05	0.000201698	1	1	2	P98160	P98160 [4282-4295]		0	1895.94	26	159.7	79.6	134.7	17.33	20.45	31.2	9		High	High	High	High	High	High	High	0.0001565	7.321e-06	3.9	[4282-4295]	Used
	FALSE	High	[R].GCVGEVSVNGK.[R]	1xCarbamidomethyl [C2]; 1xTMT6plex [K11]; 1xTMT6plex [N-Term]	1.22887e-05	0.000201698	1	1	2	P98160	P98160 [4075-4085]		0	1563.86	9.7	235.1	76.3	78.9	3.13	65.35	13.88	41.02		High	High	High	High	High	High	High	0.0001565	2.882e-06	3.91	[4075-4085]	Used
	FALSE	High	[R].LYQASPADSGEYVCR.[V]	1xCarbamidomethyl [C14]; 1xTMT6plex [N-Term]	2.62976e-05	0.000201698	1	1	2	P98160	P98160 [2394-2408]		0	1944.93									No Quan Values	High	High	High	High	Not Found	High	High	0.0001565	6.709e-06	4.22	[2394-2408]	Not Used
	FALSE	High	[R].LLQVTPADSGEYVCR.[V]	1xCarbamidomethyl [C14]; 1xTMT6plex [N-Term]	0.000321471	0.000201698	1	1	2	P98160	P98160 [2490-2504]		0	1937	17.9	201.7	86.6	93.8	1.6	12.08	6.95	7.79		High	High	High	High	High	High	High	0.0001565	0.0001073	4.55	[2490-2504]	Used
	FALSE	High	[R].LPAVEPTDQAQYLCR.[A]	1xCarbamidomethyl [C14]; 1xTMT6plex [N-Term]	0.000279048	0.000201698	1	1	2	P98160	P98160 [1920-1934]		0	1990.03	55.6	114	105.1	125.3	11.62	35.34	47.89	52.89		High	High	High	High	High	High	High	0.0001565	9.2e-05	4.09	[1920-1934]	Used
	FALSE	High	[K].RPEEVCGPTQFR.[C]	1xCarbamidomethyl [C6]; 1xTMT6plex [N-Term]	1.13044e-07	0.000201698	1	1	3	P98160	P98160 [363-374]		0	1704.87	47.4	116.4	137.8	98.3	0.97	48.02	7.62	3.84		High	High	High	High	High	High	High	0.0001565	1.579e-08	5.09	[363-374]	Used
	FALSE	High	[R].VAEGQTLDLK.[C]	1xTMT6plex [K10]; 1xTMT6plex [N-Term]	8.15988e-05	0.000201698	1	1	4	P98160	P98160 [2838-2847]		0	1531.91	11.4	225.4	88.4	74.8	7.79	38	0.45	16.82		High	High	High	High	High	High	High	0.0001565	2.347e-05	3.66	[2838-2847]	Used
	FALSE	High	[R].AQAGANTRPCPS.[-]	1xCarbamidomethyl [C10]; 1xTMT6plex [N-Term]	1.22887e-05	0.000201698	1	1	7	P98160	P98160 [4380-4391]		0	1458.73	20.5	140.1	111.6	127.7	36.01	26.5	63.82	14.5		High	High	High	High	High	High	High	0.0001565	2.868e-06	3.08	[4380-4391]	Used
	FALSE	High	[R].ASYAQQPAESR.[V]	1xTMT6plex [N-Term]	5.2897e-05	0.000201698	1	1	7	P98160	P98160 [1091-1101]		0	1436.73	6.7	287.6	52.3	53.4		5.17		54.98		High	High	High	High	High	High	High	0.0001565	1.454e-05	3.16	[1091-1101]	Used
	FALSE	High	[R].CDGDFDCEDRTDEANCPTK.[R]	3xCarbamidomethyl [C1; C7; C16]; 1xTMT6plex [K19]; 1xTMT6plex [N-Term]	4.71504e-05	0.000201698	1	1	1	P98160	P98160 [344-362]		1	2763.17	7.9	139.8	169.8	82.5	12.72	94.94	38.27	49.31		High	High	High	High	High	High	High	0.0001565	1.283e-05	3.62	[344-362]	Used
	FALSE	High	[R].CDGDFDCEDRTDEANCPTKRPEEVCGPTQFR.[C]	4xCarbamidomethyl [C1; C7; C16; C25]; 1xTMT6plex [K19]; 1xTMT6plex [N-Term]	0.000159831	0.000201698	1	1	1	P98160	P98160 [344-374]		2	4219.86	0	237.8	59.6	102.6		89.2		95.02		Not Found	Not Found	High	High	Not Found	High	High	0.0001565	4.957e-05	3.8	[344-374]	Used
	FALSE	High	[R].CAPGYYGNPSQGQPCQR.[D]	2xCarbamidomethyl [C1; C15]; 1xTMT6plex [N-Term]	4.4713e-05	0.000201698	1	2	1	P98160	P98160 [1249-1265]		0	2168.98	29.9	153.9	100.1	116.1	27.21	7.14	29.68	6.34		High	High	High	High	High	High	High	0.0001565	1.2e-05	4.14	[1249-1265]	Used
	FALSE	High	[R].CESCAPGYEGNPIQPGGK.[C]	2xCarbamidomethyl [C1; C4]; 1xTMT6plex [K18]; 1xTMT6plex [N-Term]	1.1891e-06	0.000201698	1	1	3	P98160	P98160 [851-868]		0	2379.15	11.8	199.2	101.2	87.9	6.8	44.39	27.48	16.39		High	High	High	High	High	High	High	0.0001565	2.15e-07	4.79	[851-868]	Used
	FALSE	High	[R].AVLHVHGGGGPR.[V]	1xTMT6plex [N-Term]	0.000262295	0.000201698	1	1	3	P98160	P98160 [1946-1957]		0	1385.8	80.7	108.4	126.9	83.9	26.03	23.58	24.11	19.33		High	High	High	High	High	High	High	0.0001565	8.631e-05	3.28	[1946-1957]	Used
	FALSE	High	[R].AELLVTEAPSKPITVTVEEQR.[S]	1xTMT6plex [K11]; 1xTMT6plex [N-Term]	7.20937e-05	0.000201698	1	1	1	P98160	P98160 [1759-1779]		0	2768.58	39	154.5	77.5	129	14.48	11.24	42.9	22.36		High	High	High	High	High	High	High	0.0001565	2.049e-05	4.59	[1759-1779]	Used
	FALSE	High	[R].AAGVPSATITWR.[K]	1xTMT6plex [N-Term]	0.000189083	0.000201698	1	1	3	P98160	P98160 [1979-1990]		0	1458.83	26.3	140.9	115.1	117.7	7.97	11.3	41.34	17.4		High	High	High	High	High	High	High	0.0001565	5.972e-05	3.19	[1979-1990]	Used
	FALSE	High	[R].CLCLPGFSGPR.[C]	2xCarbamidomethyl [C1; C3]; 1xTMT6plex [N-Term]	6.04031e-05	0.000201698	1	1	2	P98160	P98160 [4164-4174]		0	1492.76	21.1	155	128.8	95.1	3.76	26.83	19.4	8.83		High	High	High	High	High	High	High	0.0001565	1.69e-05	3.77	[4164-4174]	Used
	FALSE	High	[K].AGLSSGFIGCVR.[E]	1xCarbamidomethyl [C10]; 1xTMT6plex [N-Term]	2.20881e-06	0.000201698	1	2	3	P98160	P98160 [3810-3821]		0	1452.78	60.4	131.7	124.9	82.9	0.67	32.45	0.56	18.47		High	High	High	High	High	High	High	0.0001565	4.276e-07	4.36	[3810-3821]	Used
	FALSE	High	[R].DVKESDQGAYTCEAMNAR.[G]	1xCarbamidomethyl [C12]; 1xTMT6plex [K3]; 1xTMT6plex [N-Term]	0.000185767	0.000201698	1	1	1	P98160	P98160 [468-485]		1	2503.2	24.9	302.8	0	72.4	28.16					High	High	High	Not Found	Not Found	High	Not Found	0.0001565	5.867e-05	2.52	[468-485]	Used
	FALSE	High	[R].SQSVRPGADVTFICTAK.[S]	1xCarbamidomethyl [C14]; 1xTMT6plex [K17]; 1xTMT6plex [N-Term]	5.37674e-08	0.000201698	1	1	4	P98160	P98160 [1780-1796]		0	2295.25	10.3	197.4	109.4	82.9	7.49	23.35	3.32	15.95		High	High	High	High	High	High	High	0.0001565	6.934e-09	6.3	[1780-1796]	Used
	FALSE	High	[R].SIEYSPQLEDAGSR.[E]	1xTMT6plex [N-Term]	2.89853e-05	0.000201698	1	2	6	P98160	P98160 [93-106]		0	1780.89	49.1	133.2	127.1	90.5	3.75	100.09	1.21	58.17		High	High	High	High	High	High	High	0.0001565	7.455e-06	3.75	[93-106]	Used
	FALSE	High	[R].DSQVPGPIGCNCDPQGSVSSQCDAAGQCQCK.[AV]	5xCarbamidomethyl [C10; C12; C22; C28; C30]; 1xTMT6plex [K31]; 1xTMT6plex [N-Term]	2.11324e-06	0.000201698	1	2	2	P98160	P98160 [1266-1296]		0	3825.68	11.4	210.8	89.1	88.6	3.12	41.55	46.01	53.88		High	High	High	High	High	High	High	0.0001565	4.061e-07	5.28	[1266-1296]	Used
	FALSE	High	[R].SLPEVPETIELEVR.[T]	1xTMT6plex [N-Term]	5.15116e-05	0.000201698	1	1	1	P98160	P98160 [4222-4235]		0	1840.03	15.9	191.7	98.2	94.2	10.27	12.41	16.34	21.66		High	High	High	High	High	High	High	0.0001565	1.414e-05	3.88	[4222-4235]	Used
	FALSE	High	[R].CSATGSPTPTLEWTGGPGGQLPAK.[A]	1xCarbamidomethyl [C1]; 1xTMT6plex [K24]; 1xTMT6plex [N-Term]	1.32887e-08	0.000201698	1	1	1	P98160	P98160 [1887-1910]		0	2828.47	10.8	171.1	87.1	131	19.77	23.52	10.48	66.47		High	High	High	High	High	High	High	0.0001565	1.458e-09	4.78	[1887-1910]	Used
	FALSE	High	[R].TCESLGAGGYR.[C]	1xCarbamidomethyl [C2]; 1xTMT6plex [N-Term]	2.34407e-05	0.000201698	1	1	4	P98160	P98160 [1627-1637]		0	1399.68	30.3	186.4	101	82.4	4.34	1.12	24.57	27.39		High	High	High	High	High	High	High	0.0001565	5.91e-06	3.75	[1627-1637]	Used
	FALSE	High	[K].CLIHDGAAPISLEWK.[T]	1xCarbamidomethyl [C1]; 1xTMT6plex [K15]; 1xTMT6plex [N-Term]	8.85835e-06	0.000201698	1	1	1	P98160	P98160 [3043-3057]		0	2168.19	13.3	186.5	66.1	134.1	25.12	57.32	17.9	0.82		High	High	High	High	High	High	High	0.0001565	2.004e-06	6.42	[3043-3057]	Used
	FALSE	High	[NK].CVVPGQAHAQVTWHK.[R]	1xCarbamidomethyl [C1]; 1xTMT6plex [K15]; 1xTMT6plex [N-Term]	3.42906e-05	0.000201698	1	1	1	P98160	P98160 [2173-2187]; [2748-2762]; [2848-2862]		0	2176.18	50.7	116.6	122.6	110.1	8.5	32.91	26.4	29.17		High	High	High	High	High	High	High	0.0001565	8.989e-06	6.85	[2173-2187]; [2748-2762]; [2848-2862]	Used
	FALSE	High	[R].QPQAIITWYK.[R]	1xTMT6plex [K10]; 1xTMT6plex [N-Term]	0.000799486	0.000338542	1	1	1	P98160	P98160 [2656-2665]		0	1706	23.1	208.3	74.5	94.1	24.08	28.35	8.62	30.2		High	High	High	High	High	High	High	0.0002356	0.0002952	3.93	[2656-2665]	Used
	FALSE	High	[R].YQLGSGEAR.[L]	1xTMT6plex [N-Term]	0.000873434	0.000338542	1	1	3	P98160	P98160 [4273-4281]		0	1209.64	28.8	192.5	109.3	69.4	0.48	14.57	0.33	19.22		High	High	High	High	High	High	High	0.0002356	0.0003261	2.71	[4273-4281]	Used
	FALSE	High	[R].ISSTPAKLEQR.[T]	1xTMT6plex [K7]; 1xTMT6plex [N-Term]	0.000438113	0.000338542	1	1	2	P98160	P98160 [3149-3159]		1	1688.01	14.3	243.1	51.1	91.5	15.02	99.94	108.98	56.82		High	High	High	High	High	High	High	0.0002356	0.0001523	3.27	[3149-3159]	Used
	FALSE	High	[R].SPGPNVAVNAK.[G]	1xTMT6plex [K11]; 1xTMT6plex [N-Term]	0.000333048	0.000338542	1	1	1	P98160	P98160 [4319-4329]		0	1511.89	12.3	192.2	141.1	54.4	3.98	16.63	13.66	22.84		High	High	High	High	High	High	High	0.0002356	0.0001124	3.36	[4319-4329]	Used
	FALSE	High	[R].CEQCQPGYYGDAQR.[G]	2xCarbamidomethyl [C1; C4]; 1xTMT6plex [N-Term]	0.000725355	0.000338542	1	2	2	P98160	P98160 [1187-1200]		0	1960.85									No Quan Values	Not Found	Not Found	High	High	High	High	High	0.0002356	0.0002649	3	[1187-1200]	Not Used
	FALSE	High	[K].EGGSLPPQAR.[S]	1xTMT6plex [N-Term]	0.000820987	0.000338542	1	1	5	P98160	P98160 [1992-2001]		0	1240.68	24.9	227.6	83.6	63.8	12.35	30.04	1.3	22.9		High	High	High	High	High	High	High	0.0002356	0.0003048	2.66	[1992-2001]	Used
	FALSE	High	[K].ATATSCRPCPCPYIDASR.[R]	3xCarbamidomethyl [C6; C9; C11]; 1xTMT6plex [N-Term]	0.000474415	0.000338542	1	1	1	P98160	P98160 [806-823]		0	2312.08									No Quan Values	Not Found	Not Found	High	High	High	High	High	0.0002356	0.000166	2.92	[806-823]	Not Used
	FALSE	High	[R].ATARNELLHFER.[A]	1xTMT6plex [N-Term]	0.000881195	0.000338542	1	2	1	P98160	P98160 [3343-3354]		1	1685.93	62.3	103.9	124.9	108.9	5.76	34.08	10.43	11.05		High	High	High	High	High	High	High	0.0002356	0.0003289	3.09	[3343-3354]	Used
	FALSE	High	[K].AVTLECVSAGEPR.[S]	1xCarbamidomethyl [C6]; 1xTMT6plex [N-Term]	0.000629629	0.000338542	1	1	1	P98160	P98160 [3129-3141]		0	1617.85	70.9	130.4	111.3	87.4	1.07	2.11	44.63	56.21		High	High	High	High	High	High	High	0.0002356	0.0002282	2.79	[3129-3141]	Used
	FALSE	High	[R].GHTPTQPGALNQR.[Q]	1xTMT6plex [N-Term]	0.000576328	0.000338542	1	1	5	P98160	P98160 [648-660]		0	1605.87	21.5	145.8	88.6	144.1	3.91	15.66	23.92	60.78		High	High	High	High	High	High	High	0.0002356	0.0002062	4.48	[648-660]	Used
	FALSE	High	[K].CRPVNQEIVR.[C]	1xCarbamidomethyl [C1]; 1xTMT6plex [N-Term]	0.000434255	0.000338542	1	1	3	P98160	P98160 [869-878]		0	1499.83	26.6	168.2	100.8	104.4	7.48	50.69	23.2	10.62		High	High	High	High	High	High	High	0.0002356	0.0001508	4.25	[869-878]	Used
	FALSE	High	[R].EQAWQRPDGQPATR.[E]	1xTMT6plex [N-Term]	0.000415469	0.000338542	1	1	2	P98160	P98160 [1061-1074]		0	1868.96	24.8	192	50.1	133	1.86	106.55		19.21		High	High	High	High	Not Found	High	High	0.0002356	0.0001429	3.27	[1061-1074]	Used
	FALSE	High	[K].DGSLRVNGGRPVLR.[S]	1xTMT6plex [N-Term]	0.00105175	0.000338542	1	1	1	P98160	P98160 [4024-4037]		1	1725.01	29.1	89	144.2	137.7	17.59	6.13	28.63	37.84		High	High	High	High	High	High	High	0.0002356	0.0004027	3.19	[4024-4037]	Used
	FALSE	High	[K].IPGDQVVSVVFIK.[E]	1xTMT6plex [K13]; 1xTMT6plex [N-Term]	0.00134742	0.000465665	1	2	1	P98160	P98160 [126-138]		0	1859.14	99.2	117.2	96.6	87	4.45	17.39	26.94	22.74		High	High	High	High	High	High	High	0.0003124	0.0005295	3.49	[126-138]	Used
	FALSE	High	[R].RLGTVPQFPR.[A]	1xTMT6plex [N-Term]	0.00169598	0.000465665	1	1	1	P98160	P98160 [188-197]		1	1399.84	33.7	75.1	180.1	111.1	7.41	33.39	13.93	37.94		High	High	High	High	High	High	High	0.0003124	0.0006826	4.07	[188-197]	Used
	FALSE	High	[R].LRFDQPDDFK.[G]	1xTMT6plex [K10]; 1xTMT6plex [N-Term]	0.00151168	0.000465665	1	1	1	P98160	P98160 [542-551]		1	1738.95	18.9	166.9	118.1	96.1	9.79	102.01	34.42	35.08		High	High	High	High	High	High	High	0.0003124	0.0005994	4.69	[542-551]	Used
	FALSE	High	[K].RVPGSPTNLANR.[Q]	1xTMT6plex [N-Term]	0.00134742	0.000465665	1	2	1	P98160	P98160 [3708-3719]		1	1510.87	32	135.6	114.3	118	4.43	48.72	65.64	35.11		High	High	High	High	High	High	High	0.0003124	0.0005281	4.18	[3708-3719]	Used
	FALSE	High	[R].LHQMSVADSGEYVCR.[A]	1xCarbamidomethyl [C14]; 1xOxidation [M4]; 1xTMT6plex [N-Term]	0.00124429	0.000465665	1	1	1	P98160	P98160 [2683-2697]		0	1996.94									No Quan Values	High	High	High	High	Not Found	Not Found	High	0.0003124	0.0004843	2.16	[2683-2697]	Not Used
	FALSE	High	[K].VDSYGGSLR.[Y]	1xTMT6plex [N-Term]	0.00200654	0.000465665	1	1	2	P98160	P98160 [607-615]		0	1182.63	27.5	165.5	99.6	107.4	22.29	119.07	23.9	49.82		High	High	High	High	High	High	High	0.0003124	0.0008226	2.88	[607-615]	Used
	FALSE	High	[K].VTSYGGELR.[F]	1xTMT6plex [N-Term]	0.00117995	0.000465665	1	1	2	P98160	P98160 [1002-1010]		0	1210.66	17.9	184.3	81.9	115.8	10.49	95.72	22.93	5.34		High	High	High	High	High	High	High	0.0003124	0.000455	2.46	[1002-1010]	Used
	FALSE	High	[R].GTLIIRDVK.[E]	1xTMT6plex [K9]; 1xTMT6plex [N-Term]	0.00155235	0.000465665	1	1	2	P98160	P98160 [462-470]		1	1472.96	9	205.2	106.4	79.3	1.08	12.12	21.9	13.15		High	High	High	High	High	High	High	0.0003124	0.0006188	2.24	[462-470]	Used
	FALSE	High	[R].AAPEDSGRYR.[C]	1xTMT6plex [N-Term]	0.00124429	0.000465665	1	2	4	P98160	P98160 [3355-3364]		1	1350.7	21.4	167.5	113.4	97.7	33.23	49.04	38.96	9.11		High	High	High	High	High	High	High	0.0003124	0.0004836	3.26	[3355-3364]	Used
	FALSE	High	[K].AFAHLQVPER.[V]	1xTMT6plex [N-Term]	0.00298846	0.0005261	1	2	1	P98160	P98160 [3652-3661]		0	1396.79	22.9	178.8	91.8	106.5	3.65	21.93	13.2	9.1		High	High	High	High	High	High	High	0.000343	0.001284	3.17	[3652-3661]	Used
	FALSE	High	[R].AHSSAGQQVAR.[A]	1xTMT6plex [N-Term]	0.00359919	0.0005261	1	1	4	P98160	P98160 [1935-1945]		0	1340.72									No Quan Values	Not Found	Not Found	High	High	Not Found	High	High	0.000343	0.001575	2.62	[1935-1945]	Not Used
	FALSE	High	[R].VTVTSEGGR.[G]	1xTMT6plex [N-Term]	0.00223138	0.0005261	1	1	6	P98160	P98160 [453-461]		0	1134.63	51.7	200.7	76.3	71.2	11.7	1.42	16.58	0.63		High	High	High	High	High	High	High	0.000343	0.000927	2.23	[453-461]	Used
	FALSE	High	[R].SIVPQGGSHSLR.[C]	1xTMT6plex [N-Term]	0.00207885	0.0005261	1	1	1	P98160	P98160 [1686-1697]		0	1466.83	25.2	136.1	103.1	135.6	5.73	28.38	69.24	5.84		High	High	High	High	High	High	High	0.000343	0.0008584	3.35	[1686-1697]	Used
	FALSE	High	[R].TPSGLYLGTCER.[C]	1xCarbamidomethyl [C10]; 1xTMT6plex [N-Term]	0.00422121	0.0005261	1	1	1	P98160	P98160 [1147-1158]		0	1582.81	21.2	134.4	144	100.3	4.17	0.54	35.81	15.73		High	High	High	High	High	High	High	0.000343	0.001883	3.12	[1147-1158]	Used
	FALSE	High	[QR].RPDGQPATR.[E]	1xTMT6plex [N-Term]	0.00453116	0.0005261	1	1	4	P98160	P98160 [1066-1074]; [1470-1478]		0	1226.68	19.5	139.5	121.4	119.6	2.02	33.12	106.33	43.31		High	High	High	High	High	High	High	0.000343	0.002031	3.2	[1066-1074]; [1470-1478]	Used
	FALSE	High	[R].GSIQVDGEELVSGR.[S]	1xTMT6plex [N-Term]	0.00329418	0.0005261	1	1	1	P98160	P98160 [4305-4318]		0	1674.89									No Quan Values	High	High	High	High	High	High	High	0.000343	0.001434	3.59	[4305-4318]	Not Used
	FALSE	High	[R].GSMGTSGEACR.[C]	1xCarbamidomethyl [C10]; 1xTMT6plex [N-Term]	0.00285905	0.0005261	1	1	4	P98160	P98160 [883-893]		0	1341.61									No Quan Values	High	High	High	High	High	High	High	0.000343	0.001224	2.57	[883-893]	Not Used
	FALSE	High	[K].LDGSLPPDSR.[L]	1xTMT6plex [N-Term]	0.00261682	0.0005261	1	1	5	P98160	P98160 [3611-3620]		0	1285.69	30.4	153.2	116.6	99.7	15.82	64.62	21.6	63.83		High	High	High	High	High	High	High	0.000343	0.001105	2.26	[3611-3620]	Used
	FALSE	High	[K].CFCMGVSR.[H]	2xCarbamidomethyl [C1; C3]; 1xTMT6plex [N-Term]	0.0116892	0.000560454	1	1	3	P98160	P98160 [924-931]		0	1245.57	22.6	147.8	137.3	92.2	4.66	32.32	17.66	18.02		High	High	High	High	High	High	High	0.0003589	0.005856	2.16	[924-931]	Used
	FALSE	High	[K].AGFFGDAMK.[A]	1xOxidation [M8]; 1xTMT6plex [K9]; 1xTMT6plex [N-Term]	0.0137075	0.000560454	1	1	1	P98160	P98160 [797-805]		0	1417.75	14.8	228.3	89.2	67.8	1.21	66.21	32.25	7.91		High	High	High	High	High	High	High	0.0003589	0.006973	2.02	[797-805]	Used
	FALSE	High	[K].AGFFGDAMK.[A]	1xTMT6plex [K9]; 1xTMT6plex [N-Term]	0.0113829	0.000560454	1	1	1	P98160	P98160 [797-805]		0	1401.76	21.1	194.9	101.4	82.6	0.9	48.03	9.99	8.11		High	High	High	High	High	High	High	0.0003589	0.005654	3.25	[797-805]	Used
	FALSE	High	[R].ALEVEECR.[C]	1xCarbamidomethyl [C7]; 1xTMT6plex [N-Term]	0.00675035	0.000560454	1	1	1	P98160	P98160 [1524-1531]		0	1234.63	8.9	249.8	89.2	52.1	7.1	19.95	2.54	45.58		High	High	High	High	High	High	High	0.0003589	0.003177	2.77	[1524-1531]	Used
	FALSE	High	[R].GPSCQDCDTGYTR.[T]	2xCarbamidomethyl [C4; C7]; 1xTMT6plex [N-Term]	0.0198664	0.00066154	1	1	3	P98160	P98160 [1134-1146]		0	1745.74	30.1	188.2	133.1	48.6	20.88	81.26	27.41	62.69		High	High	High	High	High	High	High	0.0004209	0.01051	2.66	[1134-1146]	Used
	FALSE	High	[K].VAAYGGK.[L]	1xTMT6plex [K7]; 1xTMT6plex [N-Term]	0.0282518	0.00127999	1	2	2	P98160	P98160 [1408-1414]		0	1123.69	14.1	250.4	70.3	65.1	3.83	8.01	32.96	27.54		High	High	High	High	High	High	High	0.0008029	0.01562	2.24	[1408-1414]	Used
	FALSE	High	[R].CDERGSMGTSGEACR.[C]	2xCarbamidomethyl [C1; C14]; 1xTMT6plex [N-Term]	0.0295192	0.00127999	1	1	1	P98160	P98160 [879-893]		1	1901.81									No Quan Values	Not Found	Not Found	High	High	Not Found	Not Found	Not Found	0.0008029	0.01648	2.09	[879-893]	Not Used
	FALSE	High	[K].SPAYTLVWTR.[L]	1xTMT6plex [N-Term]	0.0277599	0.00127999	1	1	1	P98160	P98160 [1799-1808]		0	1422.79	21.5	204.2	59.2	115.1	1.22	73.87	37.98	26.82		High	High	High	High	High	High	High	0.0008029	0.01538	3.2	[1799-1808]	Used
	FALSE	High	[R].AHSVEECR.[C]	1xCarbamidomethyl [C7]; 1xTMT6plex [N-Term]	0.0300417	0.00137182	1	1	1	P98160	P98160 [725-732]		0	1216.59	34	167.8	131.9	66.3	33.4	36.68	59.44	2.08		High	High	High	High	High	High	High	0.0008574	0.01673	2.9	[725-732]	Used
	FALSE	High	[R].HQIVGSR.[L]	1xTMT6plex [N-Term]	0.0327931	0.00146558	1	1	1	P98160	P98160 [2578-2584]		0	1025.61	10.3	208.2	85.4	96.1		11.16	15.04	10.23		High	Not Found	High	High	High	High	High	0.0008574	0.01838	1.88	[2578-2584]	Used
	FALSE	High	[R].FDQPDDFK.[G]	1xTMT6plex [K8]; 1xTMT6plex [N-Term]	0.0354794	0.00155155	1	1	1	P98160	P98160 [544-551]		0	1469.77	11	164.8	144.7	79.4	20.75	117.46	13.91	60.54		High	High	High	High	High	High	High	0.0009654	0.02012	2.85	[544-551]	Used
	FALSE	High	[R].AASGPGPEQEASFTVTVPPSEGSSYR.[L]	1xTMT6plex [N-Term]	0.0404415	0.00164165	1	1	1	P98160	P98160 [2993-3018]		0	2837.38									No Quan Values	Not Found	Not Found	High	High	High	Not Found	High	0.001022	0.0233	1.32	[2993-3018]	Not Used
	FALSE	High	[R].IEPSSSR.[V]	1xTMT6plex [N-Term]	0.0390558	0.00164165	1	1	1	P98160	P98160 [2831-2837]		0	1004.56	4.6	275.1	71.1	49.2	6.42	67.04	3.47	23.05		High	High	High	High	High	High	High	0.001022	0.0225	2.3	[2831-2837]	Used
	FALSE	High	[R].ESIQASR.[G]	1xTMT6plex [N-Term]	0.0387167	0.00164165	1	1	1	P98160	P98160 [414-420]		0	1019.57	9.8	240	90.3	59.9	0.48	47.07	0.13	19.42		High	High	High	High	High	High	High	0.001022	0.02218	2.42	[414-420]	Used
	FALSE	High	[R].VSAERLNK.[D]	1xTMT6plex [K8]; 1xTMT6plex [N-Term]	0.0581881	0.00254107	1	1	1	P98160	P98160 [4016-4023]		1	1374.85	19	151.1	120.5	109.3	0.64	88.02	2.43	18.33		High	High	High	High	High	High	High	0.001632	0.0351	2.18	[4016-4023]	Used
	FALSE	High	[R].NELLHFER.[A]	1xTMT6plex [N-Term]	0.0623285	0.00299943	1	2	1	P98160	P98160 [3347-3354]		0	1286.71	55.1	87.2	123.7	134	13.78	13.92	24.19	27.09		High	High	High	High	High	High	High	0.001913	0.03791	2.39	[3347-3354]	Used
	FALSE	High	[R].LNKDGSLR.[V]	1xTMT6plex [K3]; 1xTMT6plex [N-Term]	0.0720778	0.00332791	1	1	1	P98160	P98160 [4021-4028]		1	1360.83	17.3	196	107.5	79.2	3.52	134.77		115.02		High	High	High	High	Not Found	High	High	0.002112	0.04498	2.06	[4021-4028]	Used
	FALSE	High	[R].CKNNVVGR.[L]	1xCarbamidomethyl [C1]; 1xTMT6plex [K2]; 1xTMT6plex [N-Term]	0.0733155	0.00339419	1	1	1	P98160	P98160 [894-901]		1	1404.81	13.1	186.4	100.8	99.7	30.43	108.42		54.76		High	High	High	High	Not Found	High	High	0.002154	0.04564	1.52	[894-901]	Used
	FALSE	High	[R].KEGGSLPPQAR.[S]	1xTMT6plex [K1]; 1xTMT6plex [N-Term]	0.0764979	0.00339419	1	1	1	P98160	P98160 [1991-2001]		1	1597.94	24.1	157.2	85.8	132.8	2.8	27.49	52.12	23.58		High	High	High	High	High	High	High	0.002154	0.04792	1.61	[1991-2001]	Used
	FALSE	High	[R].VQVSPER.[T]	1xTMT6plex [N-Term]	0.0868409	0.00424358	1	1	5	P98160	P98160 [1958-1964]		0	1043.6	27	214.9	93.3	64.8	3.01	16.16	32.53	9.42		High	High	High	High	High	High	High	0.002848	0.05523	1.46	[1958-1964]	Used
	FALSE	High	[R].VGSSLPGR.[A]	1xTMT6plex [N-Term]	0.111525	0.00574761	1	2	2	P98160	P98160 [3335-3342]		0	1001.59	8.5	240.3	90.3	60.9	10.92	23.93	14.42	16.87		High	High	High	High	High	High	High	0.003853	0.07379	2.06	[3335-3342]	Used
	FALSE	High	[R].GGSLPAR.[H]	1xTMT6plex [N-Term]	0.123074	0.00700223	1	1	2	P98160	P98160 [2189-2195]; [2282-2288]; [2474-2480]; [2962-2968]		0	886.531	5	268.5	67.5	59	16.18	22.48	7.83	18.68		High	High	High	High	High	High	High	0.004719	0.08236	1.78	[2189-2195]; [2282-2288]; [2474-2480]; [2962-2968]	Used
	FALSE	High	[R].CDRRPDCR.[D]	2xCarbamidomethyl [C1; C7]; 1xTMT6plex [N-Term]	0.124083	0.00716579	1	2	1	P98160	P98160 [219-226]		1	1363.65									No Quan Values	Not Found	Not Found	High	High	High	Not Found	High	0.004719	0.08271	1.11	[219-226]	Not Used
	FALSE	High	[R].ISSTPAK.[L]	1xTMT6plex [K7]; 1xTMT6plex [N-Term]	0.128195	0.00767092	1	1	1	P98160	P98160 [3149-3155]		0	1161.72	6.1	236.4	87	70.4	23.99	75.68	6.18	1.64		High	High	High	High	High	High	High	0.005074	0.08627	2.38	[3149-3155]	Used
	FALSE	High	[R].NPDGCLK.[C]	1xCarbamidomethyl [C5]; 1xTMT6plex [K7]; 1xTMT6plex [N-Term]	0.142404	0.00912337	1	1	1	P98160	P98160 [917-923]		0	1261.7	25.1	197.8	101.1	76	4.49	6.95	1.7	35.58		High	High	High	High	High	High	High	0.00601	0.09685	2.27	[917-923]	Used
	FALSE	High	[R].SIEYSPQLEDAGSREFR.[E]	1xTMT6plex [N-Term]	0.143552	0.00912337	1	2	1	P98160	P98160 [93-109]		1	2213.1	145.8	79.4	81.8	93	1.1	63.4	53.69	47.45		High	High	High	High	High	High	High	0.006043	0.09857	1.8	[93-109]	Used
	FALSE	High	[R].AAPEDSGR.[Y]	1xTMT6plex [N-Term]	0.145873	0.00937375	1	2	1	P98160	P98160 [3355-3362]		0	1031.53									No Quan Values	High	Not Found	High	High	Not Found	Not Found	High	0.006143	0.1002	1.28	[3355-3362]	Not Used
FALSE	High	Master Protein	A0A087WTA8	Collagen alpha-2(I) chain OS=Homo sapiens OX=9606 GN=COL1A2 PE=1 SV=1	0	398.108	57	66	166	66	1364	129.1	9.01	497.39	66		endoplasmic reticulum	structural molecule activity	Pf01391, Pf01410		ENSG00000164692.17	7	miRNA targets in ECM and membrane receptors; Focal Adhesion-PI3K-Akt-mTOR-signaling pathway			2	0	118.8	86.3	177.5	25.36	17.28	17.89	High	High	High	High	High	High	1
	Checked	Confidence	Annotated Sequence	Modifications	Qvality PEP	Qvality q-value	# Protein Groups	# Proteins	# PSMs	Master Protein Accessions	Positions in Master Proteins	Modifications in Master Proteins	# Missed Cleavages	Theo. MH+ [Da]	Abundances (Grouped): Epithelial	Abundances (Grouped): Fibroblast	Abundances (Grouped): Keratocyte	Abundances (Grouped): Myofibroblast	Abundances (Grouped) CV [%]: Epithelial	Abundances (Grouped) CV [%]: Fibroblast	Abundances (Grouped) CV [%]: Keratocyte	Abundances (Grouped) CV [%]: Myofibroblast	Quan Info	Found in Sample: [S7] F1: 129C, Sample, hCE_EV_7, hCE_rep1, Epithelial	Found in Sample: [S8] F1: 130N, Sample, hCE_EV_8, hCE_rep2, Epithelial	Found in Sample: [S3] F1: 127C, Sample, hCF_EV_3, hCF_rep1, Fibroblast	Found in Sample: [S4] F1: 128N, Sample, hCF_EV_4, hCF_rep2, Fibroblast	Found in Sample: [S2] F1: 127N, Sample, hCK_EV_2, hCK_rep2, Keratocyte	Found in Sample: [S5] F1: 128C, Sample, hCM_EV_5, hCM_rep1, Myofibroblast	Found in Sample: [S6] F1: 129N, Sample, hCM_EV_6, hCM_rep2, Myofibroblast	Percolator q-Value (by Search Engine): Sequest HT	Percolator PEP (by Search Engine): Sequest HT	XCorr (by Search Engine): Sequest HT	Positions in Proteins	Quan Usage
	FALSE	High	[K].NSIAYMDEETGNLK.[K]	1xTMT6plex [K14]; 1xTMT6plex [N-Term]	1.60238e-05	0.000201698	1	2	2	A0A087WTA8	A0A087WTA8 [1272-1285]		0	2043.05	18.3	120.5	74.2	187	22.17	17.26	30.68	26.24		High	High	High	High	High	High	High	0.0001565	3.856e-06	3.8	[1272-1285]	Used
	FALSE	High	[K].NSIAYMDEETGNLK.[K]	1xOxidation [M6]; 1xTMT6plex [K14]; 1xTMT6plex [N-Term]	1.11492e-05	0.000201698	1	2	3	A0A087WTA8	A0A087WTA8 [1272-1285]		0	2059.04	14.1	136.2	88	161.7	5.52	24.31	0.83	40.04		High	High	High	High	High	High	High	0.0001565	2.567e-06	4.22	[1272-1285]	Used
	FALSE	High	[K].NSIAYMDEETGNLKK.[A]	2xTMT6plex [K14; K15]; 1xTMT6plex [N-Term]	1.61037e-07	0.000201698	1	2	4	A0A087WTA8	A0A087WTA8 [1272-1286]		1	2400.3	20.9	125.5	96.7	157	8.36	63.8	46.09	2.13		High	High	High	High	High	High	High	0.0001565	2.326e-08	5.53	[1272-1286]	Used
	FALSE	High	[R].FTYTVLVDGCSKK.[T]	1xCarbamidomethyl [C10]; 2xTMT6plex [K12; K13]; 1xTMT6plex [N-Term]	1.03216e-06	0.000201698	1	2	1	A0A087WTA8	A0A087WTA8 [1306-1318]		1	2205.26	7.1	137.4	75.5	180.1	20.47	38.68	48.98	14.04		High	High	High	High	High	High	High	0.0001565	1.842e-07	5.78	[1306-1318]	Used
	FALSE	High	[K].GAAGLPGVAGAPGLPGPR.[G]	1xTMT6plex [N-Term]	1.55826e-08	0.000201698	1	2	2	A0A087WTA8	A0A087WTA8 [308-325]		0	1744.01	86	86.2	98.2	129.6	9.05	18.93	2.72	13.74		High	High	High	High	High	High	High	0.0001565	1.743e-09	5.68	[308-325]	Used
	FALSE	High	[K].EGPVGLPGIDGRPGPIGPAGAR.[G]	1xTMT6plex [N-Term]	3.05232e-08	0.000201698	1	2	1	A0A087WTA8	A0A087WTA8 [463-484]		0	2269.26	14.9	106.8	87	191.3	9.3	22.73	30.97	50.95		High	High	High	High	High	High	High	0.0001565	3.679e-09	5.47	[463-484]	Used
	FALSE	High	[K].RGPNGEAGSAGPPGPPGLRGSPGSR.[G]	1xTMT6plex [N-Term]	6.42618e-05	0.000201698	1	2	1	A0A087WTA8	A0A087WTA8 [379-403]		2	2514.31	29	75.1	112.4	183.5	24.04	5.18	44.51	23.07		High	High	High	High	High	High	High	0.0001565	1.809e-05	5.44	[379-403]	Used
	FALSE	High	[K].RGPNGEAGSAGPPGPPGLR.[G]	1xTMT6plex [N-Term]	1.48138e-09	0.000201698	1	2	4	A0A087WTA8	A0A087WTA8 [379-397]		1	1973.05	24.1	59.2	101.8	214.8	41.92	35.22	21.63	58.43		High	High	High	High	High	High	High	0.0001565	1.283e-10	6.98	[379-397]	Used
	FALSE	High	[K].KAVILQGSNDVELVAEGNSR.[F]	1xTMT6plex [K1]; 1xTMT6plex [N-Term]	4.76884e-06	0.000201698	1	2	1	A0A087WTA8	A0A087WTA8 [1286-1305]		1	2557.43									No Quan Values	High	High	High	High	High	High	High	0.0001565	1.002e-06	5.29	[1286-1305]	Not Used
	FALSE	High	[K].HGNRGETGPSGPVGPAGAVGPR.[G]	1xTMT6plex [N-Term]	1.25392e-06	0.000201698	1	2	2	A0A087WTA8	A0A087WTA8 [973-994]		1	2256.18	12.5	89.2	118.4	179.8	1.98	19.28	48.43	5.87		High	High	High	High	High	High	High	0.0001565	2.291e-07	4.58	[973-994]	Used
	FALSE	High	[R].GYPGNIGPVGAAGAPGPHGPVGPAGK.[H]	1xTMT6plex [K26]; 1xTMT6plex [N-Term]	0.000212126	0.000201698	1	2	1	A0A087WTA8	A0A087WTA8 [947-972]		0	2710.48	12.1	110	88.5	189.5	30.19	23.62	24.44	9.33		High	High	High	High	High	High	High	0.0001565	6.772e-05	4.63	[947-972]	Used
	FALSE	High	[R].GHNGLDGLK.[G]	1xTMT6plex [K9]; 1xTMT6plex [N-Term]	4.51103e-05	0.000201698	1	2	2	A0A087WTA8	A0A087WTA8 [179-187]		0	1368.8	17.3	77.6	77.9	227.2	7.81	6.84	5.14	40.75		High	High	High	High	High	High	High	0.0001565	1.22e-05	4.38	[179-187]	Used
	FALSE	High	[R].GLHGEFGLPGPAGPRGER.[G]	1xTMT6plex [N-Term]	5.05388e-08	0.000201698	1	2	2	A0A087WTA8	A0A087WTA8 [572-589]		1	2033.09	41.9	101.1	96.8	160.2	13.68	1.73	24.37	15.57		High	High	High	High	High	High	High	0.0001565	6.471e-09	5.32	[572-589]	Used
	FALSE	High	[R].GLHGEFGLPGPAGPR.[G]	1xTMT6plex [N-Term]	5.60595e-07	0.000201698	1	2	1	A0A087WTA8	A0A087WTA8 [572-586]		0	1690.92	44.2	130.1	61.9	163.8	18	24.82	28.2	23.04		High	High	High	High	High	High	High	0.0001565	9.304e-08	5.74	[572-586]	Used
	FALSE	High	[R].GDGGPPGMTGFPGAAGR.[T]	1xTMT6plex [N-Term]	4.48249e-06	0.000201698	1	2	1	A0A087WTA8	A0A087WTA8 [776-792]		0	1730.85	49.8	139.3	66.6	144.3	18.83	25.69	20.94	6.12		High	High	High	High	High	High	High	0.0001565	9.394e-07	4.95	[776-792]	Used
	FALSE	High	[R].GASGPAGVRGPNGDAGRPGEPGLMGPR.[G]	1xOxidation [M24]; 1xTMT6plex [N-Term]	6.65764e-05	0.000201698	1	2	4	A0A087WTA8	A0A087WTA8 [422-448]		1	2732.38	34.9	119.1	100.3	145.7	7.17	21.34	27.75	6.86		High	High	High	High	High	High	High	0.0001565	1.873e-05	3.54	[422-448]	Used
	FALSE	High	[R].GASGPAGVRGPNGDAGRPGEPGLMGPR.[G]	1xTMT6plex [N-Term]	1.60238e-05	0.000201698	1	2	1	A0A087WTA8	A0A087WTA8 [422-448]		1	2716.39	23	121.9	84.6	170.5	23.75	44.98	62.44	7.07		High	High	High	High	High	High	High	0.0001565	3.865e-06	5.18	[422-448]	Used
	FALSE	High	[R].GAPGAVGAPGPAGATGDRGEAGAAGPAGPAGPR.[G]	1xTMT6plex [N-Term]	1.11338e-08	0.000201698	1	2	1	A0A087WTA8	A0A087WTA8 [674-706]		1	2924.49	28.1	95.2	88.2	188.4	20.33	24.4	38.79	76.42		High	High	High	High	High	High	High	0.0001565	1.205e-09	7.39	[674-706]	Used
	FALSE	High	[R].GETGPSGPVGPAGAVGPR.[G]	1xTMT6plex [N-Term]	5.52892e-05	0.000201698	1	2	1	A0A087WTA8	A0A087WTA8 [977-994]		0	1791.96									No Quan Values	High	High	High	High	High	High	High	0.0001565	1.52e-05	4.94	[977-994]	Not Used
	FALSE	High	[K].GESGNKGEPGSAGPQGPPGPSGEEGK.[R]	2xTMT6plex [K6; K26]; 1xTMT6plex [N-Term]	9.29223e-11	0.000201698	1	2	1	A0A087WTA8	A0A087WTA8 [353-378]		1	3051.56	7.7	39	106.5	246.8		81.25	93.9	31.2		Not Found	High	High	High	High	High	High	0.0001565	5.958e-12	5.57	[353-378]	Used
	FALSE	High	[R].GERGPPGESGAAGPTGPIGSR.[G]	1xTMT6plex [N-Term]	4.24016e-05	0.000201698	1	2	4	A0A087WTA8	A0A087WTA8 [587-607]		1	2136.1									No Quan Values	High	High	High	High	High	High	High	0.0001565	1.139e-05	3.26	[587-607]	Not Used
	FALSE	High	[K].GEPGSAGPQGPPGPSGEEGK.[R]	1xTMT6plex [K20]; 1xTMT6plex [N-Term]	1.47403e-07	0.000201698	1	2	2	A0A087WTA8	A0A087WTA8 [359-378]		0	2250.14	15.5	61.9	107.1	215.5	21.76	69.28	56.02	40.34		High	High	High	High	High	High	High	0.0001565	2.12e-08	5.83	[359-378]	Used
	FALSE	High	[R].GEPGNIGFPGPK.[G]	1xTMT6plex [K12]; 1xTMT6plex [N-Term]	2.0347e-05	0.000201698	1	2	2	A0A087WTA8	A0A087WTA8 [485-496]		0	1627.92	14.7	67.3	104.2	213.8	1.84	50.17	23.62	61.43		High	High	High	High	High	High	High	0.0001565	5.023e-06	4.16	[485-496]	Used
	FALSE	High	[K].GEPGLRGEIGNPGR.[D]	1xTMT6plex [N-Term]	4.88487e-05	0.000201698	1	2	1	A0A087WTA8	A0A087WTA8 [656-669]		1	1637.89	27.3	99.8	78.5	194.3	1.2	8.27	54.05	50.93		High	High	High	High	High	High	High	0.0001565	1.334e-05	3.88	[656-669]	Used
	FALSE	High	[K].GEPGAPGENGTPGQTGAR.[G]	1xTMT6plex [N-Term]	2.965e-07	0.000201698	1	2	2	A0A087WTA8	A0A087WTA8 [197-214]		0	1881.93	30	67.8	80.6	221.6	5.52	38.64	36.52	49.14		High	High	High	High	High	High	High	0.0001565	4.604e-08	4.87	[197-214]	Used
	FALSE	High	[K].GVGLGPGPMGLMGPR.[G]	1xOxidation [M9]; 1xTMT6plex [N-Term]	5.24311e-05	0.000201698	1	2	1	A0A087WTA8	A0A087WTA8 [83-97]		0	1640.88	84.9	96.7	79.5	138.9	19.97	46.26	17.01	19.14		High	High	High	High	High	High	High	0.0001565	1.443e-05	3.08	[83-97]	Used
	FALSE	High	[R].GLVGEPGPAGSK.[G]	1xTMT6plex [K12]; 1xTMT6plex [N-Term]	2.74869e-05	0.000201698	1	2	3	A0A087WTA8	A0A087WTA8 [341-352]		0	1526.89	36.7	59.4	87.3	216.6	7.71	24.39	33.82	26.57		High	High	High	High	High	High	High	0.0001565	7.034e-06	3.07	[341-352]	Used
	FALSE	High	[R].GLPGSPGNIGPAGK.[E]	1xTMT6plex [K14]; 1xTMT6plex [N-Term]	1.3665e-05	0.000201698	1	2	3	A0A087WTA8	A0A087WTA8 [449-462]		0	1679.98	11.1	116.3	88.2	184.4	10.68	19.5	48.03	0.5		High	High	High	High	High	High	High	0.0001565	3.238e-06	4.73	[449-462]	Used
	FALSE	High	[R].GIPGPVGAAGATGAR.[G]	1xTMT6plex [N-Term]	3.41584e-07	0.000201698	1	2	4	A0A087WTA8	A0A087WTA8 [326-340]		0	1480.84	17.3	112.9	129.3	140.5	11.39	32.51	26.02	8.43		High	High	High	High	High	High	High	0.0001565	5.364e-08	3.86	[326-340]	Used
	FALSE	High	[R].GPAGPSGPAGKDGR.[T]	1xTMT6plex [K11]; 1xTMT6plex [N-Term]	0.000231744	0.000201698	1	2	4	A0A087WTA8	A0A087WTA8 [1052-1065]		1	1681.94	15.1	155.2	97.3	132.5	9.65	89.47	35.53	39.1		High	High	High	High	High	High	High	0.0001565	7.514e-05	3.36	[1052-1065]	Used
	FALSE	High	[R].GPAGPSGPAGK.[D]	1xTMT6plex [K11]; 1xTMT6plex [N-Term]	3.61599e-05	0.000201698	1	2	5	A0A087WTA8	A0A087WTA8 [1052-1062]		0	1353.79	11.4	128.8	91	168.8	16.66	58.98	20.73	0.56		High	High	High	High	High	High	High	0.0001565	9.528e-06	3.85	[1052-1062]	Used
	FALSE	High	[R].GPAGPPGKAGEDGHPGKPGRPGER.[G]	2xTMT6plex [K8; K17]; 1xTMT6plex [N-Term]	0.000104534	0.000201698	1	2	1	A0A087WTA8	A0A087WTA8 [131-154]		1	2965.63	27.8	141.6	110.7	119.8	8.66	99.36	28.03	36.17		High	High	High	High	High	High	High	0.0001565	3.079e-05	3.9	[131-154]	Used
	FALSE	High	[R].GPSGPPGPDGNKGEPGVVGAVGTAGPSGPSGLPGER.[G]	1xTMT6plex [K12]; 1xTMT6plex [N-Term]	4.52232e-06	0.000201698	1	2	1	A0A087WTA8	A0A087WTA8 [608-643]		1	3623.88	20.4	120.7	80	179	33.7	11.27	7.8	33.58		High	High	High	High	High	High	High	0.0001565	9.466e-07	5.87	[608-643]	Used
	FALSE	High	[R].GPSGPPGPDGNK.[G]	1xTMT6plex [K12]; 1xTMT6plex [N-Term]	2.8477e-05	0.000201698	1	2	6	A0A087WTA8	A0A087WTA8 [608-619]		0	1537.84	12.7	84.4	86	216.9	18.89	65.53	3.34	27.97		High	High	High	High	High	High	High	0.0001565	7.29e-06	4.05	[608-619]	Used
	FALSE	High	[R].GPPGESGAAGPTGPIGSR.[G]	1xTMT6plex [N-Term]	1.25705e-07	0.000201698	1	2	2	A0A087WTA8	A0A087WTA8 [590-607]		0	1793.93	58.9	76.4	122.1	142.6	9.9	15.08	31.39	24.68		High	High	High	High	High	High	High	0.0001565	1.778e-08	5.54	[590-607]	Used
	FALSE	High	[R].VGAPGPAGAR.[G]	1xTMT6plex [N-Term]	0.000208406	0.000201698	1	2	4	A0A087WTA8	A0A087WTA8 [223-232]		0	1081.63	19	117	82.2	181.9	10.91	10.43	4	43		High	High	High	High	High	High	High	0.0001565	6.648e-05	2.71	[223-232]	Used
	FALSE	High	[K].VYCDFSTGETCIR.[A]	2xCarbamidomethyl [C3; C11]; 1xTMT6plex [N-Term]	3.16663e-05	0.000201698	1	2	6	A0A087WTA8	A0A087WTA8 [1191-1203]		0	1836.85	47.4	119.9	94.6	138.1	3.28	20.14	5.82	23.15		High	High	High	High	High	High	High	0.0001565	8.237e-06	3.53	[1191-1203]	Used
	FALSE	High	[K].AGEDGHPGKPGRPGER.[G]	1xTMT6plex [K9]; 1xTMT6plex [N-Term]	0.0001027	0.000201698	1	2	4	A0A087WTA8	A0A087WTA8 [139-154]		0	2075.11	5.1	92.5	95.8	206.6	56.97	21.44	46.88	24.1		High	High	High	High	High	High	High	0.0001565	3.034e-05	2.78	[139-154]	Used
	FALSE	High	[K].SLNNQIETLLTPEGSR.[K]	1xTMT6plex [N-Term]	1.8389e-07	0.000201698	1	2	1	A0A087WTA8	A0A087WTA8 [1139-1154]		0	2001.08	38.4	133.3	77.5	150.9	5	23.15	10.2	24.2		High	High	High	High	High	High	High	0.0001565	2.715e-08	6.35	[1139-1154]	Used
	FALSE	High	[K].SLNNQIETLLTPEGSRKNPAR.[T]	1xTMT6plex [K17]; 1xTMT6plex [N-Term]	4.68521e-06	0.000201698	1	2	1	A0A087WTA8	A0A087WTA8 [1139-1159]		2	2796.57	23.7	176.1	67.2	133	7.52	42.65	22.6	20.96		High	High	High	High	High	High	High	0.0001565	9.874e-07	6.21	[1139-1159]	Used
	FALSE	High	[R].TGPPGPSGISGPPGPPGPAGK.[E]	1xTMT6plex [K21]; 1xTMT6plex [N-Term]	8.13748e-11	0.000201698	1	2	4	A0A087WTA8	A0A087WTA8 [793-813]		0	2240.24	17.9	96.6	88.4	197.1	8.42	26.19	16.16	30.05		High	High	High	High	High	High	High	0.0001565	5.132e-12	7.35	[793-813]	Used
	FALSE	High	[R].TGEVGAVGPPGFAGEK.[G]	1xTMT6plex [K16]; 1xTMT6plex [N-Term]	2.28268e-05	0.000201698	1	2	1	A0A087WTA8	A0A087WTA8 [829-844]		0	1931.06	9.2	47.7	82.1	261	32.95	21.78	39.44	56.8		High	High	High	High	High	High	High	0.0001565	5.731e-06	5.15	[829-844]	Used
	FALSE	High	[K].DYEVDATLK.[S]	1xTMT6plex [K9]; 1xTMT6plex [N-Term]	4.27784e-05	0.000201698	1	2	4	A0A087WTA8	A0A087WTA8 [1130-1138]		0	1511.84	7.3	143.7	79.3	169.6	28.35	42.5	51.89	48.43		High	High	High	High	High	High	High	0.0001565	1.146e-05	3.13	[1130-1138]	Used
	FALSE	High	[R].GPRGDQGPVGR.[T]	1xTMT6plex [N-Term]	0.000376951	0.000338542	1	2	3	A0A087WTA8	A0A087WTA8 [818-828]		1	1324.73	15.9	118.4	100.2	165.4	15.58	21.93	20.01	42.86		High	High	High	High	High	High	High	0.0002356	0.0001286	3.44	[818-828]	Used
	FALSE	High	[K].EGLRGPRGDQGPVGR.[T]	1xTMT6plex [N-Term]	0.000415469	0.000338542	1	2	2	A0A087WTA8	A0A087WTA8 [814-828]		2	1779.98	29.9	113.8	107.2	149.2	9.69	36.66	32.86	1.14		High	High	High	High	High	High	High	0.0002356	0.0001432	3.83	[814-828]	Used
	FALSE	High	[R].GPSGPQGIRGDK.[G]	1xTMT6plex [K12]; 1xTMT6plex [N-Term]	0.000751481	0.000338542	1	2	1	A0A087WTA8	A0A087WTA8 [995-1006]		1	1626.93									No Quan Values	High	High	High	High	High	High	High	0.0002356	0.0002756	2.09	[995-1006]	Not Used
	FALSE	High	[R].AQPENIPAK.[N]	1xTMT6plex [K9]; 1xTMT6plex [N-Term]	0.000629629	0.000338542	1	2	4	A0A087WTA8	A0A087WTA8 [1204-1212]		0	1425.85	6.1	146.8	85.6	161.5	11.48	41.4	27.47	25.45		High	High	High	High	High	High	High	0.0002356	0.0002277	2.85	[1204-1212]	Used
	FALSE	High	[R].FTYTVLVDGCSK.[K]	1xCarbamidomethyl [C10]; 1xTMT6plex [K12]; 1xTMT6plex [N-Term]	0.000669847	0.000338542	1	2	1	A0A087WTA8	A0A087WTA8 [1306-1317]		0	1848	11.6	128.1	92.6	167.6	7.52	1.12	24.24	42.42		High	High	High	High	High	High	High	0.0002356	0.0002428	4.22	[1306-1317]	Used
	FALSE	High	[K].EMATQLAFMR.[L]	1xTMT6plex [N-Term]	0.000658101	0.000338542	1	2	3	A0A087WTA8	A0A087WTA8 [1247-1256]		0	1426.74	9.5	163.8	62.8	164	5.04	37.55	1.95	16.07		High	High	High	High	High	High	High	0.0002356	0.0002385	3.82	[1247-1256]	Used
	FALSE	High	[R].GAAGIPGGKGEK.[G]	2xTMT6plex [K9; K12]; 1xTMT6plex [N-Term]	0.000850558	0.000338542	1	2	2	A0A087WTA8	A0A087WTA8 [644-655]		1	1729.06	16.3	74.4	96.2	213	9.9	1.53	54.72	20.25		High	High	High	High	High	High	High	0.0002356	0.0003166	2.24	[644-655]	Used
	FALSE	High	[R].GPPGAAGAPGPQGFQGPAGEPGEPGQTGPAGAR.[G]	1xTMT6plex [N-Term]	0.00151168	0.000465665	1	2	1	A0A087WTA8	A0A087WTA8 [98-130]		0	3124.54									No Quan Values	Not Found	High	High	Not Found	High	Not Found	High	0.0003124	0.0005978	2.64	[98-130]	Not Used
	FALSE	High	[R].GPSGPQGIRGDKGEPGEK.[G]	2xTMT6plex [K12; K18]; 1xTMT6plex [N-Term]	0.00147208	0.000465665	1	2	1	A0A087WTA8	A0A087WTA8 [995-1012]		2	2453.37	43.9	91.9	67.2	196.9	10.4	57.38	52.85	12.59		High	High	High	High	High	High	High	0.0003124	0.0005828	3.06	[995-1012]	Used
	FALSE	High	[K].GQPGAPGVK.[G]	1xTMT6plex [K9]; 1xTMT6plex [N-Term]	0.00186938	0.000465665	1	2	2	A0A087WTA8	A0A087WTA8 [188-196]		0	1268.77	10.7	45	78.3	266	11.5	50.32	36.79	19.4		High	High	High	High	High	High	High	0.0003124	0.0007595	2.36	[188-196]	Used
	FALSE	High	[R].GAPGPDGNNGAQGPPGPQGVQGGK.[G]	1xTMT6plex [K24]; 1xTMT6plex [N-Term]	0.00185291	0.000465665	1	2	1	A0A087WTA8	A0A087WTA8 [518-541]		0	2572.33									No Quan Values	Not Found	Not Found	High	High	High	High	High	0.0003124	0.0007526	3.2	[518-541]	Not Used
	FALSE	High	[R].AGVMGPPGSR.[G]	1xTMT6plex [N-Term]	0.00142089	0.000465665	1	2	5	A0A087WTA8	A0A087WTA8 [412-421]		0	1157.63	14.7	90.2	101.5	193.6	14.14	4.49	34.17	17.64		High	High	High	High	High	High	High	0.0003124	0.0005614	2.54	[412-421]	Used
	FALSE	High	[R].GAAGIPGGK.[G]	1xTMT6plex [K9]; 1xTMT6plex [N-Term]	0.00429665	0.0005261	1	2	1	A0A087WTA8	A0A087WTA8 [644-652]		0	1185.74	43.9	65.1	89.7	201.4	14.84	49.6	6.67	10.15		High	High	High	High	High	High	High	0.000343	0.001924	2.36	[644-652]	Used
	FALSE	High	[R].GEIGNPGRDGAR.[G]	1xTMT6plex [N-Term]	0.00326514	0.0005261	1	2	3	A0A087WTA8	A0A087WTA8 [662-673]		1	1427.76	26.4	77.6	114.6	181.4	3.69	4.99	31.39	43		High	High	High	High	High	High	High	0.000343	0.001409	2.34	[662-673]	Used
	FALSE	High	[K].GEPGLRGEIGNPGRDGAR.[G]	1xTMT6plex [N-Term]	0.00347393	0.0005261	1	2	1	A0A087WTA8	A0A087WTA8 [656-673]		2	2037.08									No Quan Values	High	High	High	High	High	High	High	0.000343	0.001509	2.25	[656-673]	Not Used
	FALSE	High	[R].GVVGPQGAR.[G]	1xTMT6plex [N-Term]	0.0073756	0.000560454	1	2	7	A0A087WTA8	A0A087WTA8 [155-163]		0	1069.63	9.5	120.3	74.8	195.4	15.19	10.33	7.84	9.67		High	High	High	High	High	High	High	0.0003589	0.003511	2.58	[155-163]	Used
	FALSE	High	[R].GFPGTPGLPGFK.[G]	1xTMT6plex [K12]; 1xTMT6plex [N-Term]	0.00798766	0.000560454	1	2	2	A0A087WTA8	A0A087WTA8 [164-175]		0	1632.95	23	93.3	98.5	185.2	2.74	63.05	10.1	18.83		High	High	High	High	High	High	High	0.0003589	0.00381	3.58	[164-175]	Used
	FALSE	High	[R].GPAGPPGK.[A]	1xTMT6plex [K8]; 1xTMT6plex [N-Term]	0.0169474	0.000560454	1	2	2	A0A087WTA8	A0A087WTA8 [131-138]		0	1138.7	8	156.4	56.3	179.3	8.66	12.95	18.25	17.74		High	High	High	High	High	High	High	0.0003589	0.008868	2.16	[131-138]	Used
	FALSE	High	[R].GLPGADGR.[A]	1xTMT6plex [N-Term]	0.00657332	0.000560454	1	2	6	A0A087WTA8	A0A087WTA8 [404-411]		0	971.547	17.8	134.5	67.9	179.8	0.34	27.48	16.55	8.45		High	High	High	High	High	High	High	0.0003589	0.003067	2.1	[404-411]	Used
	FALSE	High	[R].SAPSLRPK.[D]	1xTMT6plex [K8]; 1xTMT6plex [N-Term]	0.0180283	0.000560454	1	2	2	A0A087WTA8	A0A087WTA8 [1122-1129]		0	1313.83	5.2	147.3	88.7	158.8	27.55	36.92	11.28	20.81		High	High	High	High	High	High	High	0.0003589	0.009495	3.42	[1122-1129]	Used
	FALSE	High	[K].GHAGLAGAR.[G]	1xTMT6plex [N-Term]	0.00612361	0.000560454	1	2	2	A0A087WTA8	A0A087WTA8 [509-517]		0	1038.6	12.6	103.8	93.4	190.2		22.01	19.68	5.18		Not Found	High	High	High	High	High	High	0.000343	0.002837	2.47	[509-517]	Used
	FALSE	High	[K].EMATQLAFMR.[L]	1xOxidation [M]; 1xTMT6plex [N-Term]	0.0078474	0.000560454	1	2	5	A0A087WTA8	A0A087WTA8 [1247-1256]		0	1442.73	34.6	135	90.6	139.8	1.34	19.74	18.56	17.19		High	High	High	High	High	High	High	0.0003589	0.003753	2.07	[1247-1256]	Used
	FALSE	High	[R].GDQGPVGR.[T]	1xTMT6plex [N-Term]	0.0177127	0.000560454	1	2	1	A0A087WTA8	A0A087WTA8 [821-828]		0	1014.55	8.3	143.7	90.1	157.9	19.19	15.57	20.5	50.07		High	High	High	High	High	High	High	0.0003589	0.009318	2.45	[821-828]	Used
	FALSE	High	[K].KTNEWGK.[T]	2xTMT6plex [K1; K7]; 1xTMT6plex [N-Term]	0.0364218	0.00155155	1	2	1	A0A087WTA8	A0A087WTA8 [1318-1324]		1	1549.93	10.5	158.2	77.3	154	4.37	67.25	36.91	4.51		High	High	High	High	High	High	High	0.0009654	0.02068	2.81	[1318-1324]	Used
	FALSE	High	[R].DGNPGNDGPPGR.[D]	1xTMT6plex [N-Term]	0.0607439	0.00272785	1	2	1	A0A087WTA8	A0A087WTA8 [925-936]		0	1381.67									No Quan Values	Not Found	High	High	High	Not Found	High	High	0.001747	0.037	1.52	[925-936]	Not Used
	FALSE	High	[R].AGVMGPPGSR.[G]	1xOxidation [M4]; 1xTMT6plex [N-Term]	0.126124	0.00733521	1	2	3	A0A087WTA8	A0A087WTA8 [412-421]		0	1173.62	9.5	111.3	67.3	212	1.99	19.62	25.84	43.19		High	High	High	High	High	High	High	0.00487	0.08489	1.38	[412-421]	Used
	FALSE	High	[R].GEIGNPGR.[D]	1xTMT6plex [N-Term]	0.141264	0.0089822	1	2	1	A0A087WTA8	A0A087WTA8 [662-669]		0	1028.57	20.9	95.1	99.8	184.2	18.98	85.45	16.49	68.66		High	High	High	High	High	High	High	0.005962	0.09621	1.22	[662-669]	Used
FALSE	High	Master Protein	Q09666	Neuroblast differentiation-associated protein AHNAK OS=Homo sapiens OX=9606 GN=AHNAK PE=1 SV=2	0	394.007	34	92	124	92	5890	628.7	6.15	398.86	92	cell organization and biogenesis;regulation of biological process	cytoplasm;cytoskeleton;cytosol;membrane;nucleus	protein binding;RNA binding;structural molecule activity		79026	ENSG00000124942.13	11		AHNAK		0	0	79.2	76.5	90.9	11.77	8.7	4.4	High	High	High	High	High	High	1
	Checked	Confidence	Annotated Sequence	Modifications	Qvality PEP	Qvality q-value	# Protein Groups	# Proteins	# PSMs	Master Protein Accessions	Positions in Master Proteins	Modifications in Master Proteins	# Missed Cleavages	Theo. MH+ [Da]	Abundances (Grouped): Epithelial	Abundances (Grouped): Fibroblast	Abundances (Grouped): Keratocyte	Abundances (Grouped): Myofibroblast	Abundances (Grouped) CV [%]: Epithelial	Abundances (Grouped) CV [%]: Fibroblast	Abundances (Grouped) CV [%]: Keratocyte	Abundances (Grouped) CV [%]: Myofibroblast	Quan Info	Found in Sample: [S7] F1: 129C, Sample, hCE_EV_7, hCE_rep1, Epithelial	Found in Sample: [S8] F1: 130N, Sample, hCE_EV_8, hCE_rep2, Epithelial	Found in Sample: [S3] F1: 127C, Sample, hCF_EV_3, hCF_rep1, Fibroblast	Found in Sample: [S4] F1: 128N, Sample, hCF_EV_4, hCF_rep2, Fibroblast	Found in Sample: [S2] F1: 127N, Sample, hCK_EV_2, hCK_rep2, Keratocyte	Found in Sample: [S5] F1: 128C, Sample, hCM_EV_5, hCM_rep1, Myofibroblast	Found in Sample: [S6] F1: 129N, Sample, hCM_EV_6, hCM_rep2, Myofibroblast	Percolator q-Value (by Search Engine): Sequest HT	Percolator PEP (by Search Engine): Sequest HT	XCorr (by Search Engine): Sequest HT	Positions in Proteins	Quan Usage
	FALSE	High	[K].FSMPSLKGEGPEVDVNLPK.[A]	2xTMT6plex [K7; K19]; 1xTMT6plex [N-Term]	0.000246547	0.000201698	1	1	1	Q09666	Q09666 [1134-1152]		1	2731.53	142.3	99.6	48.8	109.2	9.07	35.09	50.3	39.1		High	High	High	High	High	High	High	0.0001565	8.024e-05	3.22	[1134-1152]	Used
	FALSE	High	[K].FGVSTGREGQTPK.[A]	1xTMT6plex [K13]; 1xTMT6plex [N-Term]	4.71504e-05	0.000201698	1	1	1	Q09666	Q09666 [314-326]		1	1822.02	206.6	96.2	40.5	56.8	2.93	43.35	29.87	29.47		High	High	High	High	High	High	High	0.0001565	1.273e-05	3.57	[314-326]	Used
	FALSE	High	[K].FKMPEMNIK.[VA]	2xTMT6plex [K2; K9]; 1xTMT6plex [N-Term]	0.000315834	0.000201698	1	1	1	Q09666	Q09666 [806-814]; [934-942]; [2695-2703]; [2951-2959]; [3079-3087]; [3207-3215]; [3659-3667]; [3861-3869]; [3989-3997]; [4245-4253]; [4373-4381]; [4447-4455]		1	1825.07	167.6	90	70	72.4	3.6	28.69	11.09	24.21		High	High	High	High	High	High	High	0.0001565	0.0001053	4.26	[806-814]; [934-942]; [2695-2703]; [2951-2959]; [3079-3087]; [3207-3215]; [3659-3667]; [3861-3869]; [3989-3997]; [4245-4253]; [4373-4381]; [4447-4455]	Used
	FALSE	High	[K].IEGEMQVPDVDIRGPK.[V]	1xTMT6plex [K16]; 1xTMT6plex [N-Term]	0.000125873	0.000201698	1	1	1	Q09666	Q09666 [1092-1107]		1	2241.23	96.4	64.9	138.4	100.3	5.49	4.01	0.71	0.69		High	High	High	High	High	High	High	0.0001565	3.792e-05	3.97	[1092-1107]	Used
	FALSE	High	[K].LEGDLTGPSVGVEVPDVELECPDAK.[L]	1xCarbamidomethyl [C21]; 1xTMT6plex [K25]; 1xTMT6plex [N-Term]	3.21872e-08	0.000201698	1	1	2	Q09666	Q09666 [1880-1904]; [1947-1971]		0	3083.59	151	95.3	61.9	91.9	3.47	10.81	4.66	20.36		High	High	High	High	High	High	High	0.0001565	3.927e-09	8.1	[1880-1904]; [1947-1971]	Used
	FALSE	High	[R].LKSEDGVEGDLGETQSR.[T]	1xTMT6plex [K2]; 1xTMT6plex [N-Term]	9.70182e-07	0.000201698	1	1	2	Q09666	Q09666 [133-149]		1	2278.19	154.7	108.5	37	99.8	9.6	34.84	10.33	14.43		High	High	High	High	High	High	High	0.0001565	1.713e-07	3.34	[133-149]	Used
	FALSE	High	[K].IKGDVDVSAPK.[L]	2xTMT6plex [K2; K11]; 1xTMT6plex [N-Term]	1.21805e-05	0.000201698	1	1	1	Q09666	Q09666 [2326-2336]		1	1816.11	162.5	99.7	37.6	100.2	1.5	33.03	27.34	18.2		High	High	High	High	High	High	High	0.0001565	2.831e-06	4.37	[2326-2336]	Used
	FALSE	High	[R].HELTEISNVDVETQSGK.[T]	1xTMT6plex [K17]; 1xTMT6plex [N-Term]	0.000190763	0.000201698	1	1	1	Q09666	Q09666 [187-203]		0	2344.24	139.5	114.2	86.1	60.2	8.69	4.9	29.29	35.69		High	High	High	High	High	High	High	0.0001565	6.032e-05	2.93	[187-203]	Used
	FALSE	High	[R].KGDRSPEPGQTWTR.[E]	1xTMT6plex [K1]; 1xTMT6plex [N-Term]	0.000281527	0.000201698	1	5	1	Q09666	Q09666 [89-102]		2	2073.12	109.3	86.9	100.1	103.8	1.14	17.09	35.05	19.18		High	High	High	High	High	High	High	0.0001565	9.292e-05	3.49	[89-102]	Used
	FALSE	High	[K].IDVTAPDVSIEEPEGK.[L]	1xTMT6plex [K16]; 1xTMT6plex [N-Term]	6.2892e-07	0.000201698	1	1	1	Q09666	Q09666 [785-800]		0	2157.17	140.3	78.2	58.6	122.9	2.85	33.03	44.91	49.04		High	High	High	High	High	High	High	0.0001565	1.064e-07	5.36	[785-800]	Used
	FALSE	High	[K].GGVDVTLPRVEGK.[V]	1xTMT6plex [K13]; 1xTMT6plex [N-Term]	7.60237e-05	0.000201698	1	1	1	Q09666	Q09666 [585-597]		1	1785.06	241.3	69.5	24.8	64.4	4.39	60.75	2.76	21.43		High	High	High	High	High	High	High	0.0001565	2.183e-05	3.1	[585-597]	Used
	FALSE	High	[K].ISMPDFDLHLK.[G]	1xTMT6plex [K11]; 1xTMT6plex [N-Term]	1.47975e-05	0.000201698	1	1	1	Q09666	Q09666 [2579-2589]; [4001-4011]; [4257-4267]; [4459-4469]		0	1774	196.5	98	31.6	73.9	4.06	6.61	17.05	5.94		High	High	High	High	High	High	High	0.0001565	3.518e-06	4.05	[2579-2589]; [4001-4011]; [4257-4267]; [4459-4469]	Used
	FALSE	High	[R].ISMSEVDLNVAAPK.[V]	1xOxidation [M3]; 1xTMT6plex [K14]; 1xTMT6plex [N-Term]	2.63633e-06	0.000201698	1	1	2	Q09666	Q09666 [569-582]		0	1948.08	106.8	106.3	91.1	95.8	1.83	41.98	9.07	15.29		High	High	High	High	High	High	High	0.0001565	5.192e-07	3.32	[569-582]	Used
	FALSE	High	[K].GGVTGSPEASISGSK.[G]	1xTMT6plex [K15]; 1xTMT6plex [N-Term]	0.000132735	0.000201698	1	1	1	Q09666	Q09666 [5726-5740]		0	1791.99	199.4	52.6	62.2	85.8	2.29	35.4	28.42	7.16		High	High	High	High	High	High	High	0.0001565	4.042e-05	4.21	[5726-5740]	Used
	FALSE	High	[R].ISAPNVDFNLEGPK.[V]	1xTMT6plex [K14]; 1xTMT6plex [N-Term]	0.000197633	0.000201698	1	1	1	Q09666	Q09666 [5447-5460]		0	1959.1	136.7	98.1	59.2	106.1	0.75	17.53	17.08	6.79		High	High	High	High	High	High	High	0.0001565	6.266e-05	4.01	[5447-5460]	Used
	FALSE	High	[K].GEGPEVDVNLPK.[A]	1xTMT6plex [K12]; 1xTMT6plex [N-Term]	6.49954e-06	0.000201698	1	1	3	Q09666	Q09666 [1141-1152]; [2258-2269]; [3165-3176]; [3947-3958]; [4075-4086]		0	1711.96	163.8	73.3	63	100	1.12	45.24	14.97	13.39		High	High	High	High	High	High	High	0.0001565	1.421e-06	3.73	[1141-1152]; [2258-2269]; [3165-3176]; [3947-3958]; [4075-4086]	Used
	FALSE	High	[K].GSRVDIETPNLEGTLTGPR.[L]	1xTMT6plex [N-Term]	2.10798e-05	0.000201698	1	1	1	Q09666	Q09666 [538-556]		1	2241.2	69.6	101.1	68.1	161.3	11.59	5.38	52.29	70.64		High	High	High	High	High	High	High	0.0001565	5.251e-06	5.9	[538-556]	Used
	FALSE	High	[K].LPTGQISGPEIK.[G]	1xTMT6plex [K12]; 1xTMT6plex [N-Term]	2.34407e-05	0.000201698	1	1	1	Q09666	Q09666 [5513-5524]		0	1698.02	197.7	67.5	53.5	81.3	2.03	42.02	23.37	1.58		High	High	High	High	High	High	High	0.0001565	5.876e-06	4.21	[5513-5524]	Used
	FALSE	High	[K].TVIRLPSGSGAASPTGSAVDIR.[A]	1xTMT6plex [N-Term]	2.75858e-10	0.000201698	1	1	4	Q09666	Q09666 [204-225]		1	2341.3	127.8	93.2	78.1	100.9	6.43	15.17	25.88	2.52		High	High	High	High	High	High	High	0.0001565	1.992e-11	7.56	[204-225]	Used
	FALSE	High	[K].ASLGSLEGEAEAEASSPK.[G]	1xTMT6plex [K18]; 1xTMT6plex [N-Term]	2.30871e-06	0.000201698	1	1	2	Q09666	Q09666 [5748-5765]		0	2191.15	238.4	48.7	55.9	57	5.05	25.54	20.43	26.38		High	High	High	High	High	High	High	0.0001565	4.511e-07	4.26	[5748-5765]	Used
	FALSE	High	[K].VGGSGVNVNAK.[G]	1xTMT6plex [K11]; 1xTMT6plex [N-Term]	8.25309e-06	0.000201698	1	1	2	Q09666	Q09666 [253-263]		0	1459.86	206.5	81.2	50.6	61.7	0.9	27.13	43.72	17.93		High	High	High	High	High	High	High	0.0001565	1.853e-06	3.79	[253-263]	Used
	FALSE	High	[K].VDIEAPDVSLEGPEGK.[L]	1xTMT6plex [K16]; 1xTMT6plex [N-Term]	0.000242223	0.000201698	1	1	1	Q09666	Q09666 [1162-1177]		0	2113.14	131.1	80.9	100	88	8.1	67.4		50.93		High	High	High	High	Not Found	High	High	0.0001565	7.85e-05	3.16	[1162-1177]	Used
	FALSE	High	[K].VDIEGPDVNIEGPEGK.[L]	1xTMT6plex [K16]; 1xTMT6plex [N-Term]	3.91566e-05	0.000201698	1	1	2	Q09666	Q09666 [2546-2561]; [2674-2689]		0	2126.14	130.3	72.9	82.8	114	8.41	76.65	16.43	27.69		High	High	High	High	High	High	High	0.0001565	1.038e-05	4.55	[2546-2561]; [2674-2689]	Used
	FALSE	High	[K].VDINAPDVEVQGK.[V]	1xTMT6plex [K13]; 1xTMT6plex [N-Term]	9.48408e-05	0.000201698	1	1	1	Q09666	Q09666 [3385-3397]		0	1842.04	234.2	60.4	43	62.5	7.63	29.26	29.68	8.43		High	High	High	High	High	High	High	0.0001565	2.789e-05	3.39	[3385-3397]	Used
	FALSE	High	[K].VEGDLKGPEIDVK.[A]	2xTMT6plex [K6; K13]; 1xTMT6plex [N-Term]	8.45379e-05	0.000201698	1	1	1	Q09666	Q09666 [1604-1616]		1	2086.24	232.6	56.8	39.6	71	6.13	70.46	2.64	30.39		High	High	High	High	High	High	High	0.0001565	2.449e-05	2.91	[1604-1616]	Used
	FALSE	High	[K].VDVEGPDVNIEGPEGK.[L]	1xTMT6plex [K16]; 1xTMT6plex [N-Term]	0.000135104	0.000201698	1	1	2	Q09666	Q09666 [2930-2945]		0	2112.12	102.2	84	94.5	119.3	0.13	58.29	31.39	65.44		High	High	High	High	High	High	High	0.0001565	4.123e-05	2.8	[2930-2945]	Used
	FALSE	High	[K].VDTNAPDLSLEGPEGK.[L]	1xTMT6plex [K16]; 1xTMT6plex [N-Term]	8.66936e-08	0.000201698	1	1	2	Q09666	Q09666 [1034-1049]		0	2100.12	202.4	60.2	48.8	88.5	8.78	24.02	4.34	37.64		High	High	High	High	High	High	High	0.0001565	1.173e-08	4.97	[1034-1049]	Used
	FALSE	High	[K].ADVDISGPKVDIEGPDVNIEGPEGK.[L]	2xTMT6plex [K9; K25]; 1xTMT6plex [N-Term]	3.0914e-06	0.000201698	1	1	1	Q09666	Q09666 [2537-2561]		1	3237.75									No Quan Values	High	High	High	High	High	High	High	0.0001565	6.181e-07	4.93	[2537-2561]	Not Used
	FALSE	High	[K].ADIDVSGPSVDTDAPDLDIEGPEGK.[L]	1xTMT6plex [K25]; 1xTMT6plex [N-Term]	1.36991e-06	0.000201698	1	1	1	Q09666	Q09666 [1739-1763]		0	2970.48									No Quan Values	High	High	High	High	Not Found	High	High	0.0001565	2.512e-07	4.19	[1739-1763]	Not Used
	FALSE	High	[K].ADIDVSGPKVDVECPDVNIEGPEGK.[W]	1xCarbamidomethyl [C14]; 2xTMT6plex [K9; K25]; 1xTMT6plex [N-Term]	5.79345e-06	0.000201698	1	1	1	Q09666	Q09666 [2793-2817]		1	3326.74	155.8	90	58.8	95.4	2.61	4.46	6.9	12.03		High	High	High	High	High	High	High	0.0001565	1.248e-06	4.9	[2793-2817]	Used
	FALSE	High	[K].VSVGAPDLSLEASEGSIK.[L]	1xTMT6plex [K18]; 1xTMT6plex [N-Term]	1.04797e-05	0.000201698	1	1	1	Q09666	Q09666 [5385-5402]		0	2217.24	131.6	97.4	62.4	108.6	0.93	10.14	6.78	22.26		High	High	High	High	High	High	High	0.0001565	2.41e-06	5.37	[5385-5402]	Used
	FALSE	High	[R].VTAYTVDVTGR.[E]	1xTMT6plex [N-Term]	4.4713e-05	0.000201698	1	1	1	Q09666	Q09666 [157-167]		0	1410.78	181.5	81.1	58.6	78.8	0.06	44.76	40.71	33.88		High	High	High	High	High	High	High	0.0001565	1.21e-05	2.92	[157-167]	Used
	FALSE	High	[K].AEGPEVDVNLPK.[A]	1xTMT6plex [K12]; 1xTMT6plex [N-Term]	0.000136304	0.000201698	1	1	3	Q09666	Q09666 [764-775]; [892-903]; [1727-1738]; [2063-2074]; [2525-2536]; [2909-2920]		0	1725.98	198.2	54.3	59.7	87.8	6.11	76.55	37.62	18.03		High	High	High	High	High	High	High	0.0001565	4.155e-05	2.8	[764-775]; [892-903]; [1727-1738]; [2063-2074]; [2525-2536]; [2909-2920]	Used
	FALSE	High	[K].VHAPGLNLSGVGGK.[M]	1xTMT6plex [K14]; 1xTMT6plex [N-Term]	2.32922e-06	0.000201698	1	1	1	Q09666	Q09666 [5324-5337]		0	1764.05	86.1	88.5	113.6	111.8	39.38	15.42	1.19	3.47		High	High	High	High	High	High	High	0.0001565	4.534e-07	4.93	[5324-5337]	Used
	FALSE	High	[K].VGVEVPDVNIEGPEGK.[L]	1xTMT6plex [K16]; 1xTMT6plex [N-Term]	4.88487e-05	0.000201698	1	1	2	Q09666	Q09666 [913-928]		0	2096.16	117.8	101.9	70.4	109.9	5.39	13.96	0.82	45.23		High	High	High	High	High	High	High	0.0001565	1.332e-05	4	[913-928]	Used
	FALSE	High	[K].VKGDFDVSVPK.[V]	2xTMT6plex [K2; K11]; 1xTMT6plex [N-Term]	0.0001463	0.000201698	1	1	1	Q09666	Q09666 [4863-4873]		1	1878.13	137.3	125.7	44.4	92.6	14.1	8.7	7.86	7.4		High	High	High	High	High	High	High	0.0001565	4.515e-05	3.97	[4863-4873]	Used
	FALSE	High	[K].VKGDMDVSVPK.[V]	2xTMT6plex [K2; K11]; 1xTMT6plex [N-Term]	2.30871e-06	0.000201698	1	1	1	Q09666	Q09666 [1667-1677]; [2003-2013]; [2198-2208]		1	1862.1	172.8	99.1	49.1	79	2.27	0.89	37.15	15.12		High	High	High	High	High	High	High	0.0001565	4.481e-07	3.99	[1667-1677]; [2003-2013]; [2198-2208]	Used
	FALSE	High	[K].VKGDVDVSLPK.[LVM]	2xTMT6plex [K2; K11]; 1xTMT6plex [N-Term]	3.49027e-05	0.000201698	1	1	1	Q09666	Q09666 [2131-2141]; [2593-2603]; [2721-2731]; [3759-3769]; [4015-4025]; [4271-4281]; [4399-4409]; [4473-4483]		1	1844.15	154.8	111.3	55.4	78.5	15.29	2.19	26.88	16.92		High	High	High	High	High	High	High	0.0001565	9.191e-06	3.84	[2131-2141]; [2593-2603]; [2721-2731]; [3759-3769]; [4015-4025]; [4271-4281]; [4399-4409]; [4473-4483]	Used
	FALSE	High	[K].VKGEYDVTVPK.[L]	2xTMT6plex [K2; K11]; 1xTMT6plex [N-Term]	0.000185767	0.000201698	1	1	1	Q09666	Q09666 [711-721]		1	1922.16									No Quan Values	High	High	High	High	High	High	High	0.0001565	5.848e-05	2.37	[711-721]	Not Used
	FALSE	High	[K].VSAPGVQGDVK.[G]	1xTMT6plex [K11]; 1xTMT6plex [N-Term]	1.16534e-05	0.000201698	1	1	2	Q09666	Q09666 [520-530]		0	1514.89	254.1	48	29.1	68.9	1.95	45.77	14.95	16.91		High	High	High	High	High	High	High	0.0001565	2.701e-06	3.23	[520-530]	Used
	FALSE	High	[R].AGAISASGPELQGAGHSK.[L]	1xTMT6plex [K18]; 1xTMT6plex [N-Term]	5.87407e-08	0.000201698	1	1	1	Q09666	Q09666 [226-243]		0	2096.15	83.7	89.3	110.1	116.9	28.12	20.34	71.5	24.75		High	High	High	High	High	High	High	0.0001565	7.607e-09	4.72	[226-243]	Used
	FALSE	High	[K].DIDISSPEFK.[I]	1xTMT6plex [K10]; 1xTMT6plex [N-Term]	0.000113196	0.000201698	1	1	2	Q09666	Q09666 [172-181]		0	1608.89	166.5	90.2	65.2	78.1	2.91	8.64	4.85	10.51		High	High	High	High	High	High	High	0.0001565	3.371e-05	3.45	[172-181]	Used
	FALSE	High	[K].LEGGEVDLK.[G]	1xTMT6plex [K9]; 1xTMT6plex [N-Term]	0.000629629	0.000338542	1	1	1	Q09666	Q09666 [4937-4945]		0	1417.83	213.1	65.4	57.1	64.4	2.17	55.6	8.62	60.87		High	High	High	High	High	High	High	0.0002356	0.000227	2.87	[4937-4945]	Used
	FALSE	High	[R].LSSSSSNDSGNK.[V]	1xTMT6plex [K12]; 1xTMT6plex [N-Term]	0.000342003	0.000338542	1	1	1	Q09666	Q09666 [5862-5873]		0	1640.85	137.1	67	95.2	100.7	1.56	10.79	32.05	21.48		High	High	High	High	High	High	High	0.0002356	0.0001159	3.33	[5862-5873]	Used
	FALSE	High	[K].MDAEVPDVNIEGPDAK.[L]	1xTMT6plex [K16]; 1xTMT6plex [N-Term]	0.000518289	0.000338542	1	1	1	Q09666	Q09666 [1418-1433]		0	2158.11	163.3	64.4	73.2	99.1	2.19	8.02	14.27	46.02		High	High	High	High	High	High	High	0.0002356	0.0001824	2.89	[1418-1433]	Used
	FALSE	High	[K].TDVDVSLPK.[V]	1xTMT6plex [K9]; 1xTMT6plex [N-Term]	0.00104249	0.000338542	1	1	1	Q09666	Q09666 [1595-1603]		0	1431.85	126.9	89.3	80.2	103.5	4.17	12.71	26.63	16.62		High	High	High	High	High	High	High	0.0002356	0.0003973	2.67	[1595-1603]	Used
	FALSE	High	[K].LKTDVDVSLPK.[V]	2xTMT6plex [K2; K11]; 1xTMT6plex [N-Term]	0.00101519	0.000338542	1	1	1	Q09666	Q09666 [1593-1603]		1	1902.19	177.6	86	57.1	79.3	1.74	17.43	29.59	13.62		High	High	High	High	High	High	High	0.0002356	0.0003879	3.01	[1593-1603]	Used
	FALSE	High	[K].VEGDLKGPEVDIK.[G]	2xTMT6plex [K6; K13]; 1xTMT6plex [N-Term]	0.000581448	0.000338542	1	1	2	Q09666	Q09666 [2604-2616]; [2732-2744]; [2860-2872]; [3696-3708]; [4154-4166]; [4282-4294]		1	2086.24	161.6	66.5	92	79.8	7.36	77.06	9.32	41.88		High	High	High	High	High	High	High	0.0002356	0.0002086	3.53	[2604-2616]; [2732-2744]; [2860-2872]; [3696-3708]; [4154-4166]; [4282-4294]	Used
	FALSE	High	[K].VEGDMQVPDLDIK.[G]	1xTMT6plex [K13]; 1xTMT6plex [N-Term]	0.000962703	0.000338542	1	1	1	Q09666	Q09666 [3898-3910]		0	1917.04	251	46.7	41.7	60.6	0.13	76.3	6.7	12.8		High	High	High	High	High	High	High	0.0002356	0.0003637	3.23	[3898-3910]	Used
	FALSE	High	[K].GEGPEFDVNLSK.[A]	1xTMT6plex [K12]; 1xTMT6plex [N-Term]	0.000758158	0.000338542	1	1	1	Q09666	Q09666 [1013-1024]		0	1749.94	220.7	68.9	45.5	64.9	8.48	13.6	16.44	30.29		High	High	High	High	High	High	High	0.0002356	0.0002802	3.3	[1013-1024]	Used
	FALSE	High	[K].GPQVSGELK.[G]	1xTMT6plex [K9]; 1xTMT6plex [N-Term]	0.000744862	0.000338542	1	1	1	Q09666	Q09666 [5426-5434]		0	1372.82	180.6	71.2	71.4	76.8	7.59	25.07	14.81	13.63		High	High	High	High	High	High	High	0.0002356	0.0002743	2.39	[5426-5434]	Used
	FALSE	High	[K].GKGGVTGSPEASISGSK.[G]	2xTMT6plex [K2; K17]; 1xTMT6plex [N-Term]	0.00047863	0.000338542	1	1	1	Q09666	Q09666 [5724-5740]		1	2206.26	201.4	49.7	92.2	56.8	4.34	72.34		26.47		High	High	High	High	Not Found	High	High	0.0002356	0.0001679	2.84	[5724-5740]	Used
	FALSE	High	[R].GGVQVPAVDISSSLGGR.[A]	1xTMT6plex [N-Term]	0.000646561	0.000338542	1	1	1	Q09666	Q09666 [271-287]		0	1828.01	60.2	142.6	86.1	111	8.95	2.62	19.51	6.33		High	High	High	High	High	High	High	0.0002356	0.0002345	4.34	[271-287]	Used
	FALSE	High	[K].ADVDVSGPK.[MV]	1xTMT6plex [K9]; 1xTMT6plex [N-Term]	0.000799486	0.000338542	1	1	2	Q09666	Q09666 [1409-1417]; [2270-2278]; [2921-2929]		0	1345.77	165.5	62.1	68.9	103.4	2.43	62.24	6.22	52.25		High	High	High	High	High	High	High	0.0002356	0.0002969	3.27	[1409-1417]; [2270-2278]; [2921-2929]	Used
	FALSE	High	[K].ADIDVSGPK.[V]	1xTMT6plex [K9]; 1xTMT6plex [N-Term]	0.000541725	0.000338542	1	1	2	Q09666	Q09666 [1281-1289]; [2665-2673]; [2793-2801]; [3049-3057]; [3177-3185]; [3831-3839]; [3959-3967]; [4087-4095]; [4215-4223]; [4679-4687]; [4807-4815]		0	1359.79	177.7	75.8	69	77.5	6.18	77.59	11.85	2.22		High	High	High	High	High	High	High	0.0002356	0.0001926	3.25	[1281-1289]; [2665-2673]; [2793-2801]; [3049-3057]; [3177-3185]; [3831-3839]; [3959-3967]; [4087-4095]; [4215-4223]; [4679-4687]; [4807-4815]	Used
	FALSE	High	[K].GPEVDVSGPK.[L]	1xTMT6plex [K10]; 1xTMT6plex [N-Term]	0.00195396	0.000465665	1	1	1	Q09666	Q09666 [3331-3340]		0	1442.83	166.7	86.8	67.7	78.8	0.9	68.13	52.69	13.41		High	High	High	High	High	High	High	0.0003124	0.0007955	2.62	[3331-3340]	Used
	FALSE	High	[K].MKGDYDVTVPK.[V]	2xTMT6plex [K2; K11]; 1xTMT6plex [N-Term]	0.00117995	0.000465665	1	1	1	Q09666	Q09666 [1465-1475]		1	1940.11	177.3	92.3	45.2	85.2	9.07	1.21	30.65	2.28		High	High	High	High	High	High	High	0.0003124	0.0004541	2.88	[1465-1475]	Used
	FALSE	High	[K].GEGPDVDVNLPK.[A]	1xTMT6plex [K12]; 1xTMT6plex [N-Term]	0.00169598	0.000465665	1	1	1	Q09666	Q09666 [2781-2792]; [3037-3048]; [3819-3830]; [4203-4214]; [4667-4678]		0	1697.95	97.7	110.8	80.4	111	1.44	19.8	0.27	33.89		High	High	High	High	High	High	High	0.0003124	0.0006797	2.12	[2781-2792]; [3037-3048]; [3819-3830]; [4203-4214]; [4667-4678]	Used
	FALSE	High	[K].ISMPDVDLHLK.[G]	1xOxidation [M3]; 1xTMT6plex [K11]; 1xTMT6plex [N-Term]	0.00155235	0.000465665	1	1	2	Q09666	Q09666 [818-828]; [1195-1205]; [1653-1663]; [1855-1865]; [1922-1932]; [1989-1999]; [2117-2127]		0	1741.99	79.6	106.7	88.2	125.5	5.81	7.46	5.88	16.68		High	High	High	High	High	High	High	0.0003124	0.0006213	3.04	[818-828]; [1195-1205]; [1653-1663]; [1855-1865]; [1922-1932]; [1989-1999]; [2117-2127]	Used
	FALSE	High	[K].VDVECPDVNIEGPEGK.[W]	1xCarbamidomethyl [C5]; 1xTMT6plex [K16]; 1xTMT6plex [N-Term]	0.00185291	0.000465665	1	1	1	Q09666	Q09666 [2802-2817]		0	2215.13									No Quan Values	High	High	High	High	High	High	High	0.0003124	0.0007494	2.88	[2802-2817]	Not Used
	FALSE	High	[K].ADVDISGPK.[IV]	1xTMT6plex [K9]; 1xTMT6plex [N-Term]	0.00142089	0.000465665	1	1	2	Q09666	Q09666 [776-784]; [904-912]; [2537-2545]		0	1359.79	218.9	49.1	60.3	71.7	1.55	65.71	10.85	11.97		High	High	High	High	High	High	High	0.0003124	0.0005612	3.45	[776-784]; [904-912]; [2537-2545]	Used
	FALSE	High	[K].VTAPDVDLHLK.[A]	1xTMT6plex [K11]; 1xTMT6plex [N-Term]	0.00237402	0.0005261	1	1	1	Q09666	Q09666 [4916-4926]		0	1665.99	124.7	97.3	100.4	77.6	4.61	16.64	27.66	0.83		High	High	High	High	High	High	High	0.000343	0.0009931	3.1	[4916-4926]	Used
	FALSE	High	[K].AEGPDVAVDLPK.[G]	1xTMT6plex [K12]; 1xTMT6plex [N-Term]	0.0030962	0.0005261	1	1	1	Q09666	Q09666 [3489-3500]		0	1668.96	88.6	111.6	84.7	115	11.93	0.1	35.7	14.45		High	High	High	High	High	High	High	0.000343	0.001337	2.63	[3489-3500]	Used
	FALSE	High	[K].SSGCDVNLPGVNVK.[L]	1xCarbamidomethyl [C4]; 1xTMT6plex [K14]; 1xTMT6plex [N-Term]	0.00575542	0.0005261	1	1	1	Q09666	Q09666 [5499-5512]		0	1904.03	42.9	91.6	107.1	158.4	16.32	19.2	26.57	67.59		High	High	High	High	High	High	High	0.000343	0.002641	3.14	[5499-5512]	Used
	FALSE	High	[K].MSLPDVDLDLK.[G]	1xTMT6plex [K11]; 1xTMT6plex [N-Term]	0.0030962	0.0005261	1	1	2	Q09666	Q09666 [1067-1077]		0	1703.97	205.5	22.3	106.4	65.9	5.23	70.86	38.11	16.02		High	High	High	High	High	High	High	0.000343	0.001334	3.33	[1067-1077]	Used
	FALSE	High	[K].MPEMHFK.[TA]	1xTMT6plex [K7]; 1xTMT6plex [N-Term]	0.00461214	0.0005261	1	1	1	Q09666	Q09666 [1185-1191]; [1313-1319]; [1643-1649]; [1845-1851]; [1979-1985]; [2107-2113]; [2174-2180]; [2302-2308]; [2825-2831]		0	1377.74	245.2	56.4	34.8	63.5	16.22	69.62	5.07	5.77		High	High	High	High	High	High	High	0.000343	0.002068	3.39	[1185-1191]; [1313-1319]; [1643-1649]; [1845-1851]; [1979-1985]; [2107-2113]; [2174-2180]; [2302-2308]; [2825-2831]	Used
	FALSE	High	[K].GDVDVSLPK.[LVM]	1xTMT6plex [K9]; 1xTMT6plex [N-Term]	0.00304185	0.0005261	1	1	1	Q09666	Q09666 [2133-2141]; [2595-2603]; [2723-2731]; [3761-3769]; [4017-4025]; [4145-4153]; [4273-4281]; [4401-4409]; [4475-4483]		0	1387.82	137.4	77.7	69.7	115.2	4.62	17	14.85	39.2		High	High	High	High	High	High	High	0.000343	0.001308	2.17	[2133-2141]; [2595-2603]; [2723-2731]; [3761-3769]; [4017-4025]; [4145-4153]; [4273-4281]; [4401-4409]; [4475-4483]	Used
	FALSE	High	[K].FSMPGFKAEGPEVDVNLPK.[A]	2xTMT6plex [K7; K19]; 1xTMT6plex [N-Term]	0.00536167	0.0005261	1	1	1	Q09666	Q09666 [885-903]; [1720-1738]; [2056-2074]; [2518-2536]; [2902-2920]		1	2749.52									No Quan Values	High	High	High	High	High	High	High	0.000343	0.002448	3.55	[885-903]; [1720-1738]; [2056-2074]; [2518-2536]; [2902-2920]	Not Used
	FALSE	High	[K].GEGPDVDVSLPK.[A]	1xTMT6plex [K12]; 1xTMT6plex [N-Term]	0.0142012	0.000560454	1	1	1	Q09666	Q09666 [4795-4806]		0	1670.94	113.3	79.6	80.7	126.3	14.79	53.68		11.87		High	High	High	High	High	High	High	0.0003589	0.007267	1.9	[4795-4806]	Used
	FALSE	High	[K].IKFPTMKVPK.[F]	3xTMT6plex [K2; K7; K10]; 1xTMT6plex [N-Term]	0.0121105	0.000560454	1	1	1	Q09666	Q09666 [304-313]		2	2105.37	121.8	59.3	125.8	93.2	1.17	17.77	20.95	34.6		High	High	High	High	High	High	High	0.0003589	0.006094	2.72	[304-313]	Used
	FALSE	High	[K].ISIPDVDLDLK.[G]	1xTMT6plex [K11]; 1xTMT6plex [N-Term]	0.0122181	0.000560454	1	1	1	Q09666	Q09666 [4849-4859]		0	1686.01	213.2	55.2	60.7	70.9	3.88	18.81	29.16	9.39		High	High	High	High	High	High	High	0.0003589	0.006135	2.9	[4849-4859]	Used
	FALSE	High	[K].MPFLSISSPK.[V]	1xTMT6plex [K10]; 1xTMT6plex [N-Term]	0.0108901	0.000560454	1	1	1	Q09666	Q09666 [3405-3414]		0	1564.92	73.9	84.1	134.7	107.3	0.52	4.96	29.9	24.25		High	High	High	High	High	High	High	0.0003589	0.005375	2.81	[3405-3414]	Used
	FALSE	High	[R].LDFEGPDAK.[L]	1xTMT6plex [K9]; 1xTMT6plex [N-Term]	0.0178698	0.000560454	1	1	2	Q09666	Q09666 [4890-4898]		0	1449.8	167.3	76.6	58.8	97.2	3.19	36.08	13.4	27.21		High	High	High	High	High	High	High	0.0003589	0.009346	2.9	[4890-4898]	Used
	FALSE	High	[R].EMGVDVHFPK.[A]	1xOxidation [M2]; 1xTMT6plex [K10]; 1xTMT6plex [N-Term]	0.0112826	0.000560454	1	1	1	Q09666	Q09666 [5677-5686]		0	1632.88	113.5	99	83	104.5	5.79	5.41	11.34	13.59		High	High	High	High	High	High	High	0.0003589	0.005601	2.06	[5677-5686]	Used
	FALSE	High	[K].VEGDMKVPDVDIK.[G]	2xTMT6plex [K6; K13]; 1xTMT6plex [N-Term]	0.00987943	0.000560454	1	1	1	Q09666	Q09666 [3116-3128]		1	2132.22	137.7	95	60.4	106.9	21.89	13.23	22.49	13.65		High	High	High	High	High	High	High	0.0003589	0.004856	2.26	[3116-3128]	Used
	FALSE	High	[K].FKMPEMNIKAPK.[I]	3xTMT6plex [K2; K9; K12]; 1xTMT6plex [N-Term]	0.0215074	0.00066154	1	1	1	Q09666	Q09666 [934-945]; [2695-2706]; [2951-2962]; [3079-3090]; [3207-3218]; [3659-3670]; [3861-3872]; [3989-4000]; [4245-4256]; [4373-4384]; [4447-4458]		2	2350.42	68	85.9	141.5	104.5	5.38	41.44	1.9	39.87		High	High	High	High	High	High	High	0.0004209	0.0115	3.11	[934-945]; [2695-2706]; [2951-2962]; [3079-3090]; [3207-3218]; [3659-3670]; [3861-3872]; [3989-4000]; [4245-4256]; [4373-4384]; [4447-4458]	Used
	FALSE	High	[K].VDIDTPDINIEGSEGK.[F]	1xTMT6plex [K16]; 1xTMT6plex [N-Term]	0.0198664	0.00066154	1	1	1	Q09666	Q09666 [3712-3727]		0	2160.14									No Quan Values	High	High	High	High	High	High	High	0.0004209	0.01055	2.03	[3712-3727]	Not Used
	FALSE	High	[K].MYFPDVEFDIK.[S]	1xTMT6plex [K11]; 1xTMT6plex [N-Term]	0.0234882	0.000877036	1	1	1	Q09666	Q09666 [5088-5098]		0	1861.98	286	44.7	22.2	47.1	3.25	9.94		2.11		High	High	High	High	Not Found	High	High	0.0005536	0.01266	3.03	[5088-5098]	Used
	FALSE	High	[K].GLDLGGR.[G]	1xTMT6plex [N-Term]	0.0277599	0.00127999	1	1	1	Q09666	Q09666 [264-270]		0	916.541	162	133.7	43.2	61.2	4.4	10.57	33.09	29.11		High	High	High	High	High	High	High	0.0008029	0.01531	2.06	[264-270]	Used
	FALSE	High	[K].VQTPEVDVK.[G]	1xTMT6plex [K9]; 1xTMT6plex [N-Term]	0.0258753	0.00127999	1	1	1	Q09666	Q09666 [3364-3372]		0	1472.87	168.5	82.7	71.8	77	11.12	37.61	13.89	30.73		High	High	High	High	High	High	High	0.0008029	0.01417	2.25	[3364-3372]	Used
	FALSE	High	[R].EMGVDVHFPK.[A]	1xTMT6plex [K10]; 1xTMT6plex [N-Term]	0.0305732	0.00137182	1	1	1	Q09666	Q09666 [5677-5686]		0	1616.89	65.1	155.2	51.9	127.9	8.82	0.05	32.5	8.66		High	High	High	High	High	High	High	0.0008574	0.01703	2.4	[5677-5686]	Used
	FALSE	High	[K].MPDVHFK.[S]	1xTMT6plex [K7]; 1xTMT6plex [N-Term]	0.0339615	0.00146558	1	1	1	Q09666	Q09666 [4509-4515]		0	1331.75									No Quan Values	High	High	High	High	High	High	High	0.0009154	0.01914	2.53	[4509-4515]	Not Used
	FALSE	High	[K].FSMPGFKGEGPDVDVTLPK.[A]	2xTMT6plex [K7; K19]; 1xTMT6plex [N-Term]	0.0327931	0.00146558	1	1	1	Q09666	Q09666 [4324-4342]		1	2708.49	253.6	93	0	53.4	0.42	9.41		4.71		High	High	High	High	Not Found	High	High	0.0009154	0.01854	1.17	[4324-4342]	Used
	FALSE	High	[K].MYFPDVEFDIK.[S]	1xOxidation [M1]; 1xTMT6plex [K11]; 1xTMT6plex [N-Term]	0.041875	0.00182416	1	1	1	Q09666	Q09666 [5088-5098]		0	1877.98	167.9	65.7	72.7	93.8	15.52	19.72		16.31		High	High	High	High	Not Found	High	High	0.001132	0.02434	2.71	[5088-5098]	Used
	FALSE	High	[K].MDAEVPDVNIEGPDAK.[L]	1xOxidation [M1]; 1xTMT6plex [K16]; 1xTMT6plex [N-Term]	0.0489594	0.00240124	1	1	1	Q09666	Q09666 [1418-1433]		0	2174.11	104.2	119.9	78.3	97.6	8.16	2.81	14.17	29.96		High	High	High	High	High	High	High	0.001486	0.02898	2.33	[1418-1433]	Used
	FALSE	High	[K].ISMPDVNLNLK.[G]	1xTMT6plex [K11]; 1xTMT6plex [N-Term]	0.0538451	0.00246293	1	1	1	Q09666	Q09666 [2184-2194]		0	1702	140.1	113.7	61.3	84.9	3.25	17.7	20.5	1.94		High	High	High	High	High	High	High	0.001585	0.03213	2.55	[2184-2194]	Used
	FALSE	High	[K].ISMPDIDFNLK.[G]	1xTMT6plex [K11]; 1xTMT6plex [N-Term]	0.0502478	0.00246293	1	1	1	Q09666	Q09666 [4385-4395]		0	1750.98	128.9	115.2	59.4	96.5	18.39	17.56	15.81	0.43		High	High	High	High	High	High	High	0.001486	0.02967	2.26	[4385-4395]	Used
	FALSE	High	[K].IGFSGPK.[L]	1xTMT6plex [K7]; 1xTMT6plex [N-Term]	0.0571949	0.00254107	1	1	1	Q09666	Q09666 [4930-4936]		0	1163.72									No Quan Values	High	High	High	High	High	High	High	0.001632	0.03444	1.96	[4930-4936]	Not Used
	FALSE	High	[K].FSVSGAK.[G]	1xTMT6plex [K7]; 1xTMT6plex [N-Term]	0.061796	0.00299943	1	1	2	Q09666	Q09666 [439-445]		0	1153.7	266	42.5	39.8	51.8	1.24	61.25	17.01	1.22		High	High	High	High	High	High	High	0.001913	0.03778	1.88	[439-445]	Used
	FALSE	High	[K].FGVSTGR.[E]	1xTMT6plex [N-Term]	0.0639525	0.00305884	1	1	2	Q09666	Q09666 [314-320]		0	952.541	193.8	72.6	69.3	64.3	5.21	12.03	7.93	23.65		High	High	High	High	High	High	High	0.001949	0.03924	1.56	[314-320]	Used
	FALSE	High	[K].ISMPDIDLNLK.[G]	1xTMT6plex [K11]; 1xTMT6plex [N-Term]	0.066749	0.00305884	1	1	2	Q09666	Q09666 [2707-2717]; [3091-3101]; [3219-3229]; [3543-3553]; [3745-3755]; [3873-3883]; [4721-4731]		0	1717	222.3	61.2	47.2	69.3	5.04	13.24	27.01	28.52		High	High	High	High	High	High	High	0.001949	0.04102	3.27	[2707-2717]; [3091-3101]; [3219-3229]; [3543-3553]; [3745-3755]; [3873-3883]; [4721-4731]	Used
	FALSE	High	[K].ISMPDFDLHLK.[G]	1xOxidation [M3]; 1xTMT6plex [K11]; 1xTMT6plex [N-Term]	0.106126	0.00550191	1	1	1	Q09666	Q09666 [2579-2589]; [4001-4011]; [4257-4267]; [4459-4469]		0	1789.99	81.6	83.8	131.5	103.1	9.38	14.38	7.38	14.17		High	High	High	High	High	High	High	0.00371	0.06954	2.68	[2579-2589]; [4001-4011]; [4257-4267]; [4459-4469]	Used
	FALSE	High	[K].FKMPEMHFK.[TA]	2xTMT6plex [K2; K9]; 1xTMT6plex [N-Term]	0.112448	0.0058271	1	1	1	Q09666	Q09666 [1183-1191]; [1311-1319]; [1641-1649]; [1843-1851]; [1977-1985]; [2172-2180]; [2300-2308]; [2823-2831]		1	1882.07	67.4	62.8	158.4	111.4	3.97	22.56	25.12	50.37		High	High	High	High	High	High	High	0.003853	0.07403	3.83	[1183-1191]; [1311-1319]; [1641-1649]; [1843-1851]; [1977-1985]; [2172-2180]; [2300-2308]; [2823-2831]	Used
	FALSE	High	[K].MPEMNIK.[VA]	1xTMT6plex [K7]; 1xTMT6plex [N-Term]	0.11911	0.00676593	1	1	1	Q09666	Q09666 [808-814]; [936-942]; [2569-2575]; [2697-2703]; [2953-2959]; [3081-3087]; [3209-3215]; [3661-3667]; [3863-3869]; [3991-3997]; [4247-4253]; [4375-4381]; [4449-4455]		0	1320.74	132.1	74.3	97.2	96.4	11.5	33.65	32.08	25.93		High	High	High	High	High	High	High	0.004474	0.07897	2.5	[808-814]; [936-942]; [2569-2575]; [2697-2703]; [2953-2959]; [3081-3087]; [3209-3215]; [3661-3667]; [3863-3869]; [3991-3997]; [4247-4253]; [4375-4381]; [4449-4455]	Used
	FALSE	High	[K].FSMPGFK.[AG]	1xTMT6plex [K7]; 1xTMT6plex [N-Term]	0.129241	0.00775374	1	1	1	Q09666	Q09666 [885-891]; [1262-1268]; [1390-1396]; [1518-1524]; [1720-1726]; [2056-2062]; [2251-2257]; [2518-2524]; [2646-2652]; [2902-2908]; [3030-3036]; [3610-3616]; [3812-3818]; [4068-4074]; [4196-4202]; [4324-4330]; [4660-4666]; [4788-4794]		0	1271.72	221.1	55.4	57.7	65.8	1.7	55.94	1.69	11.66		High	High	High	High	High	High	High	0.005125	0.08677	2.54	[885-891]; [1262-1268]; [1390-1396]; [1518-1524]; [1720-1726]; [2056-2062]; [2251-2257]; [2518-2524]; [2646-2652]; [2902-2908]; [3030-3036]; [3610-3616]; [3812-3818]; [4068-4074]; [4196-4202]; [4324-4330]; [4660-4666]; [4788-4794]	Used
	FALSE	High	[K].FGFGAK.[S]	1xTMT6plex [K6]; 1xTMT6plex [N-Term]	0.145873	0.00937375	1	1	1	Q09666	Q09666 [4980-4985]		0	1084.66	224.3	71.6	44.5	59.6	1.89	18.17	17.02	5.99		High	High	High	High	High	High	High	0.006092	0.1001	2.2	[4980-4985]	Used
FALSE	High	Master Protein	A0A1B0GVI3	Keratin, type I cytoskeletal 10 OS=Homo sapiens OX=9606 GN=KRT10 PE=1 SV=2	0	389.175	64	50	331	40	624	63.3	5.26	1087.96	50											0	14	54.1	207.1	96.5	27.38	3.82	29.22	High	High	High	High	High	High	1
	Checked	Confidence	Annotated Sequence	Modifications	Qvality PEP	Qvality q-value	# Protein Groups	# Proteins	# PSMs	Master Protein Accessions	Positions in Master Proteins	Modifications in Master Proteins	# Missed Cleavages	Theo. MH+ [Da]	Abundances (Grouped): Epithelial	Abundances (Grouped): Fibroblast	Abundances (Grouped): Keratocyte	Abundances (Grouped): Myofibroblast	Abundances (Grouped) CV [%]: Epithelial	Abundances (Grouped) CV [%]: Fibroblast	Abundances (Grouped) CV [%]: Keratocyte	Abundances (Grouped) CV [%]: Myofibroblast	Quan Info	Found in Sample: [S7] F1: 129C, Sample, hCE_EV_7, hCE_rep1, Epithelial	Found in Sample: [S8] F1: 130N, Sample, hCE_EV_8, hCE_rep2, Epithelial	Found in Sample: [S3] F1: 127C, Sample, hCF_EV_3, hCF_rep1, Fibroblast	Found in Sample: [S4] F1: 128N, Sample, hCF_EV_4, hCF_rep2, Fibroblast	Found in Sample: [S2] F1: 127N, Sample, hCK_EV_2, hCK_rep2, Keratocyte	Found in Sample: [S5] F1: 128C, Sample, hCM_EV_5, hCM_rep1, Myofibroblast	Found in Sample: [S6] F1: 129N, Sample, hCM_EV_6, hCM_rep2, Myofibroblast	Percolator q-Value (by Search Engine): Sequest HT	Percolator PEP (by Search Engine): Sequest HT	XCorr (by Search Engine): Sequest HT	Positions in Proteins	Quan Usage
	FALSE	High	[K].NQILNLTTDNANILLQIDNAR.[L]	1xTMT6plex [N-Term]	5.9558e-10	0.000201698	1	2	8	A0A1B0GVI3	A0A1B0GVI3 [208-228]		0	2596.43	39.4	86.4	153.4	120.8	16.13	5.01	9.47	21.1		High	High	High	High	High	High	High	0.0001565	4.678e-11	8.26	[208-228]	Used
	FALSE	High	[R].NVQALEIELQSQLALK.[Q]	1xTMT6plex [K16]; 1xTMT6plex [N-Term]	5.42451e-08	0.000201698	1	2	11	A0A1B0GVI3	A0A1B0GVI3 [371-386]		0	2255.34	49.6	46.1	215.4	89	23.64	12.44	10.14	11.49		High	High	High	High	High	High	High	0.0001565	6.954e-09	5.62	[371-386]	Used
	FALSE	High	[R].QSVEADINGLR.[RK]	1xTMT6plex [N-Term]	7.82645e-06	0.000201698	2	6	7	A0A1B0GVI3; P13646	A0A1B0GVI3 [246-256]; P13646 [202-212]		0	1430.78	44.7	61.9	197.1	96.4	19.34	35.21	16.92	14.8	Shared	High	High	High	High	High	High	High	0.0001565	1.743e-06	3.24	[246-256]	Used
	FALSE	High	[R].QSVEADINGLRR.[V]	1xTMT6plex [N-Term]	6.36087e-08	0.000201698	2	5	12	A0A1B0GVI3; P13646	A0A1B0GVI3 [246-257]; P13646 [202-213]		1	1586.88	40.7	45.6	227.8	85.9	22.4	9.73	13.61	7.79	Shared	High	High	High	High	High	High	High	0.0001565	8.294e-09	5.18	[246-257]	Used
	FALSE	High	[K].QSLEASLAETEGR.[Y]	1xTMT6plex [N-Term]	7.32806e-08	0.000201698	1	2	19	A0A1B0GVI3	A0A1B0GVI3 [387-399]		0	1619.84	46.4	42	215.4	96.1	13.69	28.47	12.29	4.22		High	High	High	High	High	High	High	0.0001565	9.735e-09	3.76	[387-399]	Used
	FALSE	High	[R].RNVQALEIELQSQLALK.[Q]	1xTMT6plex [K17]; 1xTMT6plex [N-Term]	5.44557e-06	0.000201698	1	2	1	A0A1B0GVI3	A0A1B0GVI3 [370-386]		1	2411.44	47.3	41.6	211.8	99.2	32.36	31.28	4.95	30.87		High	High	High	High	High	High	High	0.0001565	1.162e-06	5.66	[370-386]	Used
	FALSE	High	[R].NVSTGDVNVEMNAAPGVDLTQLLNNMR.[S]	1xTMT6plex [N-Term]	3.86084e-10	0.000201698	1	2	1	A0A1B0GVI3	A0A1B0GVI3 [296-322]		0	3101.56	50.6	53	212.4	84	20.29	9.22	9.07	2.62		High	High	High	High	High	High	High	0.0001565	2.882e-11	8.98	[296-322]	Used
	FALSE	High	[R].NVSTGDVNVEMNAAPGVDLTQLLNNMR.[S]	1xOxidation [M26]; 1xTMT6plex [N-Term]	1.4538e-05	0.000201698	1	2	2	A0A1B0GVI3	A0A1B0GVI3 [296-322]		0	3117.55	20.1	179.4	83.9	116.6	9.03	66.46	2.12	43.16		High	High	High	High	High	High	High	0.0001565	3.451e-06	6.14	[296-322]	Used
	FALSE	High	[K].ELTTEIDNNIEQISSYKSEITELRR.[N]	1xTMT6plex [K17]; 1xTMT6plex [N-Term]	3.15442e-07	0.000201698	1	2	4	A0A1B0GVI3	A0A1B0GVI3 [346-370]		2	3439.83	42.2	123.3	130.9	103.6	25.85	13.2	1.02	30.25		High	High	High	High	High	High	High	0.0001565	4.937e-08	6.36	[346-370]	Used
	FALSE	High	[K].ELTTEIDNNIEQISSYK.[S]	1xTMT6plex [K17]; 1xTMT6plex [N-Term]	6.70763e-08	0.000201698	1	2	4	A0A1B0GVI3	A0A1B0GVI3 [346-362]		0	2455.3	40.8	38.8	210.6	109.8	29.25	62.04	19.99	35.29		High	High	High	High	High	High	High	0.0001565	8.819e-09	5.89	[346-362]	Used
	FALSE	High	[KR].KNHEEEMK.[DANE]	2xTMT6plex [K1; K8]; 1xTMT6plex [N-Term]	0.000313053	0.000201698	2	12	6	A0A1B0GVI3; P13646	A0A1B0GVI3 [285-292]; P13646 [241-248]		1	1731.97	48	57.8	206.8	87.4	16.52	30.52	2.94	59.4	Shared	High	High	High	High	High	High	High	0.0001565	0.0001048	4.09	[285-292]	Used
	FALSE	High	[R].LAADDFRLKYENEVALR.[Q]	1xTMT6plex [K9]; 1xTMT6plex [N-Term]	0.000299509	0.000201698	1	2	1	A0A1B0GVI3	A0A1B0GVI3 [229-245]		2	2481.39									No Quan Values	High	High	High	High	High	High	High	0.0001565	9.906e-05	2.45	[229-245]	Not Used
	FALSE	High	[R].LASYLDKVR.[A]	1xTMT6plex [K7]; 1xTMT6plex [N-Term]	8.45379e-05	0.000201698	5	11	1	A0A1B0GVI3; P02533; P08727; Q04695; P08779	A0A1B0GVI3 [157-165]; P02533 [126-134]; P08727 [91-99]; Q04695 [95-103]; P08779 [128-136]		1	1522.94	27.3	170.6	102.5	99.6	15.35	45.62	11.12	16.33	Shared	High	High	High	High	High	High	High	0.0001565	2.436e-05	3.91	[157-165]	Used
	FALSE	High	[R].ISSSKGSLGGGFSSGGFSGGSFSR.[G]	1xTMT6plex [K5]; 1xTMT6plex [N-Term]	2.7939e-08	0.000201698	1	2	2	A0A1B0GVI3	A0A1B0GVI3 [36-59]		1	2668.37	40.9	74.1	174.4	110.6	36.95	6.95	8.43	37.27		High	High	High	High	High	High	High	0.0001565	3.349e-09	7.53	[36-59]	Used
	FALSE	High	[K].IRLENEIQTYR.[S]	1xTMT6plex [N-Term]	4.28854e-06	0.000201698	1	2	11	A0A1B0GVI3	A0A1B0GVI3 [440-450]		1	1663.93	49.1	47	209.2	94.7	16.81	21.13	11.43	34.39		High	High	High	High	High	High	High	0.0001565	8.938e-07	5.35	[440-450]	Used
	FALSE	High	[R].GSSGGGCFGGSSGGYGGLGGFGGGSFR.[G]	1xCarbamidomethyl [C7]; 1xTMT6plex [N-Term]	3.74519e-12	0.000201698	1	2	2	A0A1B0GVI3	A0A1B0GVI3 [60-86]		0	2572.15	33.1	57.7	186.9	122.3	6.38	19.06	5.59	75.22		High	High	High	High	High	High	High	0.0001565	1.674e-13	11.25	[60-86]	Used
	FALSE	High	[K].GSLGGGFSSGGFSGGSFSR.[G]	1xTMT6plex [N-Term]	2.90577e-06	0.000201698	1	2	2	A0A1B0GVI3	A0A1B0GVI3 [41-59]		0	1936.94	40.3	94	158.3	107.4	5.39	3.39	2.9	31.9		High	High	High	High	High	High	High	0.0001565	5.771e-07	6.23	[41-59]	Used
	FALSE	High	[K].ADLEMQIESLTEELAYLKK.[N]	1xOxidation [M5]; 2xTMT6plex [K18; K19]; 1xTMT6plex [N-Term]	9.81239e-08	0.000201698	1	2	1	A0A1B0GVI3	A0A1B0GVI3 [267-285]		1	2927.63	49.3	32.6	219.4	98.7	23.43	58.11	3.91	23.96		High	High	High	High	High	High	High	0.0001565	1.347e-08	6.24	[267-285]	Used
	FALSE	High	[K].ADLEMQIESLTEELAYLKK.[N]	2xTMT6plex [K18; K19]; 1xTMT6plex [N-Term]	3.77432e-08	0.000201698	1	2	3	A0A1B0GVI3	A0A1B0GVI3 [267-285]		1	2911.63	51	46.1	217.8	85.2	33.46	40.8	3.17	17.01		High	High	High	High	High	High	High	0.0001565	4.679e-09	7.54	[267-285]	Used
	FALSE	High	[K].VTMQNLNDRLASYLDK.[V]	1xTMT6plex [K16]; 1xTMT6plex [N-Term]	1.34068e-08	0.000201698	3	4	2	A0A1B0GVI3; P02533; P08779	A0A1B0GVI3 [148-163]; P02533 [117-132]; P08779 [119-134]		1	2339.28	48.2	36.8	183.6	131.4	27.64	38.66	7.65	77.09	Shared	High	High	High	High	High	High	High	0.0001565	1.473e-09	6.11	[148-163]	Used
	FALSE	High	[R].YCVQLSQIQAQISALEEQLQQIR.[A]	1xCarbamidomethyl [C2]; 1xTMT6plex [N-Term]	2.12378e-08	0.000201698	1	2	1	A0A1B0GVI3	A0A1B0GVI3 [400-422]		0	2975.58	46.2	96.8	142.8	114.2	2.98	7.08	31.74	27.77		High	High	High	High	High	High	High	0.0001565	2.467e-09	5.47	[400-422]	Used
	FALSE	High	[R].ALEESNYELEGK.[I]	1xTMT6plex [K12]; 1xTMT6plex [N-Term]	1.19967e-06	0.000201698	1	2	18	A0A1B0GVI3	A0A1B0GVI3 [166-177]		0	1839.97	37.7	52.5	191.2	118.7	20.57	66.02	10.85	28.09		High	High	High	High	High	High	High	0.0001565	2.18e-07	4.05	[166-177]	Used
	FALSE	High	[R].AETECQNTEYQQLLDIK.[I]	1xCarbamidomethyl [C5]; 1xTMT6plex [K17]; 1xTMT6plex [N-Term]	4.49365e-07	0.000201698	1	2	3	A0A1B0GVI3	A0A1B0GVI3 [423-439]		0	2541.29	42.1	31	224.1	102.9	34	39.45	2.06	14.77		High	High	High	High	High	High	High	0.0001565	7.322e-08	6.02	[423-439]	Used
	FALSE	High	[R].SQYEQLAEQNRK.[D]	1xTMT6plex [K12]; 1xTMT6plex [N-Term]	1.03731e-08	0.000201698	1	2	14	A0A1B0GVI3	A0A1B0GVI3 [323-334]		1	1952.06	43.8	51.2	215	90	22.26	20.84	0.68	40.37		High	High	High	High	High	High	High	0.0001565	1.112e-09	5.57	[323-334]	Used
	FALSE	High	[R].SQYEQLAEQNR.[K]	1xTMT6plex [N-Term]	2.24265e-05	0.000201698	1	2	6	A0A1B0GVI3	A0A1B0GVI3 [323-333]		0	1594.8	39.9	77.7	154.9	127.5	10.6	24.7	24.91	12.06		High	High	High	High	High	High	High	0.0001565	5.602e-06	3.65	[323-333]	Used
	FALSE	High	[K].SSSSGSVGESSSK.[G]	1xTMT6plex [K13]; 1xTMT6plex [N-Term]	8.12855e-07	0.000201698	1	2	4	A0A1B0GVI3	A0A1B0GVI3 [568-580]		0	1643.85	28.4	89.3	125.1	157.2	10.33	62.59	11.51	79.43		High	High	High	High	High	High	High	0.0001565	1.414e-07	4.08	[568-580]	Used
	FALSE	High	[R].SLLEGEGSSGGGGR.[G]	1xTMT6plex [N-Term]	4.58525e-08	0.000201698	1	2	27	A0A1B0GVI3	A0A1B0GVI3 [451-464]		0	1491.76	39.8	57.8	194.2	108.2	2.36	40.59	12.51	20.12		High	High	High	High	High	High	High	0.0001565	5.771e-09	3.73	[451-464]	Used
	FALSE	High	[R].SGGGGGGGGCGGGGGVSSLR.[I]	1xCarbamidomethyl [C10]; 1xTMT6plex [N-Term]	4.8352e-08	0.000201698	1	2	5	A0A1B0GVI3	A0A1B0GVI3 [16-35]		0	1778.84	29.4	54.8	162.9	152.9	65.6	4.37	36.36	5.66		High	High	High	High	High	High	High	0.0001565	6.121e-09	5.5	[16-35]	Used
	FALSE	High	[R].RVLDELTLTK.[A]	1xTMT6plex [K10]; 1xTMT6plex [N-Term]	9.96275e-07	0.000201698	1	2	3	A0A1B0GVI3	A0A1B0GVI3 [257-266]		1	1646.03	46.1	32.9	231.8	89.2	20.58	38.85	8.41	36.42		High	High	High	High	High	High	High	0.0001565	1.759e-07	5.47	[257-266]	Used
	FALSE	High	[K].DAEAWFNEKSK.[E]	2xTMT6plex [K9; K11]; 1xTMT6plex [N-Term]	4.02097e-05	0.000201698	1	2	1	A0A1B0GVI3	A0A1B0GVI3 [335-345]		1	2012.11	44.8	70.4	187.1	97.6	19.11	6.9	10.45	22.57		High	High	High	High	High	High	High	0.0001565	1.068e-05	2.84	[335-345]	Used
	FALSE	High	[K].SEITELRR.[N]	1xTMT6plex [N-Term]	0.000954224	0.000338542	1	2	5	A0A1B0GVI3	A0A1B0GVI3 [363-370]		1	1232.72	45.7	26.1	238.6	89.7	21.79	61.47	8.37	13.39		High	High	High	High	High	High	High	0.0002356	0.0003601	3.73	[363-370]	Used
	FALSE	High	[K].VTMQNLNDR.[L]	1xTMT6plex [N-Term]	0.000820987	0.000338542	3	8	6	A0A1B0GVI3; P02533; P08779	A0A1B0GVI3 [148-156]; P02533 [117-125]; P08779 [119-127]		0	1319.69	46.3	63.1	161.7	128.9	2.07	84.87	20.52	37.25	Shared	High	High	High	High	High	High	High	0.0002356	0.0003062	2.99	[148-156]	Used
	FALSE	High	[K].VTMQNLNDRLASYLDK.[V]	1xOxidation [M3]; 1xTMT6plex [K16]; 1xTMT6plex [N-Term]	0.000357468	0.000338542	3	4	2	A0A1B0GVI3; P02533; P08779	A0A1B0GVI3 [148-163]; P02533 [117-132]; P08779 [119-134]		1	2355.27	39.7	59.1	175.6	125.6	24.3	27.96	8.21	66.93	Shared	High	High	High	High	High	High	High	0.0002356	0.0001213	5.87	[148-163]	Used
	FALSE	High	[R].LENEIQTYR.[S]	1xTMT6plex [N-Term]	0.000640867	0.000338542	1	2	8	A0A1B0GVI3	A0A1B0GVI3 [442-450]		0	1394.75	43.3	42	229.8	84.9	18.82	43.2	46.26	42.86		High	High	High	High	High	High	High	0.0002356	0.0002327	3	[442-450]	Used
	FALSE	High	[R].LKYENEVALR.[Q]	1xTMT6plex [K2]; 1xTMT6plex [N-Term]	0.000764894	0.000338542	1	2	5	A0A1B0GVI3	A0A1B0GVI3 [236-245]		1	1693	34.7	66.9	209.4	88.9	22.35	7.74	13.81	44.51		High	High	High	High	High	High	High	0.0002356	0.0002829	3.65	[236-245]	Used
	FALSE	High	[R].NVSTGDVNVEMNAAPGVDLTQLLNNMR.[S]	2xOxidation [M11; M26]; 1xTMT6plex [N-Term]	0.000591826	0.000338542	1	2	1	A0A1B0GVI3	A0A1B0GVI3 [296-322]		0	3133.55	21	176.6	77.5	124.8	12.92	55.99	59.84	5.58		High	High	High	High	High	High	High	0.0002356	0.000212	2.31	[296-322]	Used
	FALSE	High	[K].HGNSHQGEPR.[D]	1xTMT6plex [N-Term]	0.000487172	0.000338542	1	2	4	A0A1B0GVI3	A0A1B0GVI3 [185-194]		0	1347.67	26.1	72.9	131.7	169.3	71.36	27.33	73.92	25.71		High	High	High	High	High	High	High	0.0002356	0.0001701	2.92	[185-194]	Used
	FALSE	High	[K].KNHEEEMKDLR.[N]	2xTMT6plex [K1; K8]; 1xTMT6plex [N-Term]	0.000618588	0.000338542	1	2	1	A0A1B0GVI3	A0A1B0GVI3 [285-295]		2	2116.18	34.6	149.9	129.9	85.6	10.14	55.37	15.2	20.34		High	High	High	High	High	High	High	0.0002356	0.0002229	3.36	[285-295]	Used
	FALSE	High	[KR].DAEAWFNEK.[S]	1xTMT6plex [K9]; 1xTMT6plex [N-Term]	0.000758158	0.000338542	1	5	4	A0A1B0GVI3	A0A1B0GVI3 [335-343]		0	1567.82	42.9	57.3	215.2	84.5	23.26	20.41	6.03	36.41		High	High	High	High	High	High	High	0.0002356	0.0002797	3.81	[335-343]	Used
	FALSE	High	[K].YENEVALR.[Q]	1xTMT6plex [N-Term]	0.00268725	0.0005261	1	2	9	A0A1B0GVI3	A0A1B0GVI3 [238-245]		0	1222.66	44.8	34.9	221.2	99.1	20.15	42.54	17.65	7.12		High	High	High	High	High	High	High	0.000343	0.001135	2.3	[238-245]	Used
	FALSE	High	[K].NHEEEMKDLR.[N]	1xTMT6plex [K7]; 1xTMT6plex [N-Term]	0.00225122	0.0005261	1	2	1	A0A1B0GVI3	A0A1B0GVI3 [286-295]		1	1758.92	28.1	235.4	80.9	55.6	18.5	58.21	23.95	81.96		High	High	High	High	High	High	High	0.000343	0.0009388	3.23	[286-295]	Used
	FALSE	High	[K].NHEEEMK.[DANE]	1xTMT6plex [K7]; 1xTMT6plex [N-Term]	0.00490716	0.0005261	2	12	8	A0A1B0GVI3; P13646	A0A1B0GVI3 [286-292]; P13646 [242-248]		0	1374.71	50.4	54	196.6	99	19.34	55.95	14.63	48.59	Shared	High	High	High	High	High	High	High	0.000343	0.002221	3.5	[286-292]	Used
	FALSE	High	[K].ADLEMQIESLTEELAYLK.[K]	1xOxidation [M5]; 1xTMT6plex [K18]; 1xTMT6plex [N-Term]	0.00275957	0.0005261	1	2	1	A0A1B0GVI3	A0A1B0GVI3 [267-284]		0	2570.37									No Quan Values	High	High	High	High	High	High	High	0.000343	0.001174	2.55	[267-284]	Not Used
	FALSE	High	[KR].KNHEEEMK.[DANE]	1xOxidation [M7]; 2xTMT6plex [K1; K8]; 1xTMT6plex [N-Term]	0.0024379	0.0005261	2	12	16	A0A1B0GVI3; P13646	A0A1B0GVI3 [285-292]; P13646 [241-248]		1	1747.96	41	59.2	194.3	105.5	20.78	24.42	4.31	48.09	Shared	High	High	High	High	High	High	High	0.000343	0.001022	2.32	[285-292]	Used
	FALSE	High	[K].DLRNVSTGDVNVEMNAAPGVDLTQLLNNMR.[S]	1xOxidation [M14]; 1xTMT6plex [N-Term]	0.00849858	0.000560454	1	2	1	A0A1B0GVI3	A0A1B0GVI3 [293-322]		1	3501.76	51.2	112.5	87.2	149.1	43.92	18.35	9.97	13.38		High	High	High	High	High	High	High	0.0003589	0.004097	2.42	[293-322]	Used
	FALSE	High	[R].VLDELTLTK.[A]	1xTMT6plex [K9]; 1xTMT6plex [N-Term]	0.009706	0.000560454	1	2	3	A0A1B0GVI3	A0A1B0GVI3 [258-266]		0	1489.92	38.8	31.6	246.2	83.4	30.04	37.53	6.97	26.17		High	High	High	High	High	High	High	0.0003589	0.004734	3.68	[258-266]	Used
	FALSE	High	[R].VLDELTLTKADLEMQIESLTEELAYLK.[K]	1xOxidation [M14]; 2xTMT6plex [K9; K27]; 1xTMT6plex [N-Term]	0.0153775	0.000560454	1	2	1	A0A1B0GVI3	A0A1B0GVI3 [258-284]		1	3812.11	40.9	135.9	105.4	117.9	22.83	17.94	3.65	26.52		High	High	High	High	High	High	High	0.0003589	0.007892	2.18	[258-284]	Used
	FALSE	High	[K].NHEEEMKDLR.[N]	1xOxidation [M6]; 1xTMT6plex [K7]; 1xTMT6plex [N-Term]	0.0100559	0.000560454	1	2	3	A0A1B0GVI3	A0A1B0GVI3 [286-295]		1	1774.92	29.8	123	117.7	129.5	41.69	58.6	37.46	1.71		High	High	High	High	High	High	High	0.0003589	0.004949	2.21	[286-295]	Used
	FALSE	High	[K].NHEEEMK.[DANE]	1xOxidation [M6]; 1xTMT6plex [K7]; 1xTMT6plex [N-Term]	0.0137075	0.000560454	2	12	8	A0A1B0GVI3; P13646	A0A1B0GVI3 [286-292]; P13646 [242-248]		0	1390.7	39.3	62.1	178.8	119.7	14.52	33.85	44.51	27.24	Shared	High	High	High	High	High	High	High	0.0003589	0.006984	2.37	[286-292]	Used
	FALSE	High	[KR].LAADDFR.[AILTV]	1xTMT6plex [N-Term]	0.0128844	0.000560454	8	25	42	A0A1B0GVI3; P02533; P08727; Q14525; P05783; P13646; Q04695; P08779	A0A1B0GVI3 [229-235]; P02533 [195-201]; P08727 [160-166]; Q14525 [136-142]; P05783 [159-165]; P13646 [185-191]; Q04695 [164-170]; P08779 [197-203]		0	1036.56	49.1	51.4	210.1	89.4	18.97	6.76	7.93	14.89	Shared	High	High	High	High	High	High	High	0.0003589	0.006535	2.66	[229-235]	Used
	FALSE	High	[K].VTMQNLNDR.[L]	1xOxidation [M3]; 1xTMT6plex [N-Term]	0.0160723	0.000560454	3	8	5	A0A1B0GVI3; P02533; P08779	A0A1B0GVI3 [148-156]; P02533 [117-125]; P08779 [119-127]		0	1335.69	21.2	68.1	180.6	130.1	19.68	96.17	21.75	41.69	Shared	High	High	High	High	High	High	High	0.0003589	0.008287	1.74	[148-156]	Used
	FALSE	High	[K].ADLEMQIESLTEELAYLK.[K]	1xTMT6plex [K18]; 1xTMT6plex [N-Term]	0.0166506	0.000560454	1	2	2	A0A1B0GVI3	A0A1B0GVI3 [267-284]		0	2554.37	52	85.4	110.6	152	0.66	31.18	31.56	66.46		High	High	High	High	High	High	High	0.0003589	0.008633	2.17	[267-284]	Used
	FALSE	High	[R].ALEESNYELEGKIK.[E]	2xTMT6plex [K12; K14]; 1xTMT6plex [N-Term]	0.0144546	0.000560454	1	2	1	A0A1B0GVI3	A0A1B0GVI3 [166-179]		1	2310.32	37.7	116.8	134.3	111.2	26.58	23.12	17.95	25.08		High	High	High	High	High	High	High	0.0003589	0.007391	2.47	[166-179]	Used
	FALSE	High	[K].HGNSHQGEPRDYSK.[Y]	1xTMT6plex [K14]; 1xTMT6plex [N-Term]	0.0295192	0.00127999	1	2	1	A0A1B0GVI3	A0A1B0GVI3 [185-198]		1	2070.05	52.9	69.7	138.1	139.2	6.07	25.75	49.17	69.64		High	High	High	High	High	High	High	0.0008029	0.01639	1.8	[185-198]	Used
	FALSE	High	[K].SEITELR.[R]	1xTMT6plex [N-Term]	0.0411522	0.00173842	1	2	4	A0A1B0GVI3	A0A1B0GVI3 [363-369]		0	1076.61	46.2	27.2	235.6	91	18.35	105.35	6.93	2.93		High	High	High	High	High	High	High	0.001081	0.02384	2.44	[363-369]	Used
	FALSE	High	[KR].LAADDFRIK.[LY]	1xTMT6plex [K9]; 1xTMT6plex [N-Term]	0.0415121	0.00173842	2	10	2	A0A1B0GVI3; P13646	A0A1B0GVI3 [229-237]; P13646 [185-193]		1	1506.9	49.4	102.9	163.5	84.1	20.54	11.31	5.61	38.73	Shared	High	High	High	High	High	High	High	0.001081	0.0241	1.6	[229-237]	Used
	FALSE	High	[K].KNHEEEMKDLR.[N]	1xOxidation [M7]; 2xTMT6plex [K1; K8]; 1xTMT6plex [N-Term]	0.0441183	0.00182416	1	2	2	A0A1B0GVI3	A0A1B0GVI3 [285-295]		2	2132.17	46.6	145.2	144.1	64	42.89	72.17	24.19	72.85		High	High	High	High	High	High	High	0.001132	0.02583	1.8	[285-295]	Used
	FALSE	High	[R].LASYLDK.[V]	1xTMT6plex [K7]; 1xTMT6plex [N-Term]	0.0498147	0.00240124	6	12	2	A0A1B0GVI3; P02533; P08727; Q04695; P35527; P08779	A0A1B0GVI3 [157-163]; P02533 [126-132]; P08727 [91-97]; Q04695 [95-101]; P35527 [164-170]; P08779 [128-134]		0	1267.77	31.6	60.3	212.3	95.8	11.41	52.6	5.89	48.75	Shared	High	High	High	High	High	High	High	0.001486	0.0295	2.3	[157-163]	Used
	FALSE	High	[K].IKEWYEK.[H]	2xTMT6plex [K2; K7]; 1xTMT6plex [N-Term]	0.0714664	0.00332791	1	2	1	A0A1B0GVI3	A0A1B0GVI3 [178-184]		1	1683.01	40.2	130.4	140.9	88.6	24.5	39.25	29.11	65.32		High	High	High	High	High	High	High	0.002112	0.04457	3.13	[178-184]	Used
	FALSE	High	[K].TIDDLK.[KNC]	1xTMT6plex [K6]; 1xTMT6plex [N-Term]	0.121077	0.00692945	1	7	2	A0A1B0GVI3	A0A1B0GVI3 [202-207]		0	1162.71	38.7	39.5	210.3	111.5	21.73	75.42	16.32	48.7		High	High	High	High	High	High	High	0.004624	0.08054	1.9	[202-207]	Used
FALSE	High	Master Protein	O75369	Filamin-B OS=Homo sapiens OX=9606 GN=FLNB PE=1 SV=2	0	369.408	32	77	132	66	2602	278	5.73	428.39	77	cell differentiation;cell organization and biogenesis;development;regulation of biological process;response to stimulus	cytoplasm;cytoskeleton;cytosol;membrane;nucleus	protein binding;RNA binding	Pf00307, Pf00630	2317	ENSG00000136068.14	3	VEGFA-VEGFR2 Signaling Pathway	FLNB	ISG15 antiviral mechanism	6	10	57.8	51.9	69.4	1.77	8.62	4.74	High	High	High	High	High	High	1
	Checked	Confidence	Annotated Sequence	Modifications	Qvality PEP	Qvality q-value	# Protein Groups	# Proteins	# PSMs	Master Protein Accessions	Positions in Master Proteins	Modifications in Master Proteins	# Missed Cleavages	Theo. MH+ [Da]	Abundances (Grouped): Epithelial	Abundances (Grouped): Fibroblast	Abundances (Grouped): Keratocyte	Abundances (Grouped): Myofibroblast	Abundances (Grouped) CV [%]: Epithelial	Abundances (Grouped) CV [%]: Fibroblast	Abundances (Grouped) CV [%]: Keratocyte	Abundances (Grouped) CV [%]: Myofibroblast	Quan Info	Found in Sample: [S7] F1: 129C, Sample, hCE_EV_7, hCE_rep1, Epithelial	Found in Sample: [S8] F1: 130N, Sample, hCE_EV_8, hCE_rep2, Epithelial	Found in Sample: [S3] F1: 127C, Sample, hCF_EV_3, hCF_rep1, Fibroblast	Found in Sample: [S4] F1: 128N, Sample, hCF_EV_4, hCF_rep2, Fibroblast	Found in Sample: [S2] F1: 127N, Sample, hCK_EV_2, hCK_rep2, Keratocyte	Found in Sample: [S5] F1: 128C, Sample, hCM_EV_5, hCM_rep1, Myofibroblast	Found in Sample: [S6] F1: 129N, Sample, hCM_EV_6, hCM_rep2, Myofibroblast	Percolator q-Value (by Search Engine): Sequest HT	Percolator PEP (by Search Engine): Sequest HT	XCorr (by Search Engine): Sequest HT	Positions in Proteins	Quan Usage
	FALSE	High	[K].NTVELLVEDK.[G]	1xTMT6plex [K10]; 1xTMT6plex [N-Term]	0.000304855	0.000201698	1	2	1	O75369	O75369 [400-409]		0	1617.95	332.4	18.1	19.5	30	0.28	30.75	12.78	19.08		High	High	High	High	High	High	High	0.0001565	0.0001012	3.79	[400-409]	Used
	FALSE	High	[R].GAGGQGKLDVTILSPSR.[K]	1xTMT6plex [K7]; 1xTMT6plex [N-Term]	1.7506e-05	0.000201698	1	2	2	O75369	O75369 [970-986]		1	2114.23	171.3	75.9	72.5	80.4	26.45	5.86	1.77	4.89		High	High	High	High	High	High	High	0.0001565	4.259e-06	3.86	[970-986]	Used
	FALSE	High	[K].GAGTGGLGLTVEGPCEAK.[I]	1xCarbamidomethyl [C15]; 1xTMT6plex [K18]; 1xTMT6plex [N-Term]	6.4174e-08	0.000201698	2	3	1	O75369; Q14315	O75369 [1067-1084]; Q14315 [1089-1106]		0	2132.14	215.4	71.6	43.7	69.3	1.42	16.07	7.77	8.51	Shared	High	High	High	High	High	High	High	0.0001565	8.402e-09	5.97	[1067-1084]	Used
	FALSE	High	[R].FVPQEMGVHTVSVK.[Y]	1xTMT6plex [K14]; 1xTMT6plex [N-Term]	4.19704e-08	0.000201698	1	3	1	O75369	O75369 [2157-2170]		0	2016.14	181.6	69	52.7	96.7	21.42	13.16	28.08	23.26		High	High	High	High	High	High	High	0.0001565	5.259e-09	5.28	[2157-2170]	Used
	FALSE	High	[K].FNGSHVVGSPFK.[V]	1xTMT6plex [K12]; 1xTMT6plex [N-Term]	0.000138737	0.000201698	1	2	2	O75369	O75369 [2361-2372]		0	1733.97	158.7	52.3	76.3	112.7	18.13	3.77	0.25	45.68		High	High	High	High	High	High	High	0.0001565	4.228e-05	4.31	[2361-2372]	Used
	FALSE	High	[R].FIPHENGVHTIDVK.[F]	1xTMT6plex [K14]; 1xTMT6plex [N-Term]	1.27631e-06	0.000201698	1	2	1	O75369	O75369 [2347-2360]		0	2064.16	248.1	52.4	33.8	65.7	26.87	20.49	19.68	9.69		High	High	High	High	High	High	High	0.0001565	2.327e-07	5.09	[2347-2360]	Used
	FALSE	High	[R].QMQLENVSVALEFLDRESIK.[L]	1xTMT6plex [K20]; 1xTMT6plex [N-Term]	1.5643e-06	0.000201698	2	7	1	P21333; O75369	P21333 [101-120]; O75369 [74-93]		1	2807.54	88.9	135	78.4	97.7	7.44	23.3	6.36	2.42	Shared	High	High	High	High	High	High	High	0.0001565	2.905e-07	4.4	[74-93]	Used
	FALSE	High	[K].MDCQETPEGYK.[V]	1xCarbamidomethyl [C3]; 1xTMT6plex [K11]; 1xTMT6plex [N-Term]	0.000184131	0.000201698	1	2	5	O75369	O75369 [2429-2439]		0	1815.87	300.9	28.2	11.6	59.3	4.57	8.55		7.42		High	High	High	High	High	High	High	0.0001565	5.817e-05	3.24	[2429-2439]	Used
	FALSE	High	[K].IFFAGDTIPK.[S]	1xTMT6plex [K10]; 1xTMT6plex [N-Term]	0.000115217	0.000201698	1	2	1	O75369	O75369 [430-439]		0	1566.93	262.6	56.5	32.3	48.6	0.17	21.83	13.97	15.62		High	High	High	High	High	High	High	0.0001565	3.46e-05	3.43	[430-439]	Used
	FALSE	High	[K].IEYNDQNDGSCDVK.[Y]	1xCarbamidomethyl [C11]; 1xTMT6plex [K14]; 1xTMT6plex [N-Term]	7.55434e-06	0.000201698	1	2	6	O75369	O75369 [594-607]		0	2115.01	244.5	41.3	47.2	67	0.72	23.11	18.52	24.45		High	High	High	High	High	High	High	0.0001565	1.68e-06	3.21	[594-607]	Used
	FALSE	High	[K].LGSAADFLLDISETDLSSLTASIK.[A]	1xTMT6plex [K24]; 1xTMT6plex [N-Term]	2.14265e-08	0.000201698	1	2	1	O75369	O75369 [1920-1943]		0	2925.61									No Quan Values	High	High	High	High	High	High	High	0.0001565	2.482e-09	4.24	[1920-1943]	Not Used
	FALSE	High	[R].KVVPCLVTPVTGR.[E]	1xCarbamidomethyl [C5]; 1xTMT6plex [K1]; 1xTMT6plex [N-Term]	3.41584e-07	0.000201698	1	2	1	O75369	O75369 [987-999]		1	1884.15	275.6	25.7	37.6	61.1	11.74	17.17	2.3	28		High	High	High	High	High	High	High	0.0001565	5.389e-08	5.36	[987-999]	Used
	FALSE	High	[R].GIEPTGNMVK.[Q]	1xTMT6plex [K10]; 1xTMT6plex [N-Term]	7.66992e-05	0.000201698	1	2	1	O75369	O75369 [263-272]		0	1503.86	170.2	59.3	92.5	78	7.51	25.33	21.8	11.03		High	High	High	High	High	High	High	0.0001565	2.201e-05	2.77	[263-272]	Used
	FALSE	High	[R].LTVMSLQESGLK.[V]	1xTMT6plex [K12]; 1xTMT6plex [N-Term]	2.58364e-05	0.000201698	1	2	2	O75369	O75369 [2290-2301]		0	1764.03	241.6	62	25.8	70.6	3.3	4.62	39.37	27.48		High	High	High	High	High	High	High	0.0001565	6.568e-06	3.95	[2290-2301]	Used
	FALSE	High	[K].VAVTEGCQPSR.[V]	1xCarbamidomethyl [C7]; 1xTMT6plex [N-Term]	9.91299e-05	0.000201698	1	2	3	O75369	O75369 [1320-1330]		0	1432.74	169.5	64.9	82.3	83.3	4.36	25.94	51.82	10.19		High	High	High	High	High	High	High	0.0001565	2.906e-05	3.01	[1320-1330]	Used
	FALSE	High	[K].VDIQTEDLEDGTCK.[V]	1xCarbamidomethyl [C13]; 1xTMT6plex [K14]; 1xTMT6plex [N-Term]	1.46672e-05	0.000201698	1	3	2	O75369	O75369 [2045-2058]		0	2081.05	302.9	16.5	33	47.6	7.21	38.9	6.2	23.76		High	High	High	High	High	High	High	0.0001565	3.506e-06	4.7	[2045-2058]	Used
	FALSE	High	[K].CLATGPGIASTVK.[T]	1xCarbamidomethyl [C1]; 1xTMT6plex [K13]; 1xTMT6plex [N-Term]	4.48249e-06	0.000201698	1	2	2	O75369	O75369 [1617-1629]		0	1733	236	58	44	62	3.21	8.67	2.24	11.81		High	High	High	High	High	High	High	0.0001565	9.392e-07	4.46	[1617-1629]	Used
	FALSE	High	[R].AWGPGLHGGIVGR.[S]	1xTMT6plex [N-Term]	7.50646e-07	0.000201698	1	2	4	O75369	O75369 [554-566]		0	1505.85	148.7	81	82.1	88.2	4.8	18.05	24.94	7.63		High	High	High	High	High	High	High	0.0001565	1.295e-07	4.79	[554-566]	Used
	FALSE	High	[R].ATQTGDASK.[C]	1xTMT6plex [K9]; 1xTMT6plex [N-Term]	0.000122577	0.000201698	1	2	2	O75369	O75369 [1608-1616]		0	1336.75	271.6	37.5	41.4	49.5	3.22	10.68	29.68	34.1		High	High	High	High	High	High	High	0.0001565	3.699e-05	2.84	[1608-1616]	Used
	FALSE	High	[K].AEITFDDHK.[N]	1xTMT6plex [K9]; 1xTMT6plex [N-Term]	0.000165587	0.000201698	1	2	2	O75369	O75369 [2236-2244]		0	1533.83	278.6	35.3	24.4	61.8	19.44	36.38	37.11	15		High	High	High	High	High	High	High	0.0001565	5.147e-05	3.69	[2236-2244]	Used
	FALSE	High	[K].YGGPNHIVGSPFK.[A]	1xTMT6plex [K13]; 1xTMT6plex [N-Term]	6.36958e-05	0.000201698	1	3	2	O75369	O75369 [2456-2468]		0	1831.03	145.3	67.3	92.6	94.7	23.73	9.92	35.5	2.28		High	High	High	High	High	High	High	0.0001565	1.782e-05	3.13	[2456-2468]	Used
	FALSE	High	[K].VLFASQEIPASPFR.[V]	1xTMT6plex [N-Term]	3.00294e-05	0.000201698	1	2	2	O75369	O75369 [823-836]		0	1791	97.8	98.7	75.9	127.6	2.24	6.26	0.55	30.23		High	High	High	High	High	High	High	0.0001565	7.77e-06	5.2	[823-836]	Used
	FALSE	High	[R].VKVEPAVDTSR.[I]	1xTMT6plex [K2]; 1xTMT6plex [N-Term]	0.000155645	0.000201698	1	2	2	O75369	O75369 [1220-1230]		1	1658.98	217.6	88.1	29.5	64.7	2.63	40.47	48.43	30.09		High	High	High	High	High	High	High	0.0001565	4.818e-05	3.47	[1220-1230]	Used
	FALSE	High	[K].VKIAGPGLGSGVR.[A]	1xTMT6plex [K2]; 1xTMT6plex [N-Term]	2.38592e-05	0.000201698	1	2	1	O75369	O75369 [1424-1436]		1	1669.05	283.9	28.7	38.5	49	23.87	9.4	12.23	21.76		High	High	High	High	High	High	High	0.0001565	6.009e-06	3.89	[1424-1436]	Used
	FALSE	High	[R].AGPGTLSVTIEGPSK.[V]	1xTMT6plex [K15]; 1xTMT6plex [N-Term]	8.29425e-08	0.000201698	1	2	1	O75369	O75369 [2412-2426]		0	1872.08	238.6	45	49.1	67.3	1.79	0.2	3.36	9		High	High	High	High	High	High	High	0.0001565	1.117e-08	5.77	[2412-2426]	Used
	FALSE	High	[K].VNQPASFAIR.[L]	1xTMT6plex [N-Term]	0.00013997	0.000201698	1	2	1	O75369	O75369 [2302-2311]		0	1331.76	229.2	51	63.7	56.1	2.82	9.86	3.48	19.15		High	High	High	High	High	High	High	0.0001565	4.294e-05	3.06	[2302-2311]	Used
	FALSE	High	[R].AGGPGLERGEAGVPAEFSIWTR.[E]	1xTMT6plex [N-Term]	1.93645e-10	0.000201698	1	2	1	O75369	O75369 [2198-2219]		1	2486.3	140.2	77.6	56	126.2	3.58	11.83	35.97	35.33		High	High	High	High	High	High	High	0.0001565	1.346e-11	6.78	[2198-2219]	Used
	FALSE	High	[K].DGTYAVTYIPDK.[T]	1xTMT6plex [K12]; 1xTMT6plex [N-Term]	0.000321471	0.000201698	1	2	1	O75369	O75369 [1573-1584]		0	1800.98	210.2	63.7	45.8	80.4	9.81	18.43	1.03	15.16		High	High	High	High	High	High	High	0.0001565	0.0001075	3.08	[1573-1584]	Used
	FALSE	High	[K].SPFEVQVGPEAGMQK.[V]	1xTMT6plex [K15]; 1xTMT6plex [N-Term]	1.92951e-05	0.000201698	1	2	1	O75369	O75369 [537-551]		0	2062.1	111.3	124.3	62.5	101.9	8.63	15.7	3.74	3.51		High	High	High	High	High	High	High	0.0001565	4.748e-06	5.17	[537-551]	Used
	FALSE	High	[K].SPFVVQVGEACNPNACR.[A]	2xCarbamidomethyl [C11; C16]; 1xTMT6plex [N-Term]	7.93536e-08	0.000201698	1	2	2	O75369	O75369 [440-456]		0	2134.04	153.6	69.7	74.2	102.5	5.06	11.59	18.74	7.65		High	High	High	High	High	High	High	0.0001565	1.069e-08	5.78	[440-456]	Used
	FALSE	High	[K].SPFTVGVAAPLDLSK.[I]	1xTMT6plex [K15]; 1xTMT6plex [N-Term]	1.4929e-05	0.000201698	1	2	1	O75369	O75369 [932-946]		0	1960.15	205.7	80.4	39.2	74.6	8.02	45.18	9.63	12.71		High	High	High	High	High	High	High	0.0001565	3.552e-06	5.21	[932-946]	Used
	FALSE	High	[R].SSTETCYSAIPK.[A]	1xCarbamidomethyl [C6]; 1xTMT6plex [K12]; 1xTMT6plex [N-Term]	3.33926e-05	0.000201698	1	3	1	O75369	O75369 [2496-2507]		0	1801.94	338.9	17	15.2	29	9.94	21.84	26.11	13.16		High	High	High	High	High	High	High	0.0001565	8.679e-06	3.2	[2496-2507]	Used
	FALSE	High	[K].SGCIVNNLAEFTVDPK.[D]	1xCarbamidomethyl [C3]; 1xTMT6plex [K16]; 1xTMT6plex [N-Term]	3.89087e-06	0.000201698	1	2	1	O75369	O75369 [658-673]		0	2222.19	178.8	74.3	64.8	82.1	3.02	17.25	23.43	8.92		High	High	High	High	High	High	High	0.0001565	8.016e-07	4.78	[658-673]	Used
	FALSE	High	[R].EAGAGGLSIAVEGPSK.[A]	1xTMT6plex [K16]; 1xTMT6plex [N-Term]	6.22516e-10	0.000201698	2	3	2	O75369; Q14315	O75369 [2220-2235]; Q14315 [2341-2356]		0	1901.07	272.2	32	40.1	55.8	1.37	46.15	26.4	6.73	Shared	High	High	High	High	High	High	High	0.0001565	4.891e-11	6	[2220-2235]	Used
	FALSE	High	[K].EAFTNKPNVFTVVTR.[G]	1xTMT6plex [K6]; 1xTMT6plex [N-Term]	8.47506e-06	0.000201698	1	2	4	O75369	O75369 [1340-1354]		0	2181.24	276.2	41.2	33.3	49.3	5.7	28.83	4.61	31.82		High	High	High	High	High	High	High	0.0001565	1.902e-06	5.69	[1340-1354]	Used
	FALSE	High	[K].TATPEIVDNKDGTVTVR.[Y]	1xTMT6plex [K10]; 1xTMT6plex [N-Term]	2.36163e-08	0.000201698	1	2	1	O75369	O75369 [1771-1787]		1	2274.27									No Quan Values	High	High	High	High	High	High	High	0.0001565	2.77e-09	4.47	[1771-1787]	Not Used
	FALSE	High	[K].TGEEVGFVVDAK.[T]	1xTMT6plex [K12]; 1xTMT6plex [N-Term]	7.91566e-07	0.000201698	1	2	5	O75369	O75369 [1630-1641]		0	1708.95	219	49.9	43.3	87.8	3.14	3.57	23.75	35.31		High	High	High	High	High	High	High	0.0001565	1.371e-07	3.84	[1630-1641]	Used
	FALSE	High	[R].DAGYGGISLAVEGPSK.[V]	1xTMT6plex [K16]; 1xTMT6plex [N-Term]	1.03216e-06	0.000201698	1	2	1	O75369	O75369 [2029-2044]		0	1979.08	144.6	85.6	68.6	101.2	1.56	32.31	44.51	29.15		High	High	High	High	High	High	High	0.0001565	1.845e-07	4.7	[2029-2044]	Used
	FALSE	High	[K].YADEEIPRSPFK.[V]	1xTMT6plex [K12]; 1xTMT6plex [N-Term]	0.000390526	0.000338542	1	2	1	O75369	O75369 [1497-1508]		1	1910.04	263.6	33.6	36.7	66.2	9.85	21.79	16.42	9.32		High	High	High	High	High	High	High	0.0002356	0.0001334	2.9	[1497-1508]	Used
	FALSE	High	[K].IAGPGLGSGVR.[A]	1xTMT6plex [N-Term]	0.000962703	0.000338542	1	2	4	O75369	O75369 [1426-1436]		0	1212.73	147.2	48.5	92.4	111.9	2.28	85.38	7.48	58.64		High	High	High	High	High	High	High	0.0002356	0.0003656	2.47	[1426-1436]	Used
	FALSE	High	[K].TATPEIVDNK.[D]	1xTMT6plex [K10]; 1xTMT6plex [N-Term]	0.00108964	0.000338542	1	2	1	O75369	O75369 [1771-1780]		0	1545.89	288.9	34.3	27.1	49.8	0.99	2.29	54.99	4.69		High	High	High	High	High	High	High	0.0002356	0.000416	3.19	[1771-1780]	Used
	FALSE	High	[R].VLQSFTVDSSK.[A]	1xTMT6plex [K11]; 1xTMT6plex [N-Term]	0.000576328	0.000338542	1	2	1	O75369	O75369 [1439-1449]		0	1668.96	261.3	40.1	35.4	63.1	6.72	13.66	29.23	27.76		High	High	High	High	High	High	High	0.0002356	0.0002064	5.11	[1439-1449]	Used
	FALSE	High	[K].SSFLVDCSK.[A]	1xCarbamidomethyl [C7]; 1xTMT6plex [K9]; 1xTMT6plex [N-Term]	0.00107053	0.000338542	1	3	2	O75369	O75369 [2531-2539]		0	1500.81	295.4	33.8	29.5	41.4	2.24	17.17	15.23	22.53		High	High	High	High	High	High	High	0.0002356	0.0004085	3.9	[2531-2539]	Used
	FALSE	High	[K].SPFEVSVDK.[A]	1xTMT6plex [K9]; 1xTMT6plex [N-Term]	0.000693973	0.000338542	1	2	2	O75369	O75369 [341-349]		0	1465.83	212.9	63.4	46.2	77.5	5.84	19.4	17.11	22.03		High	High	High	High	High	High	High	0.0002356	0.0002524	3.44	[341-349]	Used
	FALSE	High	[K].AEVSIQNNK.[D]	1xTMT6plex [K9]; 1xTMT6plex [N-Term]	0.000687861	0.000338542	1	2	1	O75369	O75369 [1178-1186]		0	1460.85									No Quan Values	High	High	High	High	High	High	High	0.0002356	0.0002496	3.13	[1178-1186]	Not Used
	FALSE	High	[R].GAGGQGKLDVTILSPSRK.[V]	2xTMT6plex [K7; K18]; 1xTMT6plex [N-Term]	0.00122246	0.000465665	1	2	1	O75369	O75369 [970-987]		2	2471.49	114.4	68.6	122.8	94.3	6.66	20.6	23.69	50.56		High	High	High	High	High	High	High	0.0003124	0.0004744	3.98	[970-987]	Used
	FALSE	High	[R].VQAQGPGLK.[E]	1xTMT6plex [K9]; 1xTMT6plex [N-Term]	0.00162258	0.000465665	1	2	3	O75369	O75369 [1331-1339]		0	1355.84	214.6	53.2	64.9	67.3	4.02	19.84	43.32	18.42		High	High	High	High	High	High	High	0.0003124	0.0006484	4.08	[1331-1339]	Used
	FALSE	High	[K].VDPSHDASK.[V]	1xTMT6plex [K9]; 1xTMT6plex [N-Term]	0.00195396	0.000465665	2	3	1	O75369; Q14315	O75369 [839-847]; Q14315 [861-869]		0	1413.77	265	36.5	36.2	62.3	6.07	15.18	18.9	16.46	Shared	High	High	High	High	High	High	High	0.0003124	0.0007984	3.09	[839-847]	Used
	FALSE	High	[K].LKPGAPLKPK.[L]	3xTMT6plex [K2; K8; K10]; 1xTMT6plex [N-Term]	0.00166623	0.000465665	1	2	1	O75369	O75369 [242-251]		0	1965.34	177.8	39.9	100.7	81.5	9.6	0.49	19.67	38.38		High	High	High	High	High	High	High	0.0003124	0.0006672	2.78	[242-251]	Used
	FALSE	High	[K].VEPAVDTSR.[I]	1xTMT6plex [N-Term]	0.00111895	0.000465665	1	2	2	O75369	O75369 [1222-1230]		0	1202.66	326.1	21.4	15.8	36.7	2.58	58.59		27.53		High	High	High	High	Not Found	High	High	0.0003124	0.0004297	2.33	[1222-1230]	Used
	FALSE	High	[R].TFEMSDFIVDTR.[D]	1xTMT6plex [N-Term]	0.00180436	0.000465665	1	2	1	O75369	O75369 [2017-2028]		0	1689.84	114.9	75.1	100.2	109.8	9.1	7.95	14.77	6.48		High	High	High	High	High	High	High	0.0003124	0.000732	3.7	[2017-2028]	Used
	FALSE	High	[K].VKMDCQETPEGYK.[V]	1xCarbamidomethyl [C5]; 2xTMT6plex [K2; K13]; 1xTMT6plex [N-Term]	0.00144626	0.000465665	1	2	1	O75369	O75369 [2427-2439]		1	2272.19	244.4	54.6	47.5	53.5	11.59	43.28		38.96		High	High	High	High	High	High	High	0.0003124	0.0005734	2.57	[2427-2439]	Used
	FALSE	High	[K].AAGSGELGVTMK.[G]	1xTMT6plex [K12]; 1xTMT6plex [N-Term]	0.00288448	0.0005261	1	2	1	O75369	O75369 [481-492]		0	1578.89	67.5	112.8	155	64.7	10.69	40.87	22.47	9.09		High	High	High	High	High	High	High	0.000343	0.001235	2.99	[481-492]	Used
	FALSE	High	[R].ETTDFKVDTK.[A]	2xTMT6plex [K6; K10]; 1xTMT6plex [N-Term]	0.00237402	0.0005261	1	2	1	O75369	O75369 [471-480]		1	1871.07	250.4	57.5	41.2	50.8	2.7	16.74	2.59	10.29		High	High	High	High	High	High	High	0.000343	0.0009948	2.87	[471-480]	Used
	FALSE	High	[R].EVGEHLVSIK.[K]	1xTMT6plex [K10]; 1xTMT6plex [N-Term]	0.00227124	0.0005261	1	2	1	O75369	O75369 [1970-1979]		0	1568.94									No Quan Values	High	High	High	High	High	High	High	0.000343	0.0009416	2.32	[1970-1979]	Not Used
	FALSE	High	[R].VTEAEIVPMGK.[N]	1xOxidation [M9]; 1xTMT6plex [K11]; 1xTMT6plex [N-Term]	0.00465318	0.0005261	1	3	1	O75369	O75369 [2140-2150]		0	1647.94	153.9	109	41.2	95.9	10.74	17.73	4.56	14.03		High	High	High	High	High	High	High	0.000343	0.002096	2.38	[2140-2150]	Used
	FALSE	High	[R].CVYKPMQPGPHVVK.[I]	1xCarbamidomethyl [C1]; 1xOxidation [M6]; 2xTMT6plex [K4; K14]; 1xTMT6plex [N-Term]	0.00207885	0.0005261	1	2	1	O75369	O75369 [416-429]		0	2343.33	175.7	70.1	50	104.2	4.01	15.32	22.15	11.68		High	High	High	High	High	High	High	0.000343	0.0008557	2.6	[416-429]	Used
	FALSE	High	[K].DLAEDAPWK.[K]	1xTMT6plex [K9]; 1xTMT6plex [N-Term]	0.00312373	0.0005261	3	8	1	P21333; O75369; Q14315	P21333 [34-42]; O75369 [7-15]; Q14315 [27-35]		0	1502.83	203.9	68.7	47.4	80.1	2.96	35.48	27.42	19.68	Shared	High	High	High	High	High	High	High	0.000343	0.001348	3	[7-15]	Used
	FALSE	High	[K].APSGRDEPCLLK.[R]	1xCarbamidomethyl [C9]; 1xTMT6plex [K12]; 1xTMT6plex [N-Term]	0.00591042	0.0005261	1	2	2	O75369	O75369 [1944-1955]		1	1801	232.7	70.3	42.1	54.9	5.09	2.43	19.04	15.15		High	High	High	High	High	High	High	0.000343	0.002729	2.71	[1944-1955]	Used
	FALSE	High	[R].IRETTDFKVDTK.[A]	2xTMT6plex [K8; K12]; 1xTMT6plex [N-Term]	0.00433487	0.0005261	1	2	1	O75369	O75369 [469-480]		2	2140.26	268.2	41.9	30.7	59.1	4.55	23.25	31.04	2.34		High	High	High	High	High	High	High	0.000343	0.00194	4.24	[469-480]	Used
	FALSE	High	[K].MDCQETPEGYK.[V]	1xCarbamidomethyl [C3]; 1xOxidation [M1]; 1xTMT6plex [K11]; 1xTMT6plex [N-Term]	0.00288448	0.0005261	1	2	2	O75369	O75369 [2429-2439]		0	1831.86	98.9	93.6	101.3	106.2	2.63	0.68		25.59		High	High	High	High	Not Found	High	High	0.000343	0.001231	2.13	[2429-2439]	Used
	FALSE	High	[K].HIPGSPFTAK.[I]	1xTMT6plex [K10]; 1xTMT6plex [N-Term]	0.00273525	0.0005261	2	3	1	O75369; Q14315	O75369 [1898-1907]; Q14315 [1936-1945]		0	1512.89	241.3	61.2	41.3	56.2	15.37	6.45	47.06	24.51	Shared	High	High	High	High	High	High	High	0.000343	0.001157	4.11	[1898-1907]	Used
	FALSE	High	[K].HVGNQQYNVTYVVK.[E]	1xTMT6plex [K14]; 1xTMT6plex [N-Term]	0.00550607	0.0005261	1	3	1	O75369	O75369 [2563-2576]		0	2107.17									No Quan Values	High	High	High	High	Not Found	High	High	0.000343	0.002519	2.55	[2563-2576]	Not Used
	FALSE	High	[K].AGLAPLEVR.[V]	1xTMT6plex [N-Term]	0.0185122	0.000560454	1	2	1	O75369	O75369 [1450-1458]		0	1154.71	121.1	99.7	77.7	101.5	0.92	51.19	16.96	46.07		High	High	High	High	High	High	High	0.0003589	0.009733	2.21	[1450-1458]	Used
	FALSE	High	[R].AGGPGLER.[AG]	1xTMT6plex [N-Term]	0.0172495	0.000560454	2	7	3	P21333; O75369	P21333 [2243-2250]; O75369 [2198-2205]		0	985.563	197.9	90.5	44.9	66.6	7.37	9.77	4.58	32.07	Shared	High	High	High	High	High	High	High	0.0003589	0.009015	2.3	[2198-2205]	Used
	FALSE	High	[K].KIQQNTFTR.[W]	1xTMT6plex [K1]; 1xTMT6plex [N-Term]	0.00953561	0.000560454	3	8	1	P21333; O75369; Q14315	P21333 [43-51]; O75369 [16-24]; Q14315 [36-44]		1	1593.95									No Quan Values	High	High	High	High	High	High	High	0.0003589	0.004648	2.29	[16-24]	Not Used
	FALSE	High	[K].AAGSGELGVTMK.[G]	1xOxidation [M11]; 1xTMT6plex [K12]; 1xTMT6plex [N-Term]	0.00920373	0.000560454	1	2	1	O75369	O75369 [481-492]		0	1594.89	98.8	45.5	77.1	178.6	26.09	46.89	52.37	74.68		High	High	High	High	High	High	High	0.0003589	0.004492	2.13	[481-492]	Used
	FALSE	High	[K].AEGPGLSK.[A]	1xTMT6plex [K8]; 1xTMT6plex [N-Term]	0.0113829	0.000560454	1	2	2	O75369	O75369 [850-857]		0	1216.73	253.8	35.3	51.6	59.3	12.12	18.39	14.6	26.65		High	High	High	High	High	High	High	0.0003589	0.005648	2.55	[850-857]	Used
	FALSE	High	[K].TYSVEYLPK.[V]	1xTMT6plex [K9]; 1xTMT6plex [N-Term]	0.0073756	0.000560454	1	2	1	O75369	O75369 [314-322]		0	1557.89	234.1	49	44.5	72.5	6.23	32.34	22.75	9.87		High	High	High	High	High	High	High	0.0003589	0.003486	2.93	[314-322]	Used
	FALSE	High	[K].VFGPGVER.[S]	1xTMT6plex [N-Term]	0.0093682	0.000560454	1	2	2	O75369	O75369 [747-754]		0	1089.63	219.2	76.6	53.7	50.5	1.02	26.69	16.62	18.92		High	High	High	High	High	High	High	0.0003589	0.004583	2.06	[747-754]	Used
	FALSE	High	[K].IQQNTFTR.[W]	1xTMT6plex [N-Term]	0.0186763	0.00066154	3	8	1	P21333; O75369; Q14315	P21333 [44-51]; O75369 [17-24]; Q14315 [37-44]		0	1236.69	227	60.9	48.6	63.5	0.13	38.32	5.07	11.61	Shared	High	High	High	High	High	High	High	0.0003589	0.009813	2.48	[17-24]	Used
	FALSE	High	[R].AYGPGLEK.[S]	1xTMT6plex [K8]; 1xTMT6plex [N-Term]	0.0222791	0.000877036	1	2	3	O75369	O75369 [650-657]		0	1292.76	204	89.6	52.2	54.2	4.89	38.52	7.63	21.82		High	High	High	High	High	High	High	0.0005536	0.01202	2.37	[650-657]	Used
	FALSE	High	[K].DVVDPSK.[V]	1xTMT6plex [K7]; 1xTMT6plex [N-Term]	0.0333723	0.00146558	1	2	2	O75369	O75369 [1417-1423]		0	1217.71	340.8	19.3	12.9	26.9	7.01	43.14	38.64	18.67		High	High	High	High	High	High	High	0.0009154	0.01884	2.41	[1417-1423]	Used
	FALSE	High	[K].DGTVTVR.[Y]	1xTMT6plex [N-Term]	0.0367413	0.00155155	2	5	2	P21333; O75369	P21333 [1825-1831]; O75369 [1781-1787]		0	976.562	204.2	44.1	71.2	80.5	2.93	81.43	27.7	18.4	Shared	High	High	High	High	High	High	High	0.0009654	0.02093	2.37	[1781-1787]	Used
	FALSE	High	[K].VFGPGIEGK.[D]	1xTMT6plex [K9]; 1xTMT6plex [N-Term]	0.0364218	0.00155155	1	2	1	O75369	O75369 [1233-1241]		0	1361.82	218.1	48.9	53.4	79.6	7.97	20.14	22.81	41.54		High	High	High	High	High	High	High	0.0009654	0.02086	2.98	[1233-1241]	Used
	FALSE	High	[R].LVSPGSANETSSILVESVTR.[S]	1xTMT6plex [N-Term]	0.0477031	0.00240124	1	3	1	O75369	O75369 [2476-2495]		0	2275.23	134.1	95.9	63.1	106.9	6.63	3.02	26.56	27.17		High	High	High	High	High	High	High	0.001486	0.02819	1.96	[2476-2495]	Used
	FALSE	High	[K].YADEEIPR.[S]	1xTMT6plex [N-Term]	0.055257	0.00246293	1	2	1	O75369	O75369 [1497-1504]		0	1221.63	88.6	98.9	100.8	111.6	11.55	0	29.99	4.59		High	High	High	High	High	High	High	0.001585	0.03331	2.05	[1497-1504]	Used
	FALSE	High	[K].LVSIDSK.[A]	1xTMT6plex [K7]; 1xTMT6plex [N-Term]	0.079137	0.00374607	3	8	3	P21333; O75369; Q14315	P21333 [121-127]; O75369 [94-100]; Q14315 [114-120]		0	1219.77	219.6	53.1	58.3	69	8.43	62.68	25.56	28.61	Shared	High	High	High	High	High	High	High	0.002428	0.04979	2.49	[94-100]	Used
	FALSE	High	[R].ENSTAK.[F]	1xTMT6plex [K6]; 1xTMT6plex [N-Term]	0.135682	0.00814605	1	2	1	O75369	O75369 [1000-1005]		0	1107.64	227.1	53.2	54.8	64.9	3.64	58.18	30.86	28.6		High	High	High	High	High	High	High	0.005409	0.09227	1.69	[1000-1005]	Used
FALSE	High	Master Protein	P02452	Collagen alpha-1(I) chain OS=Homo sapiens OX=9606 GN=COL1A1 PE=1 SV=5	0	368.852	46	58	127	56	1464	138.9	5.8	397.11	58	cell communication;cell differentiation;cell organization and biogenesis;cellular component movement;coagulation;metabolic process;regulation of biological process;response to stimulus;transport	cytoplasm;endoplasmic reticulum;extracellular;Golgi;organelle lumen	metal ion binding;protein binding;structural molecule activity	Pf00093, Pf01391, Pf01410	1277		17	Focal Adhesion; Osteoblast Signaling; Focal Adhesion-PI3K-Akt-mTOR-signaling pathway; miR-509-3p alteration of YAP1/ECM axis; Inflammatory Response Pathway; Senescence and Autophagy in Cancer	COL1A1	Collagen degradation; Integrin cell surface interactions; MET activates PTK2 signaling; Crosslinking of collagen fibrils; Anchoring fibril formation; Platelet Adhesion to exposed collagen; Scavenging by Class A Receptors; Syndecan interactions; GP1b-IX-V activation signalling; ECM proteoglycans; RUNX2 regulates osteoblast differentiation; Platelet Aggregation (Plug Formation); Immunoregulatory in…	43	2	152.1	110.5	121.5	16.37	24.95	9.22	High	High	High	High	High	High	1
	Checked	Confidence	Annotated Sequence	Modifications	Qvality PEP	Qvality q-value	# Protein Groups	# Proteins	# PSMs	Master Protein Accessions	Positions in Master Proteins	Modifications in Master Proteins	# Missed Cleavages	Theo. MH+ [Da]	Abundances (Grouped): Epithelial	Abundances (Grouped): Fibroblast	Abundances (Grouped): Keratocyte	Abundances (Grouped): Myofibroblast	Abundances (Grouped) CV [%]: Epithelial	Abundances (Grouped) CV [%]: Fibroblast	Abundances (Grouped) CV [%]: Keratocyte	Abundances (Grouped) CV [%]: Myofibroblast	Quan Info	Found in Sample: [S7] F1: 129C, Sample, hCE_EV_7, hCE_rep1, Epithelial	Found in Sample: [S8] F1: 130N, Sample, hCE_EV_8, hCE_rep2, Epithelial	Found in Sample: [S3] F1: 127C, Sample, hCF_EV_3, hCF_rep1, Fibroblast	Found in Sample: [S4] F1: 128N, Sample, hCF_EV_4, hCF_rep2, Fibroblast	Found in Sample: [S2] F1: 127N, Sample, hCK_EV_2, hCK_rep2, Keratocyte	Found in Sample: [S5] F1: 128C, Sample, hCM_EV_5, hCM_rep1, Myofibroblast	Found in Sample: [S6] F1: 129N, Sample, hCM_EV_6, hCM_rep2, Myofibroblast	Percolator q-Value (by Search Engine): Sequest HT	Percolator PEP (by Search Engine): Sequest HT	XCorr (by Search Engine): Sequest HT	Positions in Proteins	Quan Usage
	FALSE	High	[K].NSVAYMDQQTGNLK.[K]	1xTMT6plex [K14]; 1xTMT6plex [N-Term]	0.00013997	0.000201698	1	1	2	P02452	P02452 [1372-1385]		0	2027.06	24.6	121.6	147.6	106.3	6.94	18.72	10.34	9.83		High	High	High	High	High	High	High	0.0001565	4.257e-05	4.1	[1372-1385]	Used
	FALSE	High	[K].NSVAYMDQQTGNLK.[K]	1xOxidation [M6]; 1xTMT6plex [K14]; 1xTMT6plex [N-Term]	0.000101796	0.000201698	1	1	2	P02452	P02452 [1372-1385]		0	2043.06	16.4	129.3	88.5	165.8	28.41	25.6	1.14	1.83		High	High	High	High	High	High	High	0.0001565	3.018e-05	3.7	[1372-1385]	Used
	FALSE	High	[K].NSVAYMDQQTGNLKK.[A]	2xTMT6plex [K14; K15]; 1xTMT6plex [N-Term]	5.30294e-06	0.000201698	1	1	3	P02452	P02452 [1372-1386]		1	2384.32	15.5	168.7	115.2	100.6	16.08	73.02	65.79	37		High	High	High	High	High	High	High	0.0001565	1.132e-06	3.75	[1372-1386]	Used
	FALSE	High	[K].NSVAYMDQQTGNLKK.[A]	1xOxidation [M6]; 2xTMT6plex [K14; K15]; 1xTMT6plex [N-Term]	3.64812e-05	0.000201698	1	1	2	P02452	P02452 [1372-1386]		1	2400.32	27.4	146.3	127.8	98.4	15.65	81.83	31.89	22.75		High	High	High	High	High	High	High	0.0001565	9.623e-06	4.49	[1372-1386]	Used
	FALSE	High	[K].GADGSPGKDGVR.[G]	1xTMT6plex [K8]; 1xTMT6plex [N-Term]	0.00024009	0.000201698	1	1	3	P02452	P02452 [752-763]		1	1573.87	16.5	172.2	117	94.3	7.78	122.17		71.32		High	High	High	High	Not Found	High	High	0.0001565	7.813e-05	2.69	[752-763]	Used
	FALSE	High	[K].NGDDGEAGKPGRPGER.[G]	1xTMT6plex [K9]; 1xTMT6plex [N-Term]	0.000262295	0.000201698	1	1	2	P02452	P02452 [229-244]		0	2070.07	6.3	144.2	121.6	128	20.07	24.43	46.58	19.27		High	High	High	High	High	High	High	0.0001565	8.553e-05	2.29	[229-244]	Used
	FALSE	High	[K].GDAGPAGPK.[G]	1xTMT6plex [K9]; 1xTMT6plex [N-Term]	0.00030217	0.000201698	1	1	1	P02452	P02452 [278-286]		0	1227.71	10.7	98.8	70.8	219.7	24.59	88.41	53.84	36.17		High	High	High	High	High	High	High	0.0001565	0.0001004	2.54	[278-286]	Used
	FALSE	High	[K].GANGAPGIAGAPGFPGAR.[G]	1xTMT6plex [N-Term]	0.00011624	0.000201698	1	1	1	P02452	P02452 [398-415]		0	1766.95	17.1	132.9	132.1	117.8	38.45	40.01	0.69	6		High	High	High	High	High	High	High	0.0001565	3.495e-05	2.81	[398-415]	Used
	FALSE	High	[R].GFPGADGVAGPK.[G]	1xTMT6plex [K12]; 1xTMT6plex [N-Term]	1.44459e-06	0.000201698	1	1	1	P02452	P02452 [494-505]		0	1530.87	11.5	177.9	85.2	125.4	18.47	52.3	56.99	0.56		High	High	High	High	High	High	High	0.0001565	2.656e-07	3.97	[494-505]	Used
	FALSE	High	[R].GFPGLPGPSGEPGK.[Q]	1xTMT6plex [K14]; 1xTMT6plex [N-Term]	6.48328e-05	0.000201698	2	2	2	P02458; P02452	P02458 [993-1006]; P02452 [971-984]		0	1754.98	13.8	158.9	123.9	103.5	0.14	3.85	56.89	2.79	Shared	High	High	High	High	High	High	High	0.0001565	1.827e-05	4.49	[971-984]	Used
	FALSE	High	[R].GFSGLQGPPGPPGSPGEQGPSGASGPAGPR.[G]	1xTMT6plex [N-Term]	3.1111e-05	0.000201698	1	1	1	P02452	P02452 [1112-1141]		0	2886.43									No Quan Values	Not Found	High	High	High	Not Found	High	High	0.0001565	8.075e-06	3.58	[1112-1141]	Not Used
	FALSE	High	[R].GETGPAGRPGEVGPPGPPGPAGEK.[G]	1xTMT6plex [K24]; 1xTMT6plex [N-Term]	0.000100899	0.000201698	1	1	1	P02452	P02452 [911-934]		0	2626.4	10.7	107.7	89.7	191.9	30.31	7.94	53.92	64.51		High	High	High	High	High	High	High	0.0001565	2.973e-05	4.02	[911-934]	Used
	FALSE	High	[K].GEPGPVGVQGPPGPAGEEGK.[R]	1xTMT6plex [K20]; 1xTMT6plex [N-Term]	4.59666e-09	0.000201698	1	1	2	P02452	P02452 [449-468]		0	2274.21	8.2	63.1	175	153.7	26.88	96.85		24.24		High	High	High	High	High	High	High	0.0001565	4.519e-10	5.8	[449-468]	Used
	FALSE	High	[K].GSPGEAGRPGEAGLPGAK.[G]	1xTMT6plex [K18]; 1xTMT6plex [N-Term]	1.21334e-07	0.000201698	1	1	2	P02452	P02452 [521-538]		0	2066.14	13.3	148.9	85.7	152.2	5.09	58.47	46.28	5.9		High	High	High	High	High	High	High	0.0001565	1.711e-08	3.79	[521-538]	Used
	FALSE	High	[K].GSPGADGPAGAPGTPGPQGIAGQR.[G]	1xTMT6plex [N-Term]	3.11454e-09	0.000201698	1	1	2	P02452	P02452 [935-958]		0	2302.17	20	150.3	107	122.6	33.49	39.76		4.04		High	High	High	High	High	High	High	0.0001565	2.913e-10	5.34	[935-958]	Used
	FALSE	High	[R].GSAGPPGATGFPGAAGR.[V]	1xTMT6plex [N-Term]	7.13613e-08	0.000201698	1	1	5	P02452	P02452 [866-882]		0	1656.87	38.9	126.4	112.1	122.6	9.6	7.76	33.06	2.17		High	High	High	High	High	High	High	0.0001565	9.427e-09	6.73	[866-882]	Used
	FALSE	High	[R].GVPGPPGAVGPAGK.[D]	1xTMT6plex [K14]; 1xTMT6plex [N-Term]	3.94502e-08	0.000201698	1	1	1	P02452	P02452 [599-612]		0	1618.97	7.5	116.9	141.5	134.1	6.28	89.07	73.02	24.79		High	High	High	High	High	High	High	0.0001565	4.883e-09	4.83	[599-612]	Used
	FALSE	High	[R].GVQGPPGPAGPR.[G]	1xTMT6plex [N-Term]	0.000279048	0.000201698	1	1	5	P02452	P02452 [686-697]		0	1318.74	13.3	148.8	110.3	127.5	15.53	1.14	17.19	14.03		High	High	High	High	High	High	High	0.0001565	9.205e-05	3.05	[686-697]	Used
	FALSE	High	[K].GLTGSPGSPGPDGK.[T]	1xTMT6plex [K14]; 1xTMT6plex [N-Term]	6.65764e-05	0.000201698	1	1	2	P02452	P02452 [539-552]		0	1684.93	23	163	101.9	112.1	9.66	24.58	66.21	8.63		High	High	High	High	High	High	High	0.0001565	1.872e-05	3.7	[539-552]	Used
	FALSE	High	[R].GLTGPIGPPGPAGAPGDKGESGPSGPAGPTGAR.[G]	1xTMT6plex [K18]; 1xTMT6plex [N-Term]	4.90249e-10	0.000201698	1	1	2	P02452	P02452 [764-796]		1	3295.74	14.4	153.5	70	162	6.8	56.02	45.36	11.43		High	High	High	High	High	High	High	0.0001565	3.752e-11	6.5	[764-796]	Used
	FALSE	High	[R].GLTGPIGPPGPAGAPGDK.[G]	1xTMT6plex [K18]; 1xTMT6plex [N-Term]	1.25081e-05	0.000201698	1	1	1	P02452	P02452 [764-781]		0	2017.15									No Quan Values	High	High	High	High	High	High	High	0.0001565	2.927e-06	2.86	[764-781]	Not Used
	FALSE	High	[R].GQAGVMGFPGPK.[G]	1xTMT6plex [K12]; 1xTMT6plex [N-Term]	5.3976e-06	0.000201698	1	1	2	P02452	P02452 [575-586]		0	1603.9	24.8	120	113.5	141.6	2.28	39.22	7.11	16.93		High	High	High	High	High	High	High	0.0001565	1.151e-06	3.07	[575-586]	Used
	FALSE	High	[R].GRPGAPGPAGAR.[G]	1xTMT6plex [N-Term]	2.07102e-05	0.000201698	1	1	3	P02452	P02452 [311-322]		0	1292.74	7.2	158	103.1	131.7	9.21	17.55	18.42	17.36		High	High	High	High	High	High	High	0.0001565	5.122e-06	5.38	[311-322]	Used
	FALSE	High	[R].GPSGPQGPGGPPGPK.[G]	1xTMT6plex [K15]; 1xTMT6plex [N-Term]	2.29978e-08	0.000201698	1	1	2	P02452	P02452 [416-430]		0	1744.97	5.7	156.4	90.7	147.2	18.58	6.76	55.73	26.85		High	High	High	High	High	High	High	0.0001565	2.682e-09	4.76	[416-430]	Used
	FALSE	High	[K].VFCNMETGETCVYPTQPSVAQK.[N]	2xCarbamidomethyl [C3; C11]; 1xOxidation [M5]; 1xTMT6plex [K22]; 1xTMT6plex [N-Term]	3.14658e-06	0.000201698	1	1	3	P02452	P02452 [1289-1310]		0	3020.46	20.9	163.5	94.2	121.3	23.85	49.89	16.12	2.91		High	High	High	High	High	High	High	0.0001565	6.342e-07	3.9	[1289-1310]	Used
	FALSE	High	[K].VFCNMETGETCVYPTQPSVAQK.[N]	2xCarbamidomethyl [C3; C11]; 1xTMT6plex [K22]; 1xTMT6plex [N-Term]	3.0991e-07	0.000201698	1	1	1	P02452	P02452 [1289-1310]		0	3004.46	9.1	167.6	88.2	135.1	26.76	52.98	47.65	4.55		High	High	High	High	High	High	High	0.0001565	4.837e-08	5.4	[1289-1310]	Used
	FALSE	High	[R].VGPPGPSGNAGPPGPPGPAGK.[E]	1xTMT6plex [K21]; 1xTMT6plex [N-Term]	3.00626e-09	0.000201698	1	1	3	P02452	P02452 [883-903]		0	2223.23	11.9	124.4	96.9	166.8	18.63	38.37	11.87	19.19		High	High	High	High	High	High	High	0.0001565	2.808e-10	6.68	[883-903]	Used
	FALSE	High	[K].ALLLQGSNEIEIR.[A]	1xTMT6plex [N-Term]	0.000120427	0.000201698	1	1	1	P02452	P02452 [1387-1399]		0	1684.98	53.6	149.2	88	109.3	5.69	8.33	14.6	17.2		High	High	High	High	High	High	High	0.0001565	3.635e-05	4.32	[1387-1399]	Used
	FALSE	High	[R].ADDANVVRDRDLEVDTTLK.[S]	1xTMT6plex [K19]; 1xTMT6plex [N-Term]	8.47506e-06	0.000201698	1	1	2	P02452	P02452 [1218-1236]		2	2603.4	7.9	154.7	124.3	113.1	33.97	44.54	15.81	30.03		High	High	High	High	High	High	High	0.0001565	1.911e-06	4.16	[1218-1236]	Used
	FALSE	High	[R].YHDRDVWKPEPCR.[I]	1xCarbamidomethyl [C12]; 1xTMT6plex [K8]; 1xTMT6plex [N-Term]	0.0001463	0.000201698	1	2	2	P02452	P02452 [47-59]		1	2216.14	42.7	101.6	129.1	126.6	6.78	25.66	24.55	22.09		High	High	High	High	High	High	High	0.0001565	4.482e-05	3.54	[47-59]	Used
	FALSE	High	[K].VLCDDVICDETK.[N]	2xCarbamidomethyl [C3; C8]; 1xTMT6plex [K12]; 1xTMT6plex [N-Term]	0.000274155	0.000201698	1	2	5	P02452	P02452 [68-79]		0	1924.98	10.6	134.5	115	139.9	6.52	22.14	38.35	18.59		High	High	High	High	High	High	High	0.0001565	9.047e-05	3.53	[68-79]	Used
	FALSE	High	[K].STGGISVPGPMGPSGPR.[G]	1xOxidation [M11]; 1xTMT6plex [N-Term]	6.05546e-06	0.000201698	1	1	7	P02452	P02452 [171-187]		0	1798.93	40.5	109.7	124.5	125.3	2.81	4.71	25.93	9.2		High	High	High	High	High	High	High	0.0001565	1.306e-06	3.71	[171-187]	Used
	FALSE	High	[K].STGGISVPGPMGPSGPR.[G]	1xTMT6plex [N-Term]	1.40675e-06	0.000201698	1	1	3	P02452	P02452 [171-187]		0	1782.94	27.2	126.7	124.4	121.7	9.12	22.61	2.58	17.68		High	High	High	High	High	High	High	0.0001565	2.597e-07	4.39	[171-187]	Used
	FALSE	High	[R].DRDLEVDTTLK.[S]	1xTMT6plex [K11]; 1xTMT6plex [N-Term]	1.00513e-06	0.000201698	1	1	2	P02452	P02452 [1226-1236]		1	1763	8.7	179	117.2	95.2	26.07	20.05	35.97	41.83		High	High	High	High	High	High	High	0.0001565	1.792e-07	4.2	[1226-1236]	Used
	FALSE	High	[R].DLEVDTTLK.[S]	1xTMT6plex [K9]; 1xTMT6plex [N-Term]	0.000250947	0.000201698	1	1	1	P02452	P02452 [1228-1236]		0	1491.87	18.1	182.8	108.1	91.1	16	9.06	16.14	52.59		High	High	High	High	High	High	High	0.0001565	8.152e-05	3.17	[1228-1236]	Used
	FALSE	High	[K].SGEYWIDPNQGCNLDAIK.[V]	1xCarbamidomethyl [C12]; 1xTMT6plex [K18]; 1xTMT6plex [N-Term]	2.81173e-07	0.000201698	1	1	1	P02452	P02452 [1271-1288]		0	2538.27	8.4	176.8	119	95.8	11.5	41.2	32.08	11.18		High	High	High	High	High	High	High	0.0001565	4.329e-08	4.93	[1271-1288]	Used
	FALSE	High	[K].SLSQQIENIRSPEGSR.[K]	1xTMT6plex [N-Term]	4.07697e-07	0.000201698	1	1	2	P02452	P02452 [1237-1252]		1	2030.08	14.6	153.3	105.4	126.7	10.77	36.62	4.8	7.12		High	High	High	High	High	High	High	0.0001565	6.526e-08	4.86	[1237-1252]	Used
	FALSE	High	[K].SLSQQIENIR.[S]	1xTMT6plex [N-Term]	4.39289e-05	0.000201698	1	1	2	P02452	P02452 [1237-1246]		0	1416.8	18.4	169.6	111.9	100.1	3.8	32.54	10.21	35.3		High	High	High	High	High	High	High	0.0001565	1.18e-05	3.57	[1237-1246]	Used
	FALSE	High	[K].SLSQQIENIRSPEGSRK.[N]	1xTMT6plex [K17]; 1xTMT6plex [N-Term]	5.91155e-07	0.000201698	1	1	2	P02452	P02452 [1237-1253]		2	2387.34	17.5	121.5	150.6	110.5	4.25	5.14	54.5	6.47		High	High	High	High	High	High	High	0.0001565	9.848e-08	5.71	[1237-1253]	Used
	FALSE	High	[K].TGPPGPAGQDGRPGPPGPPGAR.[G]	1xTMT6plex [N-Term]	3.31351e-09	0.000201698	1	1	3	P02452	P02452 [553-574]		0	2222.16	11.4	109.7	130.8	148	11.23	22.65	0.64	39.11		High	High	High	High	High	High	High	0.0001565	3.149e-10	4.99	[553-574]	Used
	FALSE	High	[R].GPPGSAGAPGK.[D]	1xTMT6plex [K11]; 1xTMT6plex [N-Term]	0.000792444	0.000338542	1	1	2	P02452	P02452 [1142-1152]		0	1353.79	13.6	135.9	114.9	135.6	10.17	78.74	31.73	12.49		High	High	High	High	High	High	High	0.0002356	0.0002943	2.87	[1142-1152]	Used
	FALSE	High	[K].GESGPSGPAGPTGAR.[G]	1xTMT6plex [N-Term]	0.000336007	0.000338542	1	1	1	P02452	P02452 [782-796]		0	1526.78									No Quan Values	High	High	High	High	Not Found	High	High	0.0002356	0.0001133	3.6	[782-796]	Not Used
	FALSE	High	[K].GAAGEPGKAGER.[G]	1xTMT6plex [K8]; 1xTMT6plex [N-Term]	0.000500272	0.000338542	1	1	1	P02452	P02452 [587-598]		1	1557.87	16.4	203.1	70.8	109.6	21.44	126.07		78.01		High	High	High	High	Not Found	High	High	0.0002356	0.0001763	2.2	[587-598]	Used
	FALSE	High	[K].GDAGAPGAPGSQGAPGLQGMPGER.[G]	1xOxidation [M20]; 1xTMT6plex [N-Term]	0.000865741	0.000338542	1	1	3	P02452	P02452 [710-733]		0	2380.15									No Quan Values	High	High	High	High	High	High	High	0.0002356	0.0003241	2.3	[710-733]	Not Used
	FALSE	High	[R].GVVGLPGQRGER.[G]	1xTMT6plex [N-Term]	0.000979889	0.000338542	1	1	2	P02452	P02452 [959-970]		1	1453.84	19.6	138	136.8	105.6	4	26.45	4.07	14.58		High	High	High	High	High	High	High	0.0002356	0.0003728	2.92	[959-970]	Used
	FALSE	High	[K].GEAGPQGPR.[G]	1xTMT6plex [N-Term]	0.00145911	0.000465665	1	1	2	P02452	P02452 [353-361]		0	1097.59	10.8	104.1	54	231.2	44.07	22.51	29.7	6.05		High	High	High	High	High	High	High	0.0003124	0.0005757	1.98	[353-361]	Used
	FALSE	High	[R].EGAPGAEGSPGR.[D]	1xTMT6plex [N-Term]	0.00174161	0.000465665	1	1	1	P02452	P02452 [1015-1026]		0	1313.66	7.7	158.7	110.1	123.4		85.74	30.36	83.34		High	Not Found	High	High	High	High	High	0.0003124	0.0007036	2.65	[1015-1026]	Used
	FALSE	High	[R].YYRADDANVVR.[D]	1xTMT6plex [N-Term]	0.00148517	0.000465665	1	1	2	P02452	P02452 [1215-1225]		1	1570.82	28	147.1	123.6	101.3	65.45	19.41	3.98	8.39		High	High	High	High	High	High	High	0.0003124	0.000587	4.14	[1215-1225]	Used
	FALSE	High	[R].GVVGLPGQR.[G]	1xTMT6plex [N-Term]	0.00422121	0.0005261	1	1	2	P02452	P02452 [959-967]		0	1111.68	13.9	182.8	104.5	98.9	8.93	30.66	10.33	38.16		High	High	High	High	High	High	High	0.000343	0.001875	2.21	[959-967]	Used
	FALSE	High	[R].GAAGLPGPK.[G]	1xTMT6plex [K9]; 1xTMT6plex [N-Term]	0.00320782	0.0005261	1	1	2	P02452	P02452 [734-742]		0	1225.77	15	106.7	97.6	180.7	12.41	68.53	50.18	22.7		High	High	High	High	High	High	High	0.000343	0.001389	2.89	[734-742]	Used
	FALSE	High	[K].GLTGSPGSPGPDGKTGPPGPAGQDGRPGPPGPPGAR.[G]	1xTMT6plex [K14]; 1xTMT6plex [N-Term]	0.00252577	0.0005261	1	1	1	P02452	P02452 [539-574]		1	3658.91	0	303.5	44.2	52.4				80.3		Not Found	Not Found	High	Not Found	Not Found	High	High	0.000343	0.001058	2.21	[539-574]	Used
	FALSE	High	[R].GANGAPGNDGAK.[G]	1xTMT6plex [K12]; 1xTMT6plex [N-Term]	0.00293601	0.0005261	1	1	1	P02452	P02452 [698-709]		0	1486.8	10.9	171.8	82.1	135.2	16.19	3.21	26.88	33.56		High	High	High	High	High	High	High	0.000343	0.001259	2.19	[698-709]	Used
	FALSE	High	[R].EGAPGAEGSPGRDGSPGAK.[G]	1xTMT6plex [K19]; 1xTMT6plex [N-Term]	0.0144546	0.000560454	1	1	2	P02452	P02452 [1015-1033]		1	2155.11									No Quan Values	Not Found	Not Found	High	High	High	High	High	0.0003589	0.00741	1.35	[1015-1033]	Not Used
	FALSE	High	[R].SPEGSRKNPAR.[T]	1xTMT6plex [K7]; 1xTMT6plex [N-Term]	0.0135868	0.000560454	2	2	2	P02458; P02452	P02458 [1271-1281]; P02452 [1247-1257]		2	1656.95	7.1	278	85.9	29.1				103.83	Shared	Not Found	High	High	Not Found	Not Found	High	High	0.0003589	0.006919	2.07	[1247-1257]	Used
	FALSE	High	[R].GPAGPQGPR.[G]	1xTMT6plex [N-Term]	0.0099673	0.000560454	1	1	2	P02452	P02452 [1085-1093]		0	1065.6	3.6	236.3	73.6	86.5	3.31	12.05	11.44	2.04		High	High	High	High	High	High	High	0.0003589	0.004873	2.4	[1085-1093]	Used
	FALSE	High	[R].ICVCDNGK.[V]	2xCarbamidomethyl [C2; C4]; 1xTMT6plex [K8]; 1xTMT6plex [N-Term]	0.0077782	0.000560454	1	2	4	P02452	P02452 [60-67]		0	1423.74	7.7	152	98.3	142	0.12	26.7	26.84	28.48		High	High	High	High	High	High	High	0.0003589	0.003713	2.79	[60-67]	Used
	FALSE	High	[R].ADDANVVRDR.[D]	1xTMT6plex [N-Term]	0.0078474	0.000560454	1	1	1	P02452	P02452 [1218-1227]		1	1359.72	17.1	168.7	122.2	92	0.39	10.32	16.49	38.82		High	High	High	High	High	High	High	0.0003589	0.003759	3.88	[1218-1227]	Used
	FALSE	High	[K].MCHSDWK.[S]	1xCarbamidomethyl [C2]; 1xTMT6plex [K7]; 1xTMT6plex [N-Term]	0.0230781	0.000877036	1	1	1	P02452	P02452 [1264-1270]		0	1421.71	15.3	153	122.1	109.7	7.54	44.53	18.01	20.37		High	High	High	High	High	High	High	0.0005536	0.01249	2.96	[1264-1270]	Used
	FALSE	High	[R].GSPGPAGPK.[G]	1xTMT6plex [K9]; 1xTMT6plex [N-Term]	0.041875	0.00182416	1	1	1	P02452	P02452 [512-520]		0	1225.73	13.2	164.4	92.6	129.8	31.12	12.37	12	25.14		High	High	High	High	High	High	High	0.001132	0.02432	2.43	[512-520]	Used
	FALSE	High	[R].GSEGPQGVR.[G]	1xTMT6plex [N-Term]	0.118137	0.0066857	1	1	2	P02452	P02452 [362-370]		0	1115.6	22.4	138.5	105.3	133.8	1.7	78.32	12.11	33.23		High	High	High	High	High	High	High	0.004474	0.07851	1.21	[362-370]	Used
	FALSE	High	[K].GADGSPGK.[D]	1xTMT6plex [K8]; 1xTMT6plex [N-Term]	0.128195	0.00767092	1	1	1	P02452	P02452 [752-759]		0	1146.65	6.8	211.7	77	104.4		0.39	35.3	56.34		High	Not Found	High	High	High	High	High	0.005074	0.08619	1.52	[752-759]	Used
	FALSE	High	[K].GDTGPR.[G]	1xTMT6plex [N-Term]	0.15182	0.00993197	1	2	1	P02452	P02452 [115-120]		0	831.452	6.1	233.6	61.7	98.6	26.64	64.82	25.95	47.13		High	High	High	High	High	High	High	0.006481	0.1042	2.08	[115-120]	Used
FALSE	High	Master Protein	P02787	Serotransferrin OS=Homo sapiens OX=9606 GN=TF PE=1 SV=3	0	355.186	60	50	181	50	698	77	7.12	586.71	50	cell organization and biogenesis;cellular homeostasis;metabolic process;regulation of biological process;response to stimulus;transport	cell surface;endosome;extracellular;membrane;organelle lumen	enzyme regulator activity;metal ion binding;protein binding;transporter activity	Pf00405, Pf12974	7018	ENSG00000091513.14	3	Iron metabolism in placenta; Differentiation Pathway; Sudden Infant Death Syndrome (SIDS) Susceptibility Pathways	TF	Platelet degranulation ; Post-translational protein phosphorylation; Regulation of Insulin-like Growth Factor (IGF) transport and uptake by Insulin-like Growth Factor Binding Proteins (IGFBPs); Cargo recognition for clathrin-mediated endocytosis; Transferrin endocytosis and recycling	18	0	66.1	44.5	65.4	34.41	16.18	13.35	High	High	High	High	High	High	1
	Checked	Confidence	Annotated Sequence	Modifications	Qvality PEP	Qvality q-value	# Protein Groups	# Proteins	# PSMs	Master Protein Accessions	Positions in Master Proteins	Modifications in Master Proteins	# Missed Cleavages	Theo. MH+ [Da]	Abundances (Grouped): Epithelial	Abundances (Grouped): Fibroblast	Abundances (Grouped): Keratocyte	Abundances (Grouped): Myofibroblast	Abundances (Grouped) CV [%]: Epithelial	Abundances (Grouped) CV [%]: Fibroblast	Abundances (Grouped) CV [%]: Keratocyte	Abundances (Grouped) CV [%]: Myofibroblast	Quan Info	Found in Sample: [S7] F1: 129C, Sample, hCE_EV_7, hCE_rep1, Epithelial	Found in Sample: [S8] F1: 130N, Sample, hCE_EV_8, hCE_rep2, Epithelial	Found in Sample: [S3] F1: 127C, Sample, hCF_EV_3, hCF_rep1, Fibroblast	Found in Sample: [S4] F1: 128N, Sample, hCF_EV_4, hCF_rep2, Fibroblast	Found in Sample: [S2] F1: 127N, Sample, hCK_EV_2, hCK_rep2, Keratocyte	Found in Sample: [S5] F1: 128C, Sample, hCM_EV_5, hCM_rep1, Myofibroblast	Found in Sample: [S6] F1: 129N, Sample, hCM_EV_6, hCM_rep2, Myofibroblast	Percolator q-Value (by Search Engine): Sequest HT	Percolator PEP (by Search Engine): Sequest HT	XCorr (by Search Engine): Sequest HT	Positions in Proteins	Quan Usage
	FALSE	High	[R].FDEFFSEGCAPGSKK.[D]	1xCarbamidomethyl [C9]; 2xTMT6plex [K14; K15]; 1xTMT6plex [N-Term]	2.93889e-07	0.000201698	1	2	2	P02787	P02787 [495-509]		1	2393.24	273.5	45.2	27.3	54.1	2.69	28.62	26.94	9.13		High	High	High	High	High	High	High	0.0001565	4.569e-08	5.74	[495-509]	Used
	FALSE	High	[R].FDEFFSEGCAPGSK.[K]	1xCarbamidomethyl [C9]; 1xTMT6plex [K14]; 1xTMT6plex [N-Term]	2.28268e-05	0.000201698	1	2	1	P02787	P02787 [495-508]		0	2035.98	241.1	51	30.1	77.9	8.53	14.48	25.28	0.4		High	High	High	High	High	High	High	0.0001565	5.686e-06	4.6	[495-508]	Used
	FALSE	High	[R].NLREGTCPEAPTDECKPVK.[W]	2xCarbamidomethyl [C7; C15]; 2xTMT6plex [K16; K19]; 1xTMT6plex [N-Term]	2.21431e-07	0.000201698	1	1	5	P02787	P02787 [344-362]		1	2888.52	284.7	27.3	30.6	57.5	7.41	62.9	1.98	7		High	High	High	High	High	High	High	0.0001565	3.331e-08	6.56	[344-362]	Used
	FALSE	High	[K].EGYYGYTGAFR.[C]	1xTMT6plex [N-Term]	5.64171e-06	0.000201698	1	2	6	P02787	P02787 [531-541]		0	1512.73	214.6	60.3	48.8	76.3	12.27	2.35	30.98	0.93		High	High	High	High	High	High	High	0.0001565	1.207e-06	3.77	[531-541]	Used
	FALSE	High	[R].EGTCPEAPTDECKPVK.[W]	2xCarbamidomethyl [C4; C12]; 2xTMT6plex [K13; K16]; 1xTMT6plex [N-Term]	7.91566e-07	0.000201698	1	1	10	P02787	P02787 [347-362]		0	2505.29	339.8	25	11.6	23.7	5.07	13.84	12.61	63.82		High	High	High	High	High	High	High	0.0001565	1.365e-07	5.68	[347-362]	Used
	FALSE	High	[K].KDSGFQMNQLR.[G]	1xTMT6plex [K1]; 1xTMT6plex [N-Term]	1.83433e-06	0.000201698	1	1	3	P02787	P02787 [122-132]		1	1781.97	227.5	62.3	41.6	68.7	9.2	5.88	10.42	23.89		High	High	High	High	High	High	High	0.0001565	3.466e-07	3.49	[122-132]	Used
	FALSE	High	[R].KCSTSSLLEACTFR.[R]	2xCarbamidomethyl [C2; C11]; 1xTMT6plex [K1]; 1xTMT6plex [N-Term]	3.44619e-07	0.000201698	1	1	2	P02787	P02787 [683-696]		1	2118.11	285.5	28.6	30.2	55.8	21.77	31.08	6.09	10.51		High	High	High	High	High	High	High	0.0001565	5.442e-08	5	[683-696]	Used
	FALSE	High	[R].LKCDEWSVNSVGK.[I]	1xCarbamidomethyl [C3]; 2xTMT6plex [K2; K13]; 1xTMT6plex [N-Term]	5.79982e-10	0.000201698	1	1	1	P02787	P02787 [372-384]		1	2209.23	366.4	5.1	0	28.5	1.71			35.43		High	High	High	Not Found	Not Found	High	High	0.0001565	4.534e-11	7.08	[372-384]	Used
	FALSE	High	[R].KPVEEYANCHLAR.[A]	1xCarbamidomethyl [C9]; 1xTMT6plex [K1]; 1xTMT6plex [N-Term]	0.000131566	0.000201698	1	1	2	P02787	P02787 [588-600]		0	2045.1	84.3	74.2	108.1	133.4	0.76	40.06	33.72	3.88		High	High	High	High	High	High	High	0.0001565	3.978e-05	4.94	[588-600]	Used
	FALSE	High	[K].IECVSAETTEDCIAK.[I]	2xCarbamidomethyl [C3; C12]; 1xTMT6plex [K15]; 1xTMT6plex [N-Term]	2.17548e-07	0.000201698	1	1	6	P02787	P02787 [385-399]		0	2184.09	308.5	22.6	15.7	53.1	2.15	8.08	13.98	6.59		High	High	High	High	High	High	High	0.0001565	3.267e-08	5.62	[385-399]	Used
	FALSE	High	[K].LCMGSGLNLCEPNNK.[E]	2xCarbamidomethyl [C2; C10]; 1xOxidation [M3]; 1xTMT6plex [K15]; 1xTMT6plex [N-Term]	1.29085e-07	0.000201698	1	2	6	P02787	P02787 [516-530]		0	2181.09	203.4	60.2	61.8	74.5	3.82	8.59	10.91	20.7		High	High	High	High	High	High	High	0.0001565	1.829e-08	5.21	[516-530]	Used
	FALSE	High	[K].INHCRFDEFFSEGCAPGSK.[K]	2xCarbamidomethyl [C4; C14]; 1xTMT6plex [K19]; 1xTMT6plex [N-Term]	3.57032e-07	0.000201698	1	2	2	P02787	P02787 [490-508]		1	2716.3	228	52	40.9	79.1	3.35	32.75	30.77	16.87		High	High	High	High	High	High	High	0.0001565	5.658e-08	6.39	[490-508]	Used
	FALSE	High	[K].INHCRFDEFFSEGCAPGSKK.[D]	2xCarbamidomethyl [C4; C14]; 2xTMT6plex [K19; K20]; 1xTMT6plex [N-Term]	2.30551e-09	0.000201698	1	2	1	P02787	P02787 [490-509]		2	3073.56	302.9	38.4	18	40.6	0.45	18.51	30.79	35.1		High	High	High	High	High	High	High	0.0001565	2.098e-10	7.18	[490-509]	Used
	FALSE	High	[K].CDEWSVNSVGK.[I]	1xCarbamidomethyl [C1]; 1xTMT6plex [K11]; 1xTMT6plex [N-Term]	0.000179309	0.000201698	1	1	1	P02787	P02787 [374-384]		0	1738.88	335.5	18.9	15.9	29.7	3.75	6.97	14.7	20.74		High	High	High	High	High	High	High	0.0001565	5.637e-05	4.41	[374-384]	Used
	FALSE	High	[K].ADRDQYELLCLDNTR.[K]	1xCarbamidomethyl [C10]; 1xTMT6plex [N-Term]	1.66193e-09	0.000201698	1	2	3	P02787	P02787 [237-251]		1	2111.04	151.3	89.4	66.7	92.6	2.06	3.47	8	24.4		High	High	High	High	High	High	High	0.0001565	1.457e-10	6.13	[237-251]	Used
	FALSE	High	[R].WCAVSEHEATK.[C]	1xCarbamidomethyl [C2]; 1xTMT6plex [K11]; 1xTMT6plex [N-Term]	0.000151569	0.000201698	1	4	1	P02787	P02787 [27-37]		0	1775.92	201.2	74.9	36	87.9	10.16	7.87	18.08	38.36		High	High	High	High	High	High	High	0.0001565	4.66e-05	3.37	[27-37]	Used
	FALSE	High	[K].DGAGDVAFVK.[H]	1xTMT6plex [K10]; 1xTMT6plex [N-Term]	8.60469e-05	0.000201698	1	2	5	P02787	P02787 [216-225]		0	1436.81	336.3	16.6	12.4	34.7	1.68	14.94	31.86	22.67		High	High	High	High	High	High	High	0.0001565	2.489e-05	2.5	[216-225]	Used
	FALSE	High	[K].DSGFQMNQLRGKK.[S]	2xTMT6plex [K12; K13]; 1xTMT6plex [N-Term]	1.27313e-05	0.000201698	1	1	2	P02787	P02787 [123-135]		2	2196.25	199.4	55.3	72.8	72.5	28.74	26.81	18.05	14.76		High	High	High	High	High	High	High	0.0001565	2.992e-06	3.24	[123-135]	Used
	FALSE	High	[K].DSGFQMNQLRGK.[K]	1xTMT6plex [K12]; 1xTMT6plex [N-Term]	3.32637e-07	0.000201698	1	1	2	P02787	P02787 [123-134]		1	1838.99	246.5	46.5	42.6	64.4	25.61	8.91	41.18	16.69		High	High	High	High	High	High	High	0.0001565	5.248e-08	3.62	[123-134]	Used
	FALSE	High	[K].DSGFQMNQLR.[G]	1xTMT6plex [N-Term]	7.80683e-05	0.000201698	1	1	5	P02787	P02787 [123-132]		0	1424.72	231.4	51.8	52.6	64.2	1.34	38.61	37.29	14.16		High	High	High	High	High	High	High	0.0001565	2.244e-05	2.99	[123-132]	Used
	FALSE	High	[K].DLLFRDDTVCLAK.[L]	1xCarbamidomethyl [C10]; 1xTMT6plex [K13]; 1xTMT6plex [N-Term]	2.59009e-06	0.000201698	1	1	2	P02787	P02787 [647-659]		1	2024.13	356.3	14.5	2.8	26.4	3.29	60.73	94.39	59.98		High	High	High	High	High	High	High	0.0001565	5.103e-07	5.85	[647-659]	Used
	FALSE	High	[R].SMGGKEDLIWELLNQAQEHFGK.[D]	2xTMT6plex [K5; K22]; 1xTMT6plex [N-Term]	8.20979e-11	0.000201698	1	1	3	P02787	P02787 [274-295]		1	3217.73	191.3	59.3	65.7	83.7	1.21	32.9	26.11	16.76		High	High	High	High	High	High	High	0.0001565	5.17e-12	8.54	[274-295]	Used
	FALSE	High	[R].SMGGKEDLIWELLNQAQEHFGK.[D]	1xOxidation [M2]; 2xTMT6plex [K5; K22]; 1xTMT6plex [N-Term]	2.0347e-05	0.000201698	1	1	3	P02787	P02787 [274-295]		1	3233.72	115.7	82.8	82.7	118.8	7.2	9.3	14.2	35.87		High	High	High	High	High	High	High	0.0001565	5.038e-06	4.05	[274-295]	Used
	FALSE	High	[R].SAGWNIPIGLLYCDLPEPR.[K]	1xCarbamidomethyl [C13]; 1xTMT6plex [N-Term]	9.38782e-08	0.000201698	1	2	1	P02787	P02787 [144-162]		0	2400.26	177	61.9	69.1	92.1	1.65	6.66	14.11	4.65		High	High	High	High	High	High	High	0.0001565	1.284e-08	6.08	[144-162]	Used
	FALSE	High	[K].CSTSSLLEACTFR.[R]	2xCarbamidomethyl [C1; C10]; 1xTMT6plex [N-Term]	2.93889e-07	0.000201698	1	1	4	P02787	P02787 [684-696]		0	1760.85	244.7	43.8	44.1	67.4	5.42	4.05	47.1	3.36		High	High	High	High	High	High	High	0.0001565	4.541e-08	4.09	[684-696]	Used
	FALSE	High	[K].CSTSSLLEACTFRRP.[-]	2xCarbamidomethyl [C1; C10]; 1xTMT6plex [N-Term]	1.50616e-05	0.000201698	1	1	4	P02787	P02787 [684-698]		1	2014	133.9	65.3	110.3	90.5	11.55	17.42	24.44	26.35		High	High	High	High	High	High	High	0.0001565	3.588e-06	3.72	[684-698]	Used
	FALSE	High	[R].CLVEKGDVAFVK.[H]	1xCarbamidomethyl [C1]; 2xTMT6plex [K5; K12]; 1xTMT6plex [N-Term]	2.05789e-06	0.000201698	1	2	5	P02787	P02787 [542-553]		1	2052.21	27.3	240.2	23.1	109.5	8.02	133.38	133.28	97.9		High	High	High	High	High	High	High	0.0001565	3.966e-07	3.64	[542-553]	Used
	FALSE	High	[K].CLKDGAGDVAFVK.[H]	1xCarbamidomethyl [C1]; 2xTMT6plex [K3; K13]; 1xTMT6plex [N-Term]	1.78629e-06	0.000201698	1	2	4	P02787	P02787 [213-225]		1	2067.19	169	80.7	60.5	89.8	3.8	31.84	3.55	19.53		High	High	High	High	High	High	High	0.0001565	3.382e-07	3.67	[213-225]	Used
	FALSE	High	[K].SVIPSDGPSVACVK.[K]	1xCarbamidomethyl [C12]; 1xTMT6plex [K14]; 1xTMT6plex [N-Term]	7.16382e-06	0.000201698	1	4	4	P02787	P02787 [47-60]		0	1874.05	202.7	69.3	51.6	76.4	2.54	17.17	26.33	3.06		High	High	High	High	High	High	High	0.0001565	1.579e-06	4.42	[47-60]	Used
	FALSE	High	[K].SVIPSDGPSVACVKK.[A]	1xCarbamidomethyl [C12]; 2xTMT6plex [K14; K15]; 1xTMT6plex [N-Term]	4.67352e-05	0.000201698	1	4	1	P02787	P02787 [47-61]		1	2231.3									No Quan Values	High	High	High	High	Not Found	High	Not Found	0.0001565	1.261e-05	4.32	[47-61]	Not Used
	FALSE	High	[R].TAGWNIPMGLLYNK.[I]	1xTMT6plex [K14]; 1xTMT6plex [N-Term]	1.1757e-05	0.000201698	1	2	3	P02787	P02787 [476-489]		0	2036.14	191.6	46.1	81.9	80.5	1.54	15.59	5.03	25.21		High	High	High	High	High	High	High	0.0001565	2.734e-06	4.88	[476-489]	Used
	FALSE	High	[K].DCHLAQVPSHTVVAR.[S]	1xCarbamidomethyl [C2]; 1xTMT6plex [N-Term]	5.23592e-08	0.000201698	1	1	6	P02787	P02787 [259-273]		0	1919.01	97.7	84.1	105.3	112.9	8.29	4.56	27.79	26.32		High	High	High	High	High	High	High	0.0001565	6.72e-09	5.79	[259-273]	Used
	FALSE	High	[K].SASDLTWDNLK.[G]	1xTMT6plex [K11]; 1xTMT6plex [N-Term]	8.62634e-06	0.000201698	1	2	4	P02787	P02787 [454-464]		0	1707.93	318.6	23.6	16.1	41.7	5.78	15.58	14.01	0.48		High	High	High	High	High	High	High	0.0001565	1.939e-06	4.29	[454-464]	Used
	FALSE	High	[K].DYELLCLDGTR.[K]	1xCarbamidomethyl [C6]; 1xTMT6plex [N-Term]	4.84185e-05	0.000201698	1	1	3	P02787	P02787 [577-587]		0	1583.79	128.8	148.9	51.6	70.7	1.17	127.16	55.93	50.27		High	High	High	High	High	High	High	0.0001565	1.314e-05	3.55	[577-587]	Used
	FALSE	High	[K].YLGEEYVK.[A]	1xTMT6plex [K8]; 1xTMT6plex [N-Term]	0.000921047	0.000338542	1	1	4	P02787	P02787 [669-676]		0	1458.82	264.3	35.1	43.9	56.7	2.14	33.48	20.21	5.11		High	High	High	High	High	High	High	0.0002356	0.0003457	2.99	[669-676]	Used
	FALSE	High	[R].TAGWNIPMGLLYNK.[I]	1xOxidation [M8]; 1xTMT6plex [K14]; 1xTMT6plex [N-Term]	0.00104249	0.000338542	1	2	2	P02787	P02787 [476-489]		0	2052.14	114.4	70.6	109.4	105.5	1.2	4.2	17.79	30.32		High	High	High	High	High	High	High	0.0002356	0.0003967	4.43	[476-489]	Used
	FALSE	High	[K].LHDRNTYEK.[Y]	1xTMT6plex [K9]; 1xTMT6plex [N-Term]	0.00040459	0.000338542	1	1	7	P02787	P02787 [660-668]		1	1633.91	325.6	15.6	18.4	40.4	8.73	15.79	56.76	30.53		High	High	High	High	High	High	High	0.0002356	0.0001391	3.99	[660-668]	Used
	FALSE	High	[R].APNHAVVTRK.[D]	1xTMT6plex [K10]; 1xTMT6plex [N-Term]	0.000873434	0.000338542	1	1	3	P02787	P02787 [601-610]		1	1550.95	248.7	28.8	61.3	61.3	3.22	7.05	33.04	24.29		High	High	High	High	High	High	High	0.0002356	0.0003254	3.27	[601-610]	Used
	FALSE	High	[K].DSAHGFLK.[V]	1xTMT6plex [K8]; 1xTMT6plex [N-Term]	0.00180436	0.000465665	1	1	3	P02787	P02787 [316-323]		0	1332.77	181.9	57.9	80.8	79.4	8.9	11.29	29.75	27.32		High	High	High	High	High	High	High	0.0003124	0.0007347	3.08	[316-323]	Used
	FALSE	High	[K].KDSGFQMNQLR.[G]	1xOxidation [M7]; 1xTMT6plex [K1]; 1xTMT6plex [N-Term]	0.00180436	0.000465665	1	1	5	P02787	P02787 [122-132]		1	1797.97	281.6	29.1	33.8	55.5	3.01	8.69	38.81	20.88		High	High	High	High	High	High	High	0.0003124	0.0007317	1.95	[122-132]	Used
	FALSE	High	[K].KASYLDCIR.[A]	1xCarbamidomethyl [C7]; 1xTMT6plex [K1]; 1xTMT6plex [N-Term]	0.00132379	0.000465665	1	4	6	P02787	P02787 [61-69]		1	1583.9	313.6	19.9	22.7	43.7	14.15	7.28	14.09	19.06		High	High	High	High	High	High	High	0.0003124	0.0005189	3.7	[61-69]	Used
	FALSE	High	[R].DDTVCLAK.[L]	1xCarbamidomethyl [C5]; 1xTMT6plex [K8]; 1xTMT6plex [N-Term]	0.00575542	0.0005261	1	1	1	P02787	P02787 [652-659]		0	1379.76	265.1	34.2	41.2	59.4	13.42	0.33	19.69	36.49		High	High	High	High	High	High	High	0.000343	0.002667	2.95	[652-659]	Used
	FALSE	High	[K].HQTVPQNTGGK.[N]	1xTMT6plex [K11]; 1xTMT6plex [N-Term]	0.00414709	0.0005261	1	1	3	P02787	P02787 [554-564]		0	1624.92	106.6	139.1	0	154.3	74.27	7.17		54.57		High	High	High	High	High	High	High	0.000343	0.001846	2.13	[554-564]	Used
	FALSE	High	[K].MYLGYEYVTAIR.[N]	1xTMT6plex [N-Term]	0.0024379	0.0005261	1	1	1	P02787	P02787 [332-343]		0	1707.9	136	89.5	55.7	118.9	12.13	1.58	51.84	28.17		High	High	High	High	High	High	High	0.000343	0.001024	4.41	[332-343]	Used
	FALSE	High	[K].CQSFRDHMK.[S]	1xCarbamidomethyl [C1]; 1xTMT6plex [K9]; 1xTMT6plex [N-Term]	0.00681041	0.000560454	1	4	1	P02787	P02787 [38-46]		1	1666.86	177.5	51.6	81.8	89.1	65.29	1.51	33.34	21.08		High	High	High	High	High	High	High	0.0003589	0.003194	2.74	[38-46]	Used
	FALSE	High	[K].MYLGYEYVTAIR.[N]	1xOxidation [M1]; 1xTMT6plex [N-Term]	0.0124363	0.000560454	1	1	1	P02787	P02787 [332-343]		0	1723.89	105.9	116.3	61.7	116.1	12.06	31.02	49.75	15.59		High	High	High	High	High	High	High	0.0003589	0.00626	2.12	[332-343]	Used
	FALSE	High	[R].KPVDEYK.[D]	2xTMT6plex [K1; K7]; 1xTMT6plex [N-Term]	0.0112826	0.000560454	1	2	2	P02787	P02787 [252-258]		0	1565.95	314.3	18.5	27.3	39.9	6.23	4.8	5.87	30.94		High	High	High	High	High	High	High	0.0003589	0.005623	2.66	[252-258]	Used
	FALSE	High	[KA].GDVAFVK.[H]	1xTMT6plex [K7]; 1xTMT6plex [N-Term]	0.0157907	0.000560454	1	2	6	P02787	P02787 [219-225]; [547-553]		0	1193.73	40.1	131.6	92.1	136.2	15.05	8.85	40.78	33.08		High	High	High	High	High	High	High	0.0003589	0.008126	2.48	[219-225]; [547-553]	Used
	FALSE	High	[K].ASYLDCIR.[A]	1xCarbamidomethyl [C6]; 1xTMT6plex [N-Term]	0.020946	0.00066154	1	4	5	P02787	P02787 [62-69]		0	1226.64	271.4	35.9	39.5	53.1	4.35	37.55	17.56	16.72		High	High	High	High	High	High	High	0.0004209	0.01114	2.63	[62-69]	Used
	FALSE	High	[K].KDSSLCK.[L]	1xCarbamidomethyl [C6]; 2xTMT6plex [K1; K7]; 1xTMT6plex [N-Term]	0.0198664	0.00066154	1	2	2	P02787	P02787 [509-515]		1	1524.9	216.2	28.3	91.3	64.2	0.7	42.64	0.75	28.87		High	High	High	High	High	High	High	0.0004209	0.01058	2.7	[509-515]	Used
	FALSE	High	[K].NPDPWAK.[N]	1xTMT6plex [K7]; 1xTMT6plex [N-Term]	0.0186763	0.00066154	1	1	2	P02787	P02787 [565-571]		0	1285.73	308.4	29.8	26.5	35.3	4.16	16.4	7.39	47.21		High	High	High	High	High	High	High	0.0003589	0.009798	2.48	[565-571]	Used
	FALSE	High	[K].DSGFQMNQLR.[G]	1xOxidation [M6]; 1xTMT6plex [N-Term]	0.0357909	0.00155155	1	1	9	P02787	P02787 [123-132]		0	1440.71	191.5	37.3	88.5	82.7	1.05	74.49	3.02	46.22		High	High	High	High	High	High	High	0.0009654	0.02027	1.82	[123-132]	Used
	FALSE	High	[K].SCHTGLGR.[S]	1xCarbamidomethyl [C2]; 1xTMT6plex [N-Term]	0.059709	0.00272785	1	2	1	P02787	P02787 [136-143]		0	1116.58	41.5	125	78.5	155	20.33	55.87	34.01	66.06		High	High	High	High	High	High	High	0.001747	0.03635	1.73	[136-143]	Used
	FALSE	High	[K].DSGFQMNQLRGKK.[S]	1xOxidation [M6]; 2xTMT6plex [K12; K13]; 1xTMT6plex [N-Term]	0.0634067	0.00299943	1	1	1	P02787	P02787 [123-135]		2	2212.25	232.1	54.2	58.5	55.3	41	14.93	2.43	36.46		High	High	High	High	High	High	High	0.001913	0.03884	1.08	[123-135]	Used
	FALSE	High	[K].DSGFQMNQLRGK.[K]	1xOxidation [M6]; 1xTMT6plex [K12]; 1xTMT6plex [N-Term]	0.0678999	0.00305884	1	1	1	P02787	P02787 [123-134]		1	1854.99	283.4	32.8	29.5	54.3	37.35	9.35	57.34	10.78		High	High	High	High	High	High	High	0.001949	0.04185	1.45	[123-134]	Used
	FALSE	High	[K].KSCHTGLGR.[S]	1xCarbamidomethyl [C3]; 1xTMT6plex [K1]; 1xTMT6plex [N-Term]	0.114316	0.00617088	1	2	1	P02787	P02787 [135-143]		1	1473.84	28.5	170.9	79.7	120.9	28.44	107.27		56.33		High	High	High	High	Not Found	High	High	0.00417	0.07585	2.16	[135-143]	Used
	FALSE	High	[K].AVGNLR.[K]	1xTMT6plex [N-Term]	0.142404	0.00912337	1	1	1	P02787	P02787 [677-682]		0	858.536									No Quan Values	High	High	High	High	High	High	High	0.00601	0.09683	1.55	[677-682]	Not Used
FALSE	High	Master Protein	P21333	Filamin-A OS=Homo sapiens OX=9606 GN=FLNA PE=1 SV=4	0	336.816	30	74	117	64	2647	280.6	6.06	376.25	74	cell organization and biogenesis;cellular component movement;metabolic process;regulation of biological process;response to stimulus;transport	cytoplasm;cytoskeleton;cytosol;extracellular;membrane;nucleus	protein binding;RNA binding;signal transducer activity	Pf00307, Pf00630	2316	ENSG00000196924.14	X	Androgen receptor signaling pathway; Prolactin Signaling Pathway; Focal Adhesion; Hypothesized Pathways in Pathogenesis of Cardiovascular Disease; MAPK Signaling Pathway; IL-4 Signaling Pathway	FLNA	Platelet degranulation ; RHO GTPases activate PAKs; Cell-extracellular matrix interactions; GP1b-IX-V activation signalling	18	3	95.5	69.3	90.3	13.11	4	5.81	High	High	High	High	High	High	1
	Checked	Confidence	Annotated Sequence	Modifications	Qvality PEP	Qvality q-value	# Protein Groups	# Proteins	# PSMs	Master Protein Accessions	Positions in Master Proteins	Modifications in Master Proteins	# Missed Cleavages	Theo. MH+ [Da]	Abundances (Grouped): Epithelial	Abundances (Grouped): Fibroblast	Abundances (Grouped): Keratocyte	Abundances (Grouped): Myofibroblast	Abundances (Grouped) CV [%]: Epithelial	Abundances (Grouped) CV [%]: Fibroblast	Abundances (Grouped) CV [%]: Keratocyte	Abundances (Grouped) CV [%]: Myofibroblast	Quan Info	Found in Sample: [S7] F1: 129C, Sample, hCE_EV_7, hCE_rep1, Epithelial	Found in Sample: [S8] F1: 130N, Sample, hCE_EV_8, hCE_rep2, Epithelial	Found in Sample: [S3] F1: 127C, Sample, hCF_EV_3, hCF_rep1, Fibroblast	Found in Sample: [S4] F1: 128N, Sample, hCF_EV_4, hCF_rep2, Fibroblast	Found in Sample: [S2] F1: 127N, Sample, hCK_EV_2, hCK_rep2, Keratocyte	Found in Sample: [S5] F1: 128C, Sample, hCM_EV_5, hCM_rep1, Myofibroblast	Found in Sample: [S6] F1: 129N, Sample, hCM_EV_6, hCM_rep2, Myofibroblast	Percolator q-Value (by Search Engine): Sequest HT	Percolator PEP (by Search Engine): Sequest HT	XCorr (by Search Engine): Sequest HT	Positions in Proteins	Quan Usage
	FALSE	High	[K].ETGEHLVHVK.[K]	1xTMT6plex [K10]; 1xTMT6plex [N-Term]	1.76615e-05	0.000201698	1	2	2	P21333	P21333 [2015-2024]		0	1606.93	142.9	96.6	73	87.5	17.61	26.58	16.89	6.12		High	High	High	High	High	High	High	0.0001565	4.306e-06	4.3	[2015-2024]	Used
	FALSE	High	[R].GAGTGGLGLAVEGPSEAK.[M]	1xTMT6plex [K18]; 1xTMT6plex [N-Term]	5.44557e-06	0.000201698	1	2	2	P21333	P21333 [1382-1399]		0	2029.13	138	90.2	74.7	97.2	6.64	20.4	14.38	9.82		High	High	High	High	High	High	High	0.0001565	1.161e-06	3.87	[1382-1399]	Used
	FALSE	High	[R].FVPAEMGTHTVSVK.[Y]	1xTMT6plex [K14]; 1xTMT6plex [N-Term]	1.63098e-05	0.000201698	1	4	1	P21333	P21333 [2202-2215]		0	1961.09	150.8	87.2	66.8	95.2	28.73	8.74	7.98	10.17		High	High	High	High	High	High	High	0.0001565	3.933e-06	5.25	[2202-2215]	Used
	FALSE	High	[K].FNGTHIPGSPFK.[I]	1xTMT6plex [K12]; 1xTMT6plex [N-Term]	0.000152916	0.000201698	1	3	3	P21333	P21333 [2406-2417]		0	1759.99	153.7	88.6	71	86.8	16.56	18.9	5.89	20.02		High	High	High	High	High	High	High	0.0001565	4.713e-05	4.38	[2406-2417]	Used
	FALSE	High	[R].QMQLENVSVALEFLDRESIK.[L]	1xTMT6plex [K20]; 1xTMT6plex [N-Term]	1.5643e-06	0.000201698	2	7	1	P21333; O75369	P21333 [101-120]; O75369 [74-93]		1	2807.54	88.9	135	78.4	97.7	7.44	23.3	6.36	2.42	Shared	High	High	High	High	High	High	High	0.0001565	2.905e-07	4.4	[101-120]	Not Used
	FALSE	High	[R].RLTVSSLQESGLK.[V]	1xTMT6plex [K13]; 1xTMT6plex [N-Term]	1.71325e-07	0.000201698	1	3	1	P21333	P21333 [2334-2346]		1	1876.13	120.9	74.3	124.7	80.1	1.71	17.68	1.99	17.77		High	High	High	High	High	High	High	0.0001565	2.506e-08	5.73	[2334-2346]	Used
	FALSE	High	[R].EATTEFSVDAR.[A]	1xTMT6plex [N-Term]	1.10786e-06	0.000201698	1	2	3	P21333	P21333 [1273-1283]		0	1454.73	160.1	102.2	57.4	80.3	7.61	33.9	24.99	23.99		High	High	High	High	High	High	High	0.0001565	1.995e-07	3.7	[1273-1283]	Used
	FALSE	High	[K].IECDDKGDGSCDVR.[Y]	2xCarbamidomethyl [C3; C11]; 1xTMT6plex [K6]; 1xTMT6plex [N-Term]	0.00022768	0.000201698	2	4	1	P21333; Q14315	P21333 [621-634]; Q14315 [616-629]		1	2083.98	201.1	64	53.9	81	8.48	76.64	24.46	43.11	Shared	High	High	High	High	High	High	High	0.0001565	7.319e-05	3.54	[621-634]	Used
	FALSE	High	[K].IVGPSGAAVPCKVEPGLGADNSVVR.[F]	1xCarbamidomethyl [C11]; 1xTMT6plex [K12]; 1xTMT6plex [N-Term]	6.85385e-06	0.000201698	1	3	1	P21333	P21333 [1008-1032]		1	2907.61	63.5	157.1	65.1	114.3	8.54	75.1		22.72		High	High	High	High	Not Found	High	High	0.0001565	1.496e-06	6.16	[1008-1032]	Used
	FALSE	High	[R].AWGPGLEGGVVGK.[S]	1xTMT6plex [K13]; 1xTMT6plex [N-Term]	9.59247e-06	0.000201698	1	3	1	P21333	P21333 [581-593]		0	1684.98	152.8	114	54.5	78.6	1.62	21.24	25.18	8.52		High	High	High	High	High	High	High	0.0001565	2.187e-06	4.37	[581-593]	Used
	FALSE	High	[K].VAQPTITDNKDGTVTVR.[Y]	1xTMT6plex [K10]; 1xTMT6plex [N-Term]	0.000135104	0.000201698	1	3	2	P21333	P21333 [1815-1831]		1	2273.29	102.2	132.1	66.7	99	12.33	44.96	68.92	14.7		High	High	High	High	High	High	High	0.0001565	4.097e-05	2.9	[1815-1831]	Used
	FALSE	High	[R].ALTQTGGPHVK.[A]	1xTMT6plex [K11]; 1xTMT6plex [N-Term]	5.13132e-07	0.000201698	1	2	1	P21333	P21333 [1284-1294]		0	1566.94	99.5	113.3	84	103.1	25.44	39.37	46.33	18.99		High	High	High	High	High	High	High	0.0001565	8.463e-08	5.24	[1284-1294]	Used
	FALSE	High	[K].VEPGLGADNSVVR.[F]	1xTMT6plex [N-Term]	9.5554e-08	0.000201698	1	3	4	P21333	P21333 [1020-1032]		0	1541.85	161.2	67.4	85.2	86.1	4.73	56.75	10.44	33.71		High	High	High	High	High	High	High	0.0001565	1.305e-08	3.37	[1020-1032]	Used
	FALSE	High	[R].AYGPGIEPTGNMVK.[K]	1xTMT6plex [K14]; 1xTMT6plex [N-Term]	0.000145011	0.000201698	1	6	1	P21333	P21333 [286-299]		0	1892.04	153.8	90.8	60.3	95.1	3.4	22.66	19.72	21.22		High	High	High	High	High	High	High	0.0001565	4.456e-05	3.61	[286-299]	Used
	FALSE	High	[K].ATCAPQHGAPGPGPADASK.[V]	1xCarbamidomethyl [C3]; 1xTMT6plex [K19]; 1xTMT6plex [N-Term]	5.49395e-06	0.000201698	1	3	4	P21333	P21333 [2541-2559]		0	2248.15									No Quan Values	High	High	High	High	Not Found	High	High	0.0001565	1.17e-06	4.23	[2541-2559]	Not Used
	FALSE	High	[K].VTVLFAGQHIAK.[S]	1xTMT6plex [K12]; 1xTMT6plex [N-Term]	1.44818e-07	0.000201698	1	6	1	P21333	P21333 [356-367]		0	1742.07	155.5	98.2	55.2	91.2	0.27	50.44	15.53	14.34		High	High	High	High	High	High	High	0.0001565	2.086e-08	4.47	[356-367]	Used
	FALSE	High	[K].VTAQGPGLEPSGNIANK.[T]	1xTMT6plex [K17]; 1xTMT6plex [N-Term]	3.91566e-05	0.000201698	1	6	1	P21333	P21333 [384-400]		0	2111.19	62.3	86.4	134.6	116.7	14.2	30.52	10.99	32.27		High	High	High	High	High	High	High	0.0001565	1.039e-05	3.36	[384-400]	Used
	FALSE	High	[K].YGGQPVPNFPSK.[L]	1xTMT6plex [K12]; 1xTMT6plex [N-Term]	0.000152916	0.000201698	1	2	2	P21333	P21333 [1235-1246]		0	1748.97	158.6	99.6	59.7	82.1	9.42	25.41	42.91	3.88		High	High	High	High	High	High	High	0.0001565	4.731e-05	3.6	[1235-1246]	Used
	FALSE	High	[K].AFGPGLQGGSAGSPAR.[F]	1xTMT6plex [N-Term]	5.20994e-06	0.000201698	1	2	2	P21333	P21333 [1072-1087]		0	1658.88	59.8	83.3	118.8	138.1	7.83	25.48	58.76	18.36		High	High	High	High	High	High	High	0.0001565	1.106e-06	4.47	[1072-1087]	Used
	FALSE	High	[R].VQVQDNEGCPVEALVK.[D]	1xCarbamidomethyl [C9]; 1xTMT6plex [K16]; 1xTMT6plex [N-Term]	4.94061e-06	0.000201698	1	3	2	P21333	P21333 [709-724]		0	2243.21	164.7	79.6	62.8	92.9	5.09	21.25	10.84	39.61		High	High	High	High	High	High	High	0.0001565	1.049e-06	5.74	[709-724]	Used
	FALSE	High	[R].AGQSAAGAAPGGGVDTR.[D]	1xTMT6plex [N-Term]	1.09537e-05	0.000201698	1	4	3	P21333	P21333 [8-24]		0	1671.86									No Quan Values	High	High	High	High	Not Found	High	High	0.0001565	2.528e-06	3.88	[8-24]	Not Used
	FALSE	High	[R].VNVGAGSHPNK.[V]	1xTMT6plex [K11]; 1xTMT6plex [N-Term]	6.21832e-06	0.000201698	1	3	1	P21333	P21333 [761-771]		0	1537.89	74.6	110.4	81.2	133.8	15.58	9.3	77.01	6.35		High	High	High	High	High	High	High	0.0001565	1.35e-06	3.59	[761-771]	Used
	FALSE	High	[K].DKGEYTLVVK.[W]	2xTMT6plex [K2; K10]; 1xTMT6plex [N-Term]	2.0218e-06	0.000201698	1	3	2	P21333	P21333 [2622-2631]		1	1839.12	191.2	87.3	32.8	88.6	4.78	13.23	25.87	5.38		High	High	High	High	High	High	High	0.0001565	3.881e-07	5.31	[2622-2631]	Used
	FALSE	High	[K].SPFSVAVSPSLDLSK.[I]	1xTMT6plex [K15]; 1xTMT6plex [N-Term]	3.68054e-05	0.000201698	1	3	1	P21333	P21333 [959-973]		0	1992.14	118.6	117.3	69.9	94.2	2.26	47.56	14.38	3.22		High	High	High	High	High	High	High	0.0001565	9.721e-06	5.16	[959-973]	Used
	FALSE	High	[R].SPYTVTVGQACNPSACR.[A]	2xCarbamidomethyl [C11; C16]; 1xTMT6plex [N-Term]	1.81817e-06	0.000201698	1	5	2	P21333	P21333 [468-484]		0	2097.01	49.9	81.7	70.6	197.8	1.79	19.44	43.65	9.71		High	High	High	High	High	High	High	0.0001565	3.444e-07	4.84	[468-484]	Used
	FALSE	High	[R].EAGAGGLAIAVEGPSK.[A]	1xTMT6plex [K16]; 1xTMT6plex [N-Term]	4.76223e-09	0.000201698	1	4	1	P21333	P21333 [2265-2280]		0	1885.08	173.3	71.3	58.7	96.8	8.09	60.22	19.98	25.1		High	High	High	High	High	High	High	0.0001565	4.693e-10	5.5	[2265-2280]	Used
	FALSE	High	[R].SAGQGEVLVYVEDPAGHQEEAK.[V]	1xTMT6plex [K22]; 1xTMT6plex [N-Term]	1.04913e-09	0.000201698	1	6	4	P21333	P21333 [310-331]		0	2771.43	171	86.5	49.9	92.5	10.23	25.77	13.8	29.01		High	High	High	High	High	High	High	0.0001565	8.74e-11	5.39	[310-331]	Used
	FALSE	High	[K].TGVAVNKPAEFTVDAK.[H]	2xTMT6plex [K7; K16]; 1xTMT6plex [N-Term]	1.84347e-08	0.000201698	1	3	2	P21333	P21333 [685-700]		0	2334.36	158.7	97.8	58	85.5	2.17	65.52	25.62	1.37		High	High	High	High	High	High	High	0.0001565	2.109e-09	5.32	[685-700]	Used
	FALSE	High	[R].DAPQDFHPDRVK.[A]	1xTMT6plex [K12]; 1xTMT6plex [N-Term]	8.23239e-05	0.000201698	1	3	1	P21333	P21333 [665-676]		1	1883.02	135.8	89.4	81.6	93.2	7.17	25.06	10.16	17.03		High	High	High	High	High	High	High	0.0001565	2.378e-05	3.84	[665-676]	Used
	FALSE	High	[K].DAGEGGLSLAIEGPSK.[A]	1xTMT6plex [K16]; 1xTMT6plex [N-Term]	2.04485e-07	0.000201698	1	2	1	P21333	P21333 [1892-1907]		0	1959.08	181.2	70.1	64.5	84.2	4.24	58.61	36.56	22.46		High	High	High	High	High	High	High	0.0001565	3.031e-08	5.4	[1892-1907]	Used
	FALSE	High	[K].YNEQHVPGSPFTAR.[V]	1xTMT6plex [N-Term]	0.000820987	0.000338542	1	2	1	P21333	P21333 [1938-1951]		0	1831.93	150	86.3	70.1	93.6	9.49	27.84	0.09	17.62		High	High	High	High	High	High	High	0.0002356	0.000304	3.54	[1938-1951]	Used
	FALSE	High	[R].LTVSSLQESGLK.[V]	1xTMT6plex [K12]; 1xTMT6plex [N-Term]	0.00107053	0.000338542	1	3	1	P21333	P21333 [2335-2346]		0	1720.03	152.1	69.5	94.9	83.5	1.72	2.61	1.82	21.09		High	High	High	High	High	High	High	0.0002356	0.0004087	4.39	[2335-2346]	Used
	FALSE	High	[K].VAQPTITDNK.[D]	1xTMT6plex [K10]; 1xTMT6plex [N-Term]	0.000576328	0.000338542	1	3	1	P21333	P21333 [1815-1824]		0	1544.9	183.4	46.4	76	94.3	1.95	63.51	27.8	27.16		High	High	High	High	High	High	High	0.0002356	0.0002053	3.37	[1815-1824]	Used
	FALSE	High	[R].VKETADFK.[V]	2xTMT6plex [K2; K8]; 1xTMT6plex [N-Term]	0.0007318	0.000338542	1	4	1	P21333	P21333 [497-504]		1	1624.99	94.9	150.6	62.2	92.2	3.81	90.97		28.06		High	High	High	High	Not Found	High	High	0.0002356	0.000269	3	[497-504]	Used
	FALSE	High	[K].SSFTVDCSK.[A]	1xCarbamidomethyl [C7]; 1xTMT6plex [K9]; 1xTMT6plex [N-Term]	0.000397496	0.000338542	1	3	4	P21333	P21333 [2576-2584]		0	1488.78	169.1	88.8	61.8	80.3	0.72	21.22	23.66	5.31		High	High	High	High	High	High	High	0.0002356	0.0001357	3.21	[2576-2584]	Used
	FALSE	High	[K].VGTECGNQK.[V]	1xCarbamidomethyl [C5]; 1xTMT6plex [K9]; 1xTMT6plex [N-Term]	0.000330115	0.000338542	1	3	1	P21333	P21333 [570-578]		0	1450.77	70.3	128.7	57.4	143.6	6.78	16.89	33.43	66.39		High	High	High	High	High	High	High	0.0002356	0.0001112	2.8	[570-578]	Used
	FALSE	High	[R].AVPTGDASK.[C]	1xTMT6plex [K9]; 1xTMT6plex [N-Term]	0.000602389	0.000338542	1	2	2	P21333	P21333 [1636-1644]		0	1303.76	146.3	131.1	44.8	77.9	9.18	4.11	23.81	9.9		High	High	High	High	High	High	High	0.0002356	0.0002155	2.28	[1636-1644]	Used
	FALSE	High	[R].DAPQDFHPDR.[V]	1xTMT6plex [N-Term]	0.000988596	0.000338542	1	3	1	P21333	P21333 [665-674]		0	1426.69	127.4	86.3	78.3	107.9	23.44	68.84	47.03	39.55		High	High	High	High	High	High	High	0.0002356	0.0003754	3.43	[665-674]	Used
	FALSE	High	[K].FADQHVPGSPFSVK.[V]	1xTMT6plex [K14]; 1xTMT6plex [N-Term]	0.000700139	0.000338542	1	2	1	P21333	P21333 [2120-2133]		0	1974.08	93.2	100.1	84.5	122.2	28.55	16.66	35.6	38.6		High	High	High	High	High	High	High	0.0002356	0.0002568	3.17	[2120-2133]	Used
	FALSE	High	[K].AGNNMLLVGVHGPR.[T]	1xTMT6plex [N-Term]	0.000921047	0.000338542	1	3	1	P21333	P21333 [2585-2598]		0	1663.93	38.9	83.2	163	115	3.37	18.7	25.44	45.31		High	High	High	High	High	High	High	0.0002356	0.0003463	3.58	[2585-2598]	Used
	FALSE	High	[K].SPFEVYVDK.[S]	1xTMT6plex [K9]; 1xTMT6plex [N-Term]	0.00159411	0.000465665	1	6	1	P21333	P21333 [368-376]		0	1541.86	96.9	142.7	56	104.4	5.01	45.56	0.23	9.21		High	High	High	High	High	High	High	0.0003124	0.0006345	3.34	[368-376]	Used
	FALSE	High	[K].VPVHDVTDASK.[V]	1xTMT6plex [K11]; 1xTMT6plex [N-Term]	0.00195396	0.000465665	1	2	1	P21333	P21333 [1440-1450]		0	1625.93	221.1	51.8	50.1	77.1	7.5	76.98	23.07	6.61		High	High	High	High	High	High	High	0.0003124	0.0008018	3.31	[1440-1450]	Used
	FALSE	High	[K].AHVVPCFDASK.[V]	1xCarbamidomethyl [C6]; 1xTMT6plex [K11]; 1xTMT6plex [N-Term]	0.00174161	0.000465665	1	2	2	P21333	P21333 [1152-1162]		0	1688.92	101.4	111.3	95.8	91.4	5.37	3.54	22.2	12.36		High	High	High	High	High	High	High	0.0003124	0.0007021	3.42	[1152-1162]	Used
	FALSE	High	[K].GTVEPQLEAR.[G]	1xTMT6plex [N-Term]	0.00153867	0.000465665	1	7	1	P21333	P21333 [428-437]		0	1328.74	89.4	110.2	95.1	105.3	28.74	28.04	23.67	58.98		High	High	High	High	High	High	High	0.0003124	0.0006131	3.21	[428-437]	Used
	FALSE	High	[K].YGGDEIPFSPYR.[V]	1xTMT6plex [N-Term]	0.00372897	0.0005261	1	2	1	P21333	P21333 [1622-1633]		0	1629.81									No Quan Values	High	High	High	High	High	High	High	0.000343	0.001635	2.75	[1622-1633]	Not Used
	FALSE	High	[R].AEFTVETR.[S]	1xTMT6plex [N-Term]	0.00283385	0.0005261	1	6	2	P21333	P21333 [302-309]		0	1181.64	171.3	99.9	55.4	73.4	3.93	22.52	30.86	33.42		High	High	High	High	High	High	High	0.000343	0.001213	2.34	[302-309]	Used
	FALSE	High	[K].DLAEDAPWK.[K]	1xTMT6plex [K9]; 1xTMT6plex [N-Term]	0.00312373	0.0005261	3	8	1	P21333; O75369; Q14315	P21333 [34-42]; O75369 [7-15]; Q14315 [27-35]		0	1502.83	203.9	68.7	47.4	80.1	2.96	35.48	27.42	19.68	Shared	High	High	High	High	High	High	High	0.000343	0.001348	3	[34-42]	Not Used
	FALSE	High	[R].ANLPQSFQVDTSK.[A]	1xTMT6plex [K13]; 1xTMT6plex [N-Term]	0.00545751	0.0005261	1	2	1	P21333	P21333 [1465-1477]		0	1893.05	86.4	89.7	74.4	149.5	2.81	44.9	26.72	25.56		High	High	High	High	High	High	High	0.000343	0.002491	4.25	[1465-1477]	Used
	FALSE	High	[K].FNEEHIPDSPFVVPVASPSGDAR.[R]	1xTMT6plex [N-Term]	0.00356746	0.0005261	1	4	1	P21333	P21333 [2311-2333]		0	2696.35	87.5	123.6	60.8	128.1	6.21	49.28	33.29	11.69		High	High	High	High	High	High	High	0.000343	0.00156	4.03	[2311-2333]	Used
	FALSE	High	[K].LKPGAPLRPK.[L]	2xTMT6plex [K2; K10]; 1xTMT6plex [N-Term]	0.00235309	0.0005261	1	6	1	P21333	P21333 [269-278]		0	1764.18	131.3	92.5	86.5	89.6	2.4	27.82	13.04	31.86		High	High	High	High	High	High	High	0.000343	0.0009852	3.02	[269-278]	Used
	FALSE	High	[K].GAGSGELK.[V]	1xTMT6plex [K8]; 1xTMT6plex [N-Term]	0.00575542	0.0005261	2	5	2	P21333; Q14315	P21333 [509-516]; Q14315 [503-510]		0	1176.7	119.9	145.2	53.2	81.8	5.41	26.16	22.03	14.42	Shared	High	High	High	High	High	High	High	0.000343	0.002662	2.53	[509-516]	Used
	FALSE	High	[K].KGEITGEVR.[M]	1xTMT6plex [K1]; 1xTMT6plex [N-Term]	0.00217291	0.0005261	1	3	1	P21333	P21333 [1801-1809]		1	1446.87	251.1	42	35.7	71.2	0.79	54.84	45.61	15.29		High	High	High	High	High	High	High	0.000343	0.0008974	2.85	[1801-1809]	Used
	FALSE	High	[K].GEITGEVR.[M]	1xTMT6plex [N-Term]	0.0105111	0.000560454	2	4	4	P21333; Q14315	P21333 [1802-1809]; Q14315 [1796-1803]		0	1089.61	224.5	51.6	56	67.9	2.25	72.93	7.18	24.27	Shared	High	High	High	High	High	High	High	0.0003589	0.005185	2.39	[1802-1809]	Used
	FALSE	High	[R].TPCEEILVK.[H]	1xCarbamidomethyl [C3]; 1xTMT6plex [K9]; 1xTMT6plex [N-Term]	0.00711884	0.000560454	1	3	3	P21333	P21333 [2599-2607]		0	1546.89	157.4	88.6	70.3	83.8	2.6	3.58	17.62	28.01		High	High	High	High	High	High	High	0.0003589	0.003362	2.61	[2599-2607]	Used
	FALSE	High	[R].AGGPGLER.[AG]	1xTMT6plex [N-Term]	0.0172495	0.000560454	2	7	3	P21333; O75369	P21333 [2243-2250]; O75369 [2198-2205]		0	985.563	197.9	90.5	44.9	66.6	7.37	9.77	4.58	32.07	Shared	High	High	High	High	High	High	High	0.0003589	0.009015	2.3	[2243-2250]	Not Used
	FALSE	High	[K].KIQQNTFTR.[W]	1xTMT6plex [K1]; 1xTMT6plex [N-Term]	0.00953561	0.000560454	3	8	1	P21333; O75369; Q14315	P21333 [43-51]; O75369 [16-24]; Q14315 [36-44]		1	1593.95									No Quan Values	High	High	High	High	High	High	High	0.0003589	0.004648	2.29	[43-51]	Not Used
	FALSE	High	[K].AEGPGLSR.[T]	1xTMT6plex [N-Term]	0.0180283	0.000560454	1	3	2	P21333	P21333 [877-884]		0	1015.57	224.5	57.7	43.8	74	8.07	58.05	19.49	19.01		High	High	High	High	High	High	High	0.0003589	0.009492	2.36	[877-884]	Used
	FALSE	High	[R].VTGDDSMR.[M]	1xTMT6plex [N-Term]	0.00705605	0.000560454	1	3	3	P21333	P21333 [1952-1959]		0	1109.55	180.4	116.6	32.7	70.3	11.33	5.42	32.16	19.48		High	High	High	High	High	High	High	0.0003589	0.003343	2.54	[1952-1959]	Used
	FALSE	High	[R].VHGPGIQSGTTNKPNK.[F]	2xTMT6plex [K13; K16]; 1xTMT6plex [N-Term]	0.0152421	0.000560454	1	2	1	P21333	P21333 [1360-1375]		0	2322.35									No Quan Values	High	High	High	High	High	High	High	0.0003589	0.007832	1.88	[1360-1375]	Not Used
	FALSE	High	[K].IVGPSGAAVPCK.[V]	1xCarbamidomethyl [C11]; 1xTMT6plex [K12]; 1xTMT6plex [N-Term]	0.00813042	0.000560454	1	3	1	P21333	P21333 [1008-1019]		0	1613.94	91.7	84.4	130.9	93	8.65	25.13	23	13.85		High	High	High	High	High	High	High	0.0003589	0.003913	2.74	[1008-1019]	Used
	FALSE	High	[K].IQQNTFTR.[W]	1xTMT6plex [N-Term]	0.0186763	0.00066154	3	8	1	P21333; O75369; Q14315	P21333 [44-51]; O75369 [17-24]; Q14315 [37-44]		0	1236.69	227	60.9	48.6	63.5	0.13	38.32	5.07	11.61	Shared	High	High	High	High	High	High	High	0.0003589	0.009813	2.48	[44-51]	Not Used
	FALSE	High	[K].MSCMDNK.[D]	1xCarbamidomethyl [C3]; 1xTMT6plex [K7]; 1xTMT6plex [N-Term]	0.0186763	0.00066154	1	2	1	P21333	P21333 [1400-1406]		0	1343.65	160.5	86.5	68	85	10.65	45.22	3.78	6.69		High	High	High	High	High	High	High	0.0003589	0.009835	2.42	[1400-1406]	Used
	FALSE	High	[K].VLPTHDASK.[V]	1xTMT6plex [K9]; 1xTMT6plex [N-Term]	0.0236959	0.000877036	1	2	1	P21333	P21333 [1539-1547]		0	1425.85	95.2	120.6	87.7	96.5	23.45	27.24	15.61	16.38		High	High	High	High	High	High	High	0.0005536	0.01281	2.96	[1539-1547]	Used
	FALSE	High	[K].VSGLGEK.[V]	1xTMT6plex [K7]; 1xTMT6plex [N-Term]	0.0351706	0.00155155	1	3	2	P21333	P21333 [976-982]		0	1147.71	131.1	94.3	77.5	97	2.79	24.65	12.28	9.63		High	High	High	High	High	High	High	0.0009654	0.02001	2.29	[976-982]	Used
	FALSE	High	[K].DGTVTVR.[Y]	1xTMT6plex [N-Term]	0.0367413	0.00155155	2	5	2	P21333; O75369	P21333 [1825-1831]; O75369 [1781-1787]		0	976.562	204.2	44.1	71.2	80.5	2.93	81.43	27.7	18.4	Shared	High	High	High	High	High	High	High	0.0009654	0.02093	2.37	[1825-1831]	Not Used
	FALSE	High	[K].VYGPGVAK.[T]	1xTMT6plex [K8]; 1xTMT6plex [N-Term]	0.0397428	0.00164165	1	3	1	P21333	P21333 [774-781]		0	1248.77	248.1	64.3	37.9	49.7	0.26	17.37	29.75	22.93		High	High	High	High	High	High	High	0.001022	0.02296	2.54	[774-781]	Used
	FALSE	High	[K].AGVAPLQVK.[V]	1xTMT6plex [K9]; 1xTMT6plex [N-Term]	0.0441183	0.00182416	1	2	1	P21333	P21333 [1478-1486]		0	1340.87	75.6	84.1	127.7	112.6	22.51	4.51	0.62	3.92		High	High	High	High	High	High	High	0.001132	0.02564	2.46	[1478-1486]	Used
	FALSE	High	[K].DQEFTVK.[S]	1xTMT6plex [K7]; 1xTMT6plex [N-Term]	0.0441183	0.00182416	1	3	1	P21333	P21333 [988-994]		0	1324.75	153.6	90.7	66.2	89.6	1.93	33.67	36	16.83		High	High	High	High	High	High	High	0.001132	0.02577	2.69	[988-994]	Used
	FALSE	High	[K].ARGPGLEK.[T]	1xTMT6plex [K8]; 1xTMT6plex [N-Term]	0.0493853	0.00240124	1	3	1	P21333	P21333 [677-684]		1	1285.8	131.4	86.6	89.7	92.3	7.54	65.82	3.81	31.67		High	High	High	High	High	High	High	0.001486	0.02931	2.7	[677-684]	Used
	FALSE	High	[K].CSGPGLSPGMVR.[A]	1xCarbamidomethyl [C1]; 1xOxidation [M10]; 1xTMT6plex [N-Term]	0.0502478	0.00246293	1	2	1	P21333	P21333 [1453-1464]		0	1462.73	91.5	75.4	104	129.1	13.19	13.32	66.92	2.67		High	High	High	High	High	High	High	0.001486	0.0297	1.71	[1453-1464]	Used
	FALSE	High	[R].DAEMPATEK.[D]	1xTMT6plex [K9]; 1xTMT6plex [N-Term]	0.0538451	0.00246293	1	5	1	P21333	P21333 [25-33]		0	1449.77	59.4	136.6	98.8	105.2	14.76	9.16	3.15	23.27		High	High	High	High	High	High	High	0.001585	0.0323	1.71	[25-33]	Used
	FALSE	High	[K].LVSIDSK.[A]	1xTMT6plex [K7]; 1xTMT6plex [N-Term]	0.079137	0.00374607	3	8	3	P21333; O75369; Q14315	P21333 [121-127]; O75369 [94-100]; Q14315 [114-120]		0	1219.77	219.6	53.1	58.3	69	8.43	62.68	25.56	28.61	Shared	High	High	High	High	High	High	High	0.002428	0.04979	2.49	[121-127]	Not Used
	FALSE	High	[K].GLGLSK.[A]	1xTMT6plex [K6]; 1xTMT6plex [N-Term]	0.132427	0.00790719	1	3	1	P21333	P21333 [2564-2569]		0	1032.68	165.4	109.2	58.5	66.9	5.58	45.69	15.79	7.78		High	High	High	High	High	High	High	0.005264	0.08906	1.55	[2564-2569]	Used
	FALSE	High	[K].CSGPGLER.[A]	1xCarbamidomethyl [C1]; 1xTMT6plex [N-Term]	0.133504	0.00798394	1	2	1	P21333	P21333 [1165-1172]		0	1104.57	142.7	110.1	50	97.2	10.64	0.63	11.41	54.47		High	High	High	High	High	High	High	0.005312	0.09045	2.25	[1165-1172]	Used
FALSE	High	Master Protein	P07900	Heat shock protein HSP 90-alpha OS=Homo sapiens OX=9606 GN=HSP90AA1 PE=1 SV=5	0	305.337	57	51	125	31	732	84.6	5.02	412.27	51	cell organization and biogenesis;metabolic process;regulation of biological process;response to stimulus;transport	cytoplasm;cytosol;extracellular;membrane;nucleus;organelle lumen	catalytic activity;enzyme regulator activity;nucleotide binding;protein binding;RNA binding	Pf00183, Pf02518, Pf13589	3320	ENSG00000080824.18	14	Nucleotide-binding Oligomerization Domain (NOD) pathway; TNF alpha Signaling Pathway; Corticotropin-releasing hormone signaling pathway; Aryl Hydrocarbon Receptor; EBV LMP1 signaling; Aryl Hydrocarbon Receptor Pathway; Constitutive Androstane Receptor Pathway; NRF2 pathway; VEGFA-VEGFR2 Signaling Pathway; Focal Adhesion-PI3K-Akt-mTOR-signaling pathway	HSP90AA1	Sema3A PAK dependent Axon repulsion; Regulation of PLK1 Activity at G2/M Transition; Developmental Biology; Recruitment of NuMA to mitotic centrosomes; Loss of Nlp from mitotic centrosomes; Scavenging by Class F Receptors; Neutrophil degranulation; Uptake and function of diphtheria toxin; Influenza Infection; Regulation of actin dynamics for phagocytic cup formation; The role of GTSE1 in G2/M pro…	78	20	181.6	56.5	73.8	19.93	16.9	2.42	High	High	High	High	High	High	1
	Checked	Confidence	Annotated Sequence	Modifications	Qvality PEP	Qvality q-value	# Protein Groups	# Proteins	# PSMs	Master Protein Accessions	Positions in Master Proteins	Modifications in Master Proteins	# Missed Cleavages	Theo. MH+ [Da]	Abundances (Grouped): Epithelial	Abundances (Grouped): Fibroblast	Abundances (Grouped): Keratocyte	Abundances (Grouped): Myofibroblast	Abundances (Grouped) CV [%]: Epithelial	Abundances (Grouped) CV [%]: Fibroblast	Abundances (Grouped) CV [%]: Keratocyte	Abundances (Grouped) CV [%]: Myofibroblast	Quan Info	Found in Sample: [S7] F1: 129C, Sample, hCE_EV_7, hCE_rep1, Epithelial	Found in Sample: [S8] F1: 130N, Sample, hCE_EV_8, hCE_rep2, Epithelial	Found in Sample: [S3] F1: 127C, Sample, hCF_EV_3, hCF_rep1, Fibroblast	Found in Sample: [S4] F1: 128N, Sample, hCF_EV_4, hCF_rep2, Fibroblast	Found in Sample: [S2] F1: 127N, Sample, hCK_EV_2, hCK_rep2, Keratocyte	Found in Sample: [S5] F1: 128C, Sample, hCM_EV_5, hCM_rep1, Myofibroblast	Found in Sample: [S6] F1: 129N, Sample, hCM_EV_6, hCM_rep2, Myofibroblast	Percolator q-Value (by Search Engine): Sequest HT	Percolator PEP (by Search Engine): Sequest HT	XCorr (by Search Engine): Sequest HT	Positions in Proteins	Quan Usage
	FALSE	High	[R].NPDDITNEEYGEFYK.[S]	1xTMT6plex [K15]; 1xTMT6plex [N-Term]	5.44557e-06	0.000201698	1	1	3	P07900	P07900 [300-314]		0	2292.11	97.6	172.5	56	74	8.12	72.29	21.36	19.75		High	High	High	High	High	High	High	0.0001565	1.159e-06	5.15	[300-314]	Used
	FALSE	High	[K].EVSDDEAEEKEDKEEEK.[E]	3xTMT6plex [K10; K13; K17]; 1xTMT6plex [N-Term]	6.32932e-06	0.000201698	1	1	2	P07900	P07900 [229-245]		2	2954.51	278.5	22	56.4	43.2	2.21	114.31	56.71	2.8		High	High	High	High	High	High	High	0.0001565	1.377e-06	4.16	[229-245]	Used
	FALSE	High	[K].ESEDKPEIEDVGSDEEEEKK.[D]	3xTMT6plex [K5; K19; K20]; 1xTMT6plex [N-Term]	1.11492e-05	0.000201698	1	1	1	P07900	P07900 [251-270]		1	3237.67	306.3	19.1	40	34.5	2.11	96.24	18.21	43.85		High	High	High	High	High	High	High	0.0001565	2.568e-06	3.27	[251-270]	Used
	FALSE	High	[K].ESEDKPEIEDVGSDEEEEK.[K]	2xTMT6plex [K5; K19]; 1xTMT6plex [N-Term]	9.34124e-06	0.000201698	1	1	2	P07900	P07900 [251-269]		0	2880.41	192.8	32.8	102.9	71.4	1.54	69.79	2.93	14.08		High	High	High	High	High	High	High	0.0001565	2.126e-06	3.77	[251-269]	Used
	FALSE	High	[K].EGLELPEDEEEKK.[KI]	2xTMT6plex [K12; K13]; 1xTMT6plex [N-Term]	1.01658e-07	0.000201698	2	5	2	P07900; P08238	P07900 [547-559]; P08238 [539-551]		1	2232.22	211.5	87.5	55	46	3.65	90.16	39.76	1.4	Shared	High	High	High	High	High	High	High	0.0001565	1.403e-08	4.85	[547-559]	Used
	FALSE	High	[K].EGLELPEDEEEK.[K]	1xTMT6plex [K12]; 1xTMT6plex [N-Term]	1.53687e-06	0.000201698	2	5	6	P07900; P08238	P07900 [547-558]; P08238 [539-550]		0	1874.96	176	97.1	66.1	60.8	0.04	84.93	29.29	36.25	Shared	High	High	High	High	High	High	High	0.0001565	2.847e-07	3.99	[547-558]	Used
	FALSE	High	[K].EKYIDQEELNK.[T]	2xTMT6plex [K2; K11]; 1xTMT6plex [N-Term]	1.0981e-06	0.000201698	2	4	2	P07900; P08238	P07900 [282-292]; P08238 [274-284]		1	2096.18	21.1	215.2	53.3	110.5	5.28	91.74		61.78	Shared	High	High	High	High	High	High	High	0.0001565	1.961e-07	5.13	[282-292]	Used
	FALSE	High	[K].EDQTEYLEERR.[IV]	1xTMT6plex [N-Term]	2.03977e-06	0.000201698	2	4	2	P07900; P08238	P07900 [192-202]; P08238 [187-197]		1	1696.83	175.3	85.6	66.9	72.1	5.93	96.46	3.57	15.52	Shared	High	High	High	High	High	High	High	0.0001565	3.899e-07	4.63	[192-202]	Used
	FALSE	High	[K].EDQTEYLEER.[RW]	1xTMT6plex [N-Term]	2.82262e-05	0.000201698	2	5	4	P07900; P08238	P07900 [192-201]; P08238 [187-196]		0	1540.73	173.2	81	77.1	68.7	0.7	98.71	3.24	14.39	Shared	High	High	High	High	High	High	High	0.0001565	7.202e-06	4.2	[192-201]	Used
	FALSE	High	[R].RAPFDLFENR.[K]	1xTMT6plex [N-Term]	8.1804e-06	0.000201698	1	1	3	P07900	P07900 [346-355]		1	1493.81	103.2	199.6	40.8	56.5	0.6	12.93	52.15	33.19		High	High	High	High	High	High	High	0.0001565	1.827e-06	5.66	[346-355]	Used
	FALSE	High	[R].RAPFDLFENRK.[K]	1xTMT6plex [K11]; 1xTMT6plex [N-Term]	1.70475e-05	0.000201698	1	1	2	P07900	P07900 [346-356]		2	1851.06	58.8	245.9	35.5	59.8	1.72	34.33	120.62	72.59		High	High	High	High	High	High	High	0.0001565	4.13e-06	5.34	[346-356]	Used
	FALSE	High	[K].ELHINLIPNKQDR.[T]	1xTMT6plex [K10]; 1xTMT6plex [N-Term]	3.95045e-05	0.000201698	1	2	1	P07900	P07900 [75-87]		1	2048.2	99.8	201.4	46.1	52.7	6.78	26.12	30.18	62.03		High	High	High	High	High	High	High	0.0001565	1.052e-05	4.82	[75-87]	Used
	FALSE	High	[R].ELISNSSDALDK.[I]	1xTMT6plex [K12]; 1xTMT6plex [N-Term]	8.78033e-06	0.000201698	1	3	4	P07900	P07900 [47-58]		0	1749.96	91.4	201.3	50.5	56.8	14.27	47.06	7.15	4.03		High	High	High	High	High	High	High	0.0001565	1.979e-06	4.2	[47-58]	Used
	FALSE	High	[K].EIFLRELISNSSDALDK.[I]	1xTMT6plex [K17]; 1xTMT6plex [N-Term]	9.01647e-06	0.000201698	1	3	2	P07900	P07900 [42-58]		1	2408.34	189.7	75.7	68	66.6	16.83	64.98	8.85	9.9		High	High	High	High	High	High	High	0.0001565	2.041e-06	4.12	[42-58]	Used
	FALSE	High	[K].HGLEVIYMIEPIDEYCVQQLK.[E]	1xCarbamidomethyl [C16]; 1xTMT6plex [K21]; 1xTMT6plex [N-Term]	5.83031e-05	0.000201698	1	1	1	P07900	P07900 [514-534]		0	3035.6	76.4	148.3	72.2	103.1	30.3	33.63	40.36	36.36		High	High	High	High	High	High	High	0.0001565	1.612e-05	3.96	[514-534]	Used
	FALSE	High	[K].HFSVEGQLEFR.[A]	1xTMT6plex [N-Term]	6.14813e-05	0.000201698	2	5	2	P07900; P08238	P07900 [328-338]; P08238 [320-330]		0	1577.83	96.3	85	124.5	94.2	11.41	5	1.77	30.29	Shared	High	High	High	High	High	High	High	0.0001565	1.719e-05	4.92	[328-338]	Used
	FALSE	High	[K].HLEINPDHSIIETLR.[Q]	1xTMT6plex [N-Term]	1.50034e-07	0.000201698	1	1	3	P07900	P07900 [633-647]		0	2016.11	79	134.6	66.1	120.3	4.54	22.37	24.87	34.93		High	High	High	High	High	High	High	0.0001565	2.162e-08	5.79	[633-647]	Used
	FALSE	High	[K].HSQFIGYPITLFVEK.[KE]	1xTMT6plex [K15]; 1xTMT6plex [N-Term]	5.69184e-06	0.000201698	1	3	2	P07900	P07900 [210-224]		0	2237.27	96.4	145.7	64.3	93.6	5.73	11.53	2.6	5.55		High	High	High	High	High	High	High	0.0001565	1.228e-06	5.48	[210-224]	Used
	FALSE	High	[K].KHLEINPDHSIIETLR.[Q]	1xTMT6plex [K1]; 1xTMT6plex [N-Term]	0.000294258	0.000201698	1	1	1	P07900	P07900 [632-647]		1	2373.37	65.6	138	73.8	122.6	3.52	33.59	38.97	24.48		High	High	High	High	High	High	High	0.0001565	9.802e-05	5.44	[632-647]	Used
	FALSE	High	[K].IRYESLTDPSKLDSGK.[E]	2xTMT6plex [K11; K16]; 1xTMT6plex [N-Term]	4.55112e-05	0.000201698	2	5	2	P07900; P08238	P07900 [59-74]; P08238 [54-69]		2	2496.43	93.9	153.3	65.2	87.6	0.67	45.53	7.18	17.45	Shared	High	High	High	High	High	High	High	0.0001565	1.224e-05	6.04	[59-74]	Used
	FALSE	High	[K].IRYESLTDPSK.[L]	1xTMT6plex [K11]; 1xTMT6plex [N-Term]	8.55037e-06	0.000201698	2	6	3	P07900; P08238	P07900 [59-69]; P08238 [54-64]		1	1767.01	113.8	143.6	81.7	60.9	2	96.41	56.1	1.14	Shared	High	High	High	High	High	High	High	0.0001565	1.915e-06	4.22	[59-69]	Used
	FALSE	High	[R].YYTSASGDEMVSLK.[D]	1xTMT6plex [K14]; 1xTMT6plex [N-Term]	0.000158423	0.000201698	1	1	1	P07900	P07900 [465-478]		0	2009.03	104	171.3	47.8	76.9	9.53	84.33	41.05	14.25		High	High	High	High	High	High	High	0.0001565	4.922e-05	4.53	[465-478]	Used
	FALSE	High	[R].GVVDSEDIPLNLSR.[E]	1xTMT6plex [N-Term]	6.25788e-05	0.000201698	3	5	4	P07900; I3L239; P08238	P07900 [387-400]; I3L239 [180-193]; P08238 [379-392]		0	1742.95	83	184.5	63.1	69.4	7.33	88.83	12.45	21.48	Shared	High	High	High	High	High	High	High	0.0001565	1.754e-05	2.65	[387-400]	Used
	FALSE	High	[K].AQALRDNSTMGYMAAK.[K]	1xTMT6plex [K16]; 1xTMT6plex [N-Term]	9.67771e-06	0.000201698	1	1	1	P07900	P07900 [616-631]		1	2186.15	97.7	150.5	68.5	83.3	6.83	9.89	31.59	23.9		High	High	High	High	High	High	High	0.0001565	2.209e-06	3.9	[616-631]	Used
	FALSE	High	[R].TLTIVDTGIGMTKADLINNLGTIAK.[S]	2xTMT6plex [K13; K25]; 1xTMT6plex [N-Term]	2.18936e-06	0.000201698	2	2	2	P07900; P08238	P07900 [88-112]; P08238 [83-107]		1	3260.91	61.7	104.7	109.4	124.2	16.81	14.4	19.5	14.85	Shared	High	High	High	High	High	High	High	0.0001565	4.228e-07	4.59	[88-112]	Used
	FALSE	High	[R].TLTIVDTGIGMTK.[A]	1xTMT6plex [K13]; 1xTMT6plex [N-Term]	1.70475e-05	0.000201698	2	4	2	P07900; P08238	P07900 [88-100]; P08238 [83-95]		0	1808.06	56.6	176.8	62.8	103.9	5.09	41.84	16.45	12.12	Shared	High	High	High	High	High	High	High	0.0001565	4.14e-06	4.99	[88-100]	Used
	FALSE	High	[K].ADLINNLGTIAK.[SF]	1xTMT6plex [K12]; 1xTMT6plex [N-Term]	2.67671e-05	0.000201698	2	4	4	P07900; P08238	P07900 [101-112]; P08238 [96-107]		0	1701.03	44.8	221.2	46.1	87.9	7.84	70.02	7.54	4.71	Shared	High	High	High	High	High	High	High	0.0001565	6.815e-06	5.05	[101-112]	Used
	FALSE	High	[K].YIDQEELNK.[T]	1xTMT6plex [K9]; 1xTMT6plex [N-Term]	4.24016e-05	0.000201698	2	4	5	P07900; P08238	P07900 [284-292]; P08238 [276-284]		0	1609.88	107.5	187.1	54.7	50.7	2.5	19.3	7.51	3.36	Shared	High	High	High	High	High	High	High	0.0001565	1.135e-05	3.51	[284-292]	Used
	FALSE	High	[R].YESLTDPSKLDSGK.[E]	2xTMT6plex [K9; K14]; 1xTMT6plex [N-Term]	8.40041e-06	0.000201698	2	5	2	P07900; P08238	P07900 [61-74]; P08238 [56-69]		1	2227.24	74.7	163.1	64.6	97.6	7.02	1.58	5.97	13.02	Shared	High	High	High	High	High	High	High	0.0001565	1.886e-06	3.28	[61-74]	Used
	FALSE	High	[K].VILHLKEDQTEYLEER.[RW]	1xTMT6plex [K6]; 1xTMT6plex [N-Term]	6.73366e-06	0.000201698	2	5	3	P07900; P08238	P07900 [186-201]; P08238 [181-196]		1	2473.37	79.1	175.2	77.2	68.5	8.48	57.68	26.49	40.21	Shared	High	High	High	High	High	High	High	0.0001565	1.467e-06	6.45	[186-201]	Used
	FALSE	High	[K].VILHLKEDQTEYLEERR.[IV]	1xTMT6plex [K6]; 1xTMT6plex [N-Term]	3.96033e-06	0.000201698	2	4	1	P07900; P08238	P07900 [186-202]; P08238 [181-197]		2	2629.47	77.2	153.6	68.3	101	6.29	77.62	32.81	5.77	Shared	High	High	High	High	High	High	High	0.0001565	8.158e-07	5.09	[186-202]	Used
	FALSE	High	[K].DQVANSAFVER.[L]	1xTMT6plex [N-Term]	4.94061e-06	0.000201698	1	1	9	P07900	P07900 [500-510]		0	1464.76	116	158	66.9	59.1	1.32	32.45	12.14	3.38		High	High	High	High	High	High	High	0.0001565	1.041e-06	3.62	[500-510]	Used
	FALSE	High	[R].DNSTMGYMAAK.[K]	1xTMT6plex [K11]; 1xTMT6plex [N-Term]	1.1177e-06	0.000201698	1	1	2	P07900	P07900 [621-631]		0	1646.83	58.9	218.8	50.1	72.2	3.55	65.08	19.85	25.54		High	High	High	High	High	High	High	0.0001565	2.012e-07	3.94	[621-631]	Used
	FALSE	High	[K].SLTNDWEDHLAVK.[H]	1xTMT6plex [K13]; 1xTMT6plex [N-Term]	1.8389e-07	0.000201698	2	2	4	P07900; P08238	P07900 [315-327]; P08238 [307-319]		0	1986.07	124.8	171.5	29.4	74.3	27.87	47.24	53.71	41.43	Shared	High	High	High	High	High	High	High	0.0001565	2.712e-08	4.79	[315-327]	Used
	FALSE	High	[K].TKPIWTRNPDDITNEEYGEFYK.[S]	2xTMT6plex [K2; K22]; 1xTMT6plex [N-Term]	9.89958e-08	0.000201698	1	1	1	P07900	P07900 [293-314]		1	3403.78	59.8	186.3	62.6	91.4	11.79	58.04	22.91	20.65		High	High	High	High	High	High	High	0.0001565	1.359e-08	7.06	[293-314]	Used
	FALSE	High	[R].TDTGEPMGRGTK.[V]	1xTMT6plex [K12]; 1xTMT6plex [N-Term]	0.000771691	0.000338542	1	1	3	P07900	P07900 [174-185]		1	1707.91	122.3	152.4	34.7	90.6	15.72	95.27	102.07	29.03		High	High	High	High	High	High	High	0.0002356	0.0002835	2.68	[174-185]	Used
	FALSE	High	[K].LGIHEDSQNR.[K]	1xTMT6plex [N-Term]	0.000586614	0.000338542	1	1	4	P07900	P07900 [447-456]		0	1397.73	73.4	134.2	83.8	108.6	5.78	61.42	48.83	14.91		High	High	High	High	High	High	High	0.0002356	0.0002102	2.95	[447-456]	Used
	FALSE	High	[R].YYTSASGDEMVSLK.[D]	1xOxidation [M10]; 1xTMT6plex [K14]; 1xTMT6plex [N-Term]	0.000324327	0.000338542	1	1	1	P07900	P07900 [465-478]		0	2025.03	65	149.5	65	120.6	4.72	43.2	40.94	10.61		High	High	High	High	High	High	High	0.0002356	0.0001092	3	[465-478]	Used
	FALSE	High	[K].KFYEQFSK.[N]	2xTMT6plex [K1; K8]; 1xTMT6plex [N-Term]	0.000718967	0.000338542	1	1	1	P07900	P07900 [436-443]		1	1764.03	90	155.6	42.7	111.8	6.63	90.14	43.33	23.3		High	High	High	High	High	High	High	0.0002356	0.0002622	3.85	[436-443]	Used
	FALSE	High	[K].ELHINLIPNK.[Q]	1xTMT6plex [K10]; 1xTMT6plex [N-Term]	0.000700139	0.000338542	1	3	2	P07900	P07900 [75-84]		0	1649.02	74.8	154.2	83.6	87.5	6.44	67.91	6.65	14.8		High	High	High	High	High	High	High	0.0002356	0.0002559	3.73	[75-84]	Used
	FALSE	High	[K].ESEDKPEIEDVGSDEEEEKKDGDK.[K]	4xTMT6plex [K5; K19; K20; K24]; 1xTMT6plex [N-Term]	0.000640867	0.000338542	1	1	1	P07900	P07900 [251-274]		2	3882	301.3	19.7	45.6	33.4	6.6	45.08	36.35	19.1		High	High	High	High	High	High	High	0.0002356	0.0002318	3.81	[251-274]	Used
	FALSE	High	[R].DNSTMGYMAAK.[K]	1xOxidation [M8]; 1xTMT6plex [K11]; 1xTMT6plex [N-Term]	0.00142089	0.000465665	1	1	1	P07900	P07900 [621-631]		0	1662.82	56.5	190.1	86.4	66.9	30.18	82.18	51.55	17.77		High	High	High	High	High	High	High	0.0003124	0.0005612	1.92	[621-631]	Used
	FALSE	High	[R].QKAEADKNDK.[SA]	3xTMT6plex [K2; K7; K10]; 1xTMT6plex [N-Term]	0.00429665	0.0005261	2	3	2	P07900; P08238	P07900 [648-657]; P08238 [640-649]		2	2063.23	63.8	238.4	31.9	66	18.49	46		78.33	Shared	High	High	High	High	Not Found	High	High	0.000343	0.001909	1.79	[648-657]	Used
	FALSE	High	[K].TKFENLCK.[I]	1xCarbamidomethyl [C7]; 2xTMT6plex [K2; K8]; 1xTMT6plex [N-Term]	0.0030962	0.0005261	1	2	1	P07900	P07900 [566-573]		1	1727.01	76.2	222.9	43.8	57	17.39	94.42	6.04	2.28		High	High	High	High	High	High	High	0.000343	0.001333	3.65	[566-573]	Used
	FALSE	High	[K].AQALRDNSTMGYMAAK.[K]	1xOxidation [M13]; 1xTMT6plex [K16]; 1xTMT6plex [N-Term]	0.00457147	0.0005261	1	1	1	P07900	P07900 [616-631]		1	2202.14	57.1	165.9	84.7	92.2	31.28	48.21	29.68	9.48		High	High	High	High	High	High	High	0.000343	0.002059	2.17	[616-631]	Used
	FALSE	High	[K].IMKDILEK.[K]	2xTMT6plex [K3; K8]; 1xTMT6plex [N-Term]	0.0108901	0.000560454	1	1	2	P07900	P07900 [574-581]		1	1677.06	33.7	219.1	73.2	74.1	2.39	117.66		92.59		High	High	High	High	Not Found	High	High	0.0003589	0.005378	3.03	[574-581]	Used
	FALSE	High	[R].TDTGEPMGR.[G]	1xTMT6plex [N-Term]	0.0117931	0.000560454	1	1	5	P07900	P07900 [174-182]		0	1192.58	133	180.7	31.6	54.7	5.77	20.3	91.27	37.49		High	High	High	High	High	High	High	0.0003589	0.00587	2.12	[174-182]	Used
	FALSE	High	[R].TDTGEPMGR.[G]	1xOxidation [M7]; 1xTMT6plex [N-Term]	0.0295192	0.00127999	1	1	3	P07900	P07900 [174-182]		0	1208.58	129	202.5	25.6	43	9.55	30.63		5.62		High	High	High	High	Not Found	High	High	0.0008029	0.01642	1.28	[174-182]	Used
	FALSE	High	[K].TLVSVTK.[E]	1xTMT6plex [K7]; 1xTMT6plex [N-Term]	0.0305732	0.00137182	1	2	3	P07900	P07900 [540-546]		0	1205.79	120.4	192.1	52	35.6	3.09	10.77	27.41	6.53		High	High	High	High	High	High	High	0.0008574	0.017	2.43	[540-546]	Used
	FALSE	High	[R].EMLQQSK.[I]	1xTMT6plex [K7]; 1xTMT6plex [N-Term]	0.0576894	0.00254107	2	3	2	P07900; P08238	P07900 [401-407]; P08238 [393-399]		0	1321.75	66.8	156	63.4	113.7	7.73	108.68	26.19	27.54	Shared	High	High	High	High	High	High	High	0.001632	0.03474	2.44	[401-407]	Used
	FALSE	High	[K].KTKFENLCK.[I]	1xCarbamidomethyl [C8]; 3xTMT6plex [K1; K3; K9]; 1xTMT6plex [N-Term]	0.0612678	0.00291987	1	2	1	P07900	P07900 [565-573]		2	2084.27	52.8	159.1	94.7	93.4	15.71	46.71	31.36	39.87		High	High	High	High	High	High	High	0.001806	0.03739	2.37	[565-573]	Used
	FALSE	High	[K].KLSELLR.[Y]	1xTMT6plex [K1]; 1xTMT6plex [N-Term]	0.0739418	0.00339419	1	1	1	P07900	P07900 [458-464]		1	1316.87	118.8	181.7	52.2	47.3	3.88	68.66	26.11	12.16		High	High	High	High	High	High	High	0.002154	0.04589	2.76	[458-464]	Used
	FALSE	High	[R].IKEIVKK.[H]	3xTMT6plex [K2; K6; K7]; 1xTMT6plex [N-Term]	0.0811721	0.00383533	1	4	1	P07900	P07900 [203-209]		2	1774.23	30.8	123.7	142.3	103.2	6.6	101.59	13.16	70.24		High	High	High	High	High	High	High	0.002483	0.05147	2.07	[203-209]	Used
	FALSE	High	[K].NNIKLYVR.[R]	1xTMT6plex [K4]; 1xTMT6plex [N-Term]	0.103517	0.00534676	2	3	1	P07900; P08238	P07900 [359-366]; P08238 [351-358]		1	1477.93	100.6	98.5	106.3	94.6	11.14	56.67	48.25	27.14	Shared	High	High	High	High	High	High	High	0.003617	0.06751	1.84	[359-366]	Used
	FALSE	High	[R].TLTIVDTGIGMTK.[A]	1xOxidation [M11]; 1xTMT6plex [K13]; 1xTMT6plex [N-Term]	0.127155	0.00750492	2	4	2	P07900; P08238	P07900 [88-100]; P08238 [83-95]		0	1824.06									No Quan Values	High	High	High	High	High	High	High	0.005025	0.08549	1.29	[88-100]	Not Used
	FALSE	High	[KR].AILFVPR.[R]	1xTMT6plex [N-Term]	0.134589	0.00806471	1	2	2	P07900	P07900 [339-345]		0	1044.68	60.1	166.5	39.5	133.8	0.68	52.67	26.05	6.27		High	High	High	High	High	High	High	0.005359	0.09098	2.15	[339-345]	Used
FALSE	High	Master Protein	P13647	Keratin, type II cytoskeletal 5 OS=Homo sapiens OX=9606 GN=KRT5 PE=1 SV=3	0	276.086	53	48	159	27	590	62.3	7.74	464.12	48	cell death;cell organization and biogenesis;metabolic process	cytoplasm;cytosol;membrane;mitochondrion;nucleus	catalytic activity;motor activity;protein binding;structural molecule activity	Pf00038, Pf01576, Pf02994, Pf03961, Pf04111, Pf05957, Pf12128	3852	ENSG00000186081.11	12		KRT5	Formation of the cornified envelope; Type I hemidesmosome assembly	6	12	47.1	197.1	106.5	43.66	3.59	39.35	High	High	High	High	High	High	1
	Checked	Confidence	Annotated Sequence	Modifications	Qvality PEP	Qvality q-value	# Protein Groups	# Proteins	# PSMs	Master Protein Accessions	Positions in Master Proteins	Modifications in Master Proteins	# Missed Cleavages	Theo. MH+ [Da]	Abundances (Grouped): Epithelial	Abundances (Grouped): Fibroblast	Abundances (Grouped): Keratocyte	Abundances (Grouped): Myofibroblast	Abundances (Grouped) CV [%]: Epithelial	Abundances (Grouped) CV [%]: Fibroblast	Abundances (Grouped) CV [%]: Keratocyte	Abundances (Grouped) CV [%]: Myofibroblast	Quan Info	Found in Sample: [S7] F1: 129C, Sample, hCE_EV_7, hCE_rep1, Epithelial	Found in Sample: [S8] F1: 130N, Sample, hCE_EV_8, hCE_rep2, Epithelial	Found in Sample: [S3] F1: 127C, Sample, hCF_EV_3, hCF_rep1, Fibroblast	Found in Sample: [S4] F1: 128N, Sample, hCF_EV_4, hCF_rep2, Fibroblast	Found in Sample: [S2] F1: 127N, Sample, hCK_EV_2, hCK_rep2, Keratocyte	Found in Sample: [S5] F1: 128C, Sample, hCM_EV_5, hCM_rep1, Myofibroblast	Found in Sample: [S6] F1: 129N, Sample, hCM_EV_6, hCM_rep2, Myofibroblast	Percolator q-Value (by Search Engine): Sequest HT	Percolator PEP (by Search Engine): Sequest HT	XCorr (by Search Engine): Sequest HT	Positions in Proteins	Quan Usage
	FALSE	High	[R].NMQDLVEDFK.[N]	1xOxidation [M2]; 1xTMT6plex [K10]; 1xTMT6plex [N-Term]	0.000201161	0.000201698	1	2	5	P13647	P13647 [246-255]		0	1712.89	46.4	39.2	213.9	100.5	2.07	41.67	3.24	15.18		High	High	High	High	High	High	High	0.0001565	6.383e-05	3.67	[246-255]	Used
	FALSE	High	[R].NLDLDSIIAEVK.[A]	1xTMT6plex [K12]; 1xTMT6plex [N-Term]	3.17454e-06	0.000201698	5	9	15	Q5XKE5; P35908; P04259; P02538; P13647	Q5XKE5 [308-319]; P35908 [342-353]; P04259 [327-338]; P02538 [327-338]; P13647 [332-343]		0	1788.05	44.4	34.8	230.9	89.8	19.4	37.59	14.72	31.14	Shared	High	High	High	High	High	High	High	0.0001565	6.375e-07	4.7	[332-343]	Not Used
	FALSE	High	[R].NLDLDSIIAEVKAQYEEIANRSR.[T]	1xTMT6plex [K12]; 1xTMT6plex [N-Term]	0.000130407	0.000201698	1	3	1	P13647	P13647 [332-354]		2	3105.69	30.4	161.7	103.3	104.6	27.31	83.9	6.33	60.16		High	High	High	High	High	High	High	0.0001565	3.938e-05	4.61	[332-354]	Used
	FALSE	High	[R].QLDSIVGERGR.[L]	1xTMT6plex [N-Term]	6.2338e-07	0.000201698	2	4	1	P02538; P13647	P02538 [224-234]; P13647 [229-239]		1	1458.82	37.1	38.4	201.3	123.3	16.85	11.02	27.3	30.24	Shared	High	High	High	High	High	High	High	0.0001565	1.051e-07	4.44	[229-239]	Used
	FALSE	High	[R].QLDSIVGERGRLDSELR.[NG]	1xTMT6plex [N-Term]	2.56089e-05	0.000201698	2	4	2	P02538; P13647	P02538 [224-240]; P13647 [229-245]		2	2172.19	49.2	58.3	188.7	103.7	15.41	35.79	8.82	36.14	Shared	High	High	High	High	High	High	High	0.0001565	6.48e-06	4.71	[229-245]	Used
	FALSE	High	[K].LALDVEIATYRK.[L]	1xTMT6plex [K12]; 1xTMT6plex [N-Term]	8.00588e-08	0.000201698	5	11	3	Q5XKE5; P35908; P04259; P02538; P13647	Q5XKE5 [437-448]; P35908 [471-482]; P04259 [456-467]; P02538 [456-467]; P13647 [461-472]		1	1850.12	47.9	36.1	205	111	21.92	18.14	5.04	39.81	Shared	High	High	High	High	High	High	High	0.0001565	1.075e-08	5.76	[461-472]	Not Used
	FALSE	High	[K].LAELEEALQK.[A]	1xTMT6plex [K10]; 1xTMT6plex [N-Term]	0.000173075	0.000201698	1	2	1	P13647	P13647 [432-441]		0	1601.95	35.4	40.2	190	134.4	12.59	88.97	9.87	67.42		High	High	High	High	High	High	High	0.0001565	5.407e-05	3.96	[432-441]	Used
	FALSE	High	[R].ISISTSGGSFR.[N]	1xTMT6plex [N-Term]	3.91566e-05	0.000201698	1	2	5	P13647	P13647 [74-84]		0	1340.74	31.5	79.6	175.9	113	8.08	35.82	10.86	50.73		High	High	High	High	High	High	High	0.0001565	1.043e-05	2.92	[74-84]	Used
	FALSE	High	[R].GLGVGFGSGGGSSSSVK.[F]	1xTMT6plex [K17]; 1xTMT6plex [N-Term]	3.91027e-08	0.000201698	1	1	2	P13647	P13647 [560-576]		0	1898.04	43.8	66.3	197.7	92.2	1.48	11.49	59.49	19.76		High	High	High	High	High	High	High	0.0001565	4.841e-09	5.56	[560-576]	Used
	FALSE	High	[R].LLREYQELMNTK.[L]	1xTMT6plex [K12]; 1xTMT6plex [N-Term]	1.22887e-05	0.000201698	1	2	2	P13647	P13647 [449-460]		1	1996.13	36.5	62.4	149	152.1	1.87	22.6	12.47	78.88		High	High	High	High	High	High	High	0.0001565	2.887e-06	5.55	[449-460]	Used
	FALSE	High	[K].VDALMDEINFMK.[M]	1xTMT6plex [K12]; 1xTMT6plex [N-Term]	5.72807e-05	0.000201698	1	2	1	P13647	P13647 [293-304]		0	1884	65.3	24	235.6	75.2	10.49	86.7	11.12	21.87		High	High	High	High	High	High	High	0.0001565	1.594e-05	3.98	[293-304]	Used
	FALSE	High	[K].AQYEEIANR.[S]	1xTMT6plex [N-Term]	0.000165587	0.000201698	1	3	5	P13647	P13647 [344-352]		0	1322.69	44.3	77.2	174	104.5	6.18	16.46	16.52	26.88		High	High	High	High	High	High	High	0.0001565	5.174e-05	3.12	[344-352]	Used
	FALSE	High	[K].VDALMDEINFMK.[M]	1xOxidation [M]; 1xTMT6plex [K12]; 1xTMT6plex [N-Term]	3.95045e-05	0.000201698	1	2	3	P13647	P13647 [293-304]		0	1900	52.7	30.6	223.3	93.4	5.49	75.8	12.39	23.71		High	High	High	High	High	High	High	0.0001565	1.049e-05	4	[293-304]	Used
	FALSE	High	[K].VELEAKVDALMDEINFMK.[M]	2xOxidation [M11; M17]; 2xTMT6plex [K6; K18]; 1xTMT6plex [N-Term]	5.50763e-07	0.000201698	1	2	3	P13647	P13647 [287-304]		1	2814.52	49.9	28.7	214.5	106.9	10.26	56.65	16.17	33.2		High	High	High	High	High	High	High	0.0001565	9.114e-08	5.19	[287-304]	Used
	FALSE	High	[K].VELEAKVDALMDEINFMK.[M]	1xOxidation [M11]; 2xTMT6plex [K6; K18]; 1xTMT6plex [N-Term]	3.3476e-06	0.000201698	1	2	3	P13647	P13647 [287-304]		1	2798.53	61.9	31.5	210.8	95.7	3.5	59.92	24.07	55.75		High	High	High	High	High	High	High	0.0001565	6.794e-07	4.37	[287-304]	Used
	FALSE	High	[K].VDALMDEINFMK.[M]	2xOxidation [M5; M11]; 1xTMT6plex [K12]; 1xTMT6plex [N-Term]	0.000259985	0.000201698	1	2	1	P13647	P13647 [293-304]		0	1915.99	46.9	24.7	234.1	94.3	2.84	77.11	9.89	14.82		High	High	High	High	High	High	High	0.0001565	8.525e-05	3.61	[293-304]	Used
	FALSE	High	[R].VSLAGACGVGGYGSR.[S]	1xCarbamidomethyl [C7]; 1xTMT6plex [N-Term]	3.28069e-05	0.000201698	1	2	1	P13647	P13647 [49-63]		0	1639.84	47.3	50	188.4	114.3	17.66	30.83	0.79	52.6		High	High	High	High	High	High	High	0.0001565	8.568e-06	3.31	[49-63]	Used
	FALSE	High	[K].WTLLQEQGTK.[T]	1xTMT6plex [K10]; 1xTMT6plex [N-Term]	0.000174613	0.000201698	3	5	2	P04259; P02538; P13647	P04259 [195-204]; P02538 [195-204]; P13647 [200-209]		0	1661.96	50.5	38.9	203.8	106.8	16.94	56.68	5.22	30.16	Shared	High	High	High	High	High	High	High	0.0001565	5.471e-05	3.69	[200-209]	Used
	FALSE	High	[K].YEELQQTAGR.[H]	1xTMT6plex [N-Term]	2.67671e-05	0.000201698	1	3	8	P13647	P13647 [365-374]		0	1423.74	51.2	48.2	197.9	102.7	2.34	19.75	0.86	43.54		High	High	High	High	High	High	High	0.0001565	6.834e-06	2.71	[365-374]	Used
	FALSE	High	[K].DVDAAYMNKVELEAKVDALMDEINFMK.[M]	1xOxidation [M20]; 3xTMT6plex [K9; K15; K27]; 1xTMT6plex [N-Term]	4.67352e-05	0.000201698	1	2	1	P13647	P13647 [278-304]		2	4035.13	44	113.3	155.1	87.7	20.91	21.6	2.87	29.15		High	High	High	High	High	High	High	0.0001565	1.272e-05	4.23	[278-304]	Used
	FALSE	High	[R].SRTEAESWYQTK.[Y]	1xTMT6plex [K12]; 1xTMT6plex [N-Term]	9.56835e-05	0.000201698	1	3	2	P13647	P13647 [353-364]		1	1944.02	42.3	68.1	161.8	127.8	5.67	20.32	19.23	18.75		High	High	High	High	High	High	High	0.0001565	2.81e-05	4.28	[353-364]	Used
	FALSE	High	[R].SFSTASAITPSVSR.[T]	1xTMT6plex [N-Term]	2.19481e-07	0.000201698	1	3	3	P13647	P13647 [16-29]		0	1639.89	44.8	49	210	96.2	10.22	24.16	10.87	32.88		High	High	High	High	High	High	High	0.0001565	3.302e-08	4.55	[16-29]	Used
	FALSE	High	[R].TEAESWYQTK.[Y]	1xTMT6plex [K10]; 1xTMT6plex [N-Term]	1.70475e-05	0.000201698	1	3	3	P13647	P13647 [355-364]		0	1700.89	58	32.5	225.7	83.8	13.93	93.04	7.92	10.19		High	High	High	High	High	High	High	0.0001565	4.132e-06	3.89	[355-364]	Used
	FALSE	High	[R].RQLDSIVGER.[G]	1xTMT6plex [N-Term]	6.10926e-06	0.000201698	2	4	1	P02538; P13647	P02538 [223-232]; P13647 [228-237]		1	1401.8	22.7	66.6	122.9	187.8	1.86	55.93	35.17	60.27	Shared	High	High	High	High	High	High	High	0.0001565	1.326e-06	4.5	[228-237]	Used
	FALSE	High	[K].LALDVEIATYR.[K]	1xTMT6plex [N-Term]	0.000954224	0.000338542	5	11	1	Q5XKE5; P35908; P04259; P02538; P13647	Q5XKE5 [437-447]; P35908 [471-481]; P04259 [456-466]; P02538 [456-466]; P13647 [461-471]		0	1492.86	45	93.7	152.7	108.6	16.69	22.31	32.63	17.44	Shared	High	High	High	High	High	High	High	0.0002356	0.000362	3.15	[461-471]	Not Used
	FALSE	High	[R].TTAENEFVMLK.[K]	1xOxidation [M9]; 1xTMT6plex [K11]; 1xTMT6plex [N-Term]	0.000390526	0.000338542	1	3	2	P13647	P13647 [266-276]		0	1756.96	66.7	34.3	210.4	88.6	4.74	44.9	4.79	13.68		High	High	High	High	High	High	High	0.0002356	0.0001337	3.56	[266-276]	Used
	FALSE	High	[R].TTAENEFVMLKK.[D]	1xOxidation [M9]; 2xTMT6plex [K11; K12]; 1xTMT6plex [N-Term]	0.000581448	0.000338542	1	3	2	P13647	P13647 [266-277]		1	2114.21	47.7	49	209.7	93.6	1.84	25.54	14.5	42.12		High	High	High	High	High	High	High	0.0002356	0.0002076	4.21	[266-277]	Used
	FALSE	High	[R].NMQDLVEDFK.[N]	1xTMT6plex [K10]; 1xTMT6plex [N-Term]	0.000336007	0.000338542	1	2	3	P13647	P13647 [246-255]		0	1696.9	56.4	26.7	223.5	93.5	1.06	75.98	2.31	37.72		High	High	High	High	High	High	High	0.0002356	0.0001128	3.93	[246-255]	Used
	FALSE	High	[KR].NKYEDEINK.[HR]	2xTMT6plex [K2; K9]; 1xTMT6plex [N-Term]	0.000561235	0.000338542	6	11	5	Q5XKE5; P04264; P04259; P02538; P05787; P13647	Q5XKE5 [232-240]; P04264 [268-276]; P04259 [251-259]; P02538 [251-259]; P05787 [177-185]; P13647 [256-264]		1	1840.04	72.8	34.7	199.2	93.3	8.88	81.99	17.74	41.24	Shared	High	High	High	High	High	High	High	0.0002356	0.0001997	4.28	[256-264]	Not Used
	FALSE	High	[KR].NKYEDEINKR.[T]	2xTMT6plex [K2; K9]; 1xTMT6plex [N-Term]	0.000858116	0.000338542	5	10	3	P04264; P04259; P02538; P05787; P13647	P04264 [268-277]; P04259 [251-260]; P02538 [251-260]; P05787 [177-186]; P13647 [256-265]		2	1996.14	40.4	46.8	217.1	95.7	8.19	81.08	0.67	43.18	Shared	High	High	High	High	High	High	High	0.0002356	0.0003214	3.57	[256-265]	Not Used
	FALSE	High	[R].SLYNLGGSK.[R]	1xTMT6plex [K9]; 1xTMT6plex [N-Term]	0.000881195	0.000338542	1	2	4	P13647	P13647 [64-72]		0	1396.82	59.8	48.3	199.4	92.5	12.55	35.09	4.53	34.68		High	High	High	High	High	High	High	0.0002356	0.0003288	3.12	[64-72]	Used
	FALSE	High	[R].QLDSIVGER.[G]	1xTMT6plex [N-Term]	0.000706359	0.000338542	2	4	5	P02538; P13647	P02538 [224-232]; P13647 [229-237]		0	1245.7	22.1	68.5	152.4	157	15.73	54.35	25.84	52.37	Shared	High	High	High	High	High	High	High	0.0002356	0.0002573	2.72	[229-237]	Used
	FALSE	High	[R].EYQELMNTK.[L]	1xTMT6plex [K9]; 1xTMT6plex [N-Term]	0.000929232	0.000338542	1	2	1	P13647	P13647 [452-460]		0	1613.86									No Quan Values	High	High	High	High	High	High	High	0.0002356	0.0003488	2.74	[452-460]	Not Used
	FALSE	High	[R].KLLEGEECR.[MLI]	1xCarbamidomethyl [C8]; 1xTMT6plex [K1]; 1xTMT6plex [N-Term]	0.00155235	0.000465665	4	13	1	P35908; P04259; P02538; P13647	P35908 [482-490]; P04259 [467-475]; P02538 [467-475]; P13647 [472-480]		1	1591.89	39.8	35.6	242.7	81.9	37.56	29.17	7.81	45.51	Shared	High	High	High	High	High	High	High	0.0003124	0.0006194	3.63	[472-480]	Not Used
	FALSE	High	[R].TTAENEFVMLK.[K]	1xTMT6plex [K11]; 1xTMT6plex [N-Term]	0.00128911	0.000465665	1	3	2	P13647	P13647 [266-276]		0	1740.96	101.7	30.7	194.3	73.3	0.95	56.2	6.31	17.48		High	High	High	High	High	High	High	0.0003124	0.0005046	4.32	[266-276]	Used
	FALSE	High	[R].AEIDNVKK.[Q]	2xTMT6plex [K7; K8]; 1xTMT6plex [N-Term]	0.00540938	0.0005261	1	2	1	P13647	P13647 [398-405]		1	1604	40.6	47	202.5	109.9	7.1	92.87	21.34	5.07		High	High	High	High	High	High	High	0.000343	0.002475	2.74	[398-405]	Used
	FALSE	High	[KR].YEDEINKR.[T]	1xTMT6plex [K7]; 1xTMT6plex [N-Term]	0.0030962	0.0005261	7	16	7	Q7Z794; P35908; P04264; P04259; P02538; P05787; P13647	Q7Z794 [254-261]; P35908 [268-275]; P04264 [270-277]; P04259 [253-260]; P02538 [253-260]; P05787 [179-186]; P13647 [258-265]		1	1524.84	48.3	27.7	230.1	93.9	0.19	82.76	16.29	29.12	Shared	High	High	High	High	High	High	High	0.000343	0.001338	3.35	[258-265]	Not Used
	FALSE	High	[K].VELEAKVDALMDEINFMK.[M]	2xTMT6plex [K6; K18]; 1xTMT6plex [N-Term]	0.00248145	0.0005261	1	2	4	P13647	P13647 [287-304]		1	2782.53	87	45.1	174	93.9	15.31	21.65	15.2	26.41		High	High	High	High	High	High	High	0.000343	0.001037	1.97	[287-304]	Used
	FALSE	High	[K].DVDAAYMNK.[V]	1xTMT6plex [K9]; 1xTMT6plex [N-Term]	0.00223138	0.0005261	3	8	3	P04259; P02538; P13647	P04259 [273-281]; P02538 [273-281]; P13647 [278-286]		0	1484.78	61.1	34.8	194.6	109.6	30.7	65.55	34.41	66.41	Shared	High	High	High	High	High	High	High	0.000343	0.000924	3.91	[278-286]	Used
	FALSE	High	[KR].LLEGEECR.[MLI]	1xCarbamidomethyl [C7]; 1xTMT6plex [N-Term]	0.00335304	0.0005261	5	14	7	P35908; P04259; P02538; Q8N1N4; P13647	P35908 [483-490]; P04259 [468-475]; P02538 [468-475]; Q8N1N4 [416-423]; P13647 [473-480]		0	1234.63	50.3	41	211.4	97.4	21.12	14.55	10.67	26.18	Shared	High	High	High	High	High	High	High	0.000343	0.001456	2.7	[473-480]	Not Used
	FALSE	High	[R].TSFTSVSR.[S]	1xTMT6plex [N-Term]	0.00718218	0.000560454	1	3	3	P13647	P13647 [30-37]		0	1113.61	50	52	199.6	98.4	4.38	5.01	5.4	35.3		High	High	High	High	High	High	High	0.0003589	0.003412	2.15	[30-37]	Used
	FALSE	High	[K].HEISEMNR.[M]	1xTMT6plex [N-Term]	0.0114841	0.000560454	1	2	1	P13647	P13647 [384-391]		0	1244.63	32.7	59.7	186.8	120.8	19.24	37.05	34.87	25.34		High	High	High	High	High	High	High	0.0003589	0.005703	2.87	[384-391]	Used
	FALSE	High	[R].LRAEIDNVKK.[Q]	2xTMT6plex [K9; K10]; 1xTMT6plex [N-Term]	0.0078474	0.000560454	1	2	1	P13647	P13647 [396-405]		2	1873.18	42.4	46.4	199.3	111.8	6.81	49.89	16.31	56.91		High	High	High	High	High	High	High	0.0003589	0.003736	3.68	[396-405]	Used
	FALSE	High	[K].DVDAAYMNK.[V]	1xOxidation [M7]; 1xTMT6plex [K9]; 1xTMT6plex [N-Term]	0.0106046	0.000560454	3	8	5	P04259; P02538; P13647	P04259 [273-281]; P02538 [273-281]; P13647 [278-286]		0	1500.78	40.7	33.3	185.4	140.6	21.21	69.98	24.37	49.47	Shared	High	High	High	High	High	High	High	0.0003589	0.005221	1.54	[278-286]	Used
	FALSE	High	[R].GRLDSELR.[NG]	1xTMT6plex [N-Term]	0.0122181	0.000560454	4	6	2	Q5XKE5; P04259; P02538; P13647	Q5XKE5 [214-221]; P04259 [233-240]; P02538 [233-240]; P13647 [238-245]		1	1174.67	32.5	64.7	170.4	132.4	23.45	49.35	9.6	46.17	Shared	High	High	High	High	High	High	High	0.0003589	0.006148	2.46	[238-245]	Used
	FALSE	High	[K].FVSTTSSSR.[K]	1xTMT6plex [N-Term]	0.00962042	0.000560454	1	1	1	P13647	P13647 [577-585]		0	1200.64	90.4	44.8	141.3	123.5	55.18	23.53	23.68	36.25		High	High	High	High	High	High	High	0.0003589	0.004683	1.69	[577-585]	Used
	FALSE	High	[KR].YEDEINK.[HR]	1xTMT6plex [K7]; 1xTMT6plex [N-Term]	0.00896242	0.000560454	8	17	3	Q5XKE5; Q7Z794; P35908; P04264; P04259; P02538; P05787; P13647	Q5XKE5 [234-240]; Q7Z794 [254-260]; P35908 [268-274]; P04264 [270-276]; P04259 [253-259]; P02538 [253-259]; P05787 [179-185]; P13647 [258-264]		0	1368.74	57.5	31.9	203.2	107.5	9.35	92.41	24.31	39.95	Shared	High	High	High	High	High	High	High	0.0003589	0.004362	2.7	[258-264]	Not Used
	FALSE	High	[R].EYQELMNTK.[L]	1xOxidation [M6]; 1xTMT6plex [K9]; 1xTMT6plex [N-Term]	0.0195189	0.00066154	1	2	1	P13647	P13647 [452-460]		0	1629.86	39.9	53.3	201.7	105.1	15.73	62.44	21.71	18.1		High	High	High	High	High	High	High	0.0004209	0.01031	1.85	[452-460]	Used
	FALSE	High	[R].NTKHEISEMNR.[M]	1xOxidation [M9]; 1xTMT6plex [K3]; 1xTMT6plex [N-Term]	0.0258753	0.00127999	1	2	1	P13647	P13647 [381-391]		1	1832.97	41.2	82.8	165.7	110.2	31.5	19.66	45.28	11.96		High	High	High	High	High	High	High	0.0008029	0.01411	2.04	[381-391]	Used
	FALSE	High	[R].TEEREQIK.[TL]	1xTMT6plex [K8]; 1xTMT6plex [N-Term]	0.0263343	0.00127999	2	4	2	P19013; P13647	P19013 [135-142]; P13647 [166-173]		1	1490.86	64.2	46.2	203.7	85.9	4.65	50.21	32.59	2.7	Shared	High	High	High	High	High	High	High	0.0008029	0.0145	2.21	[166-173]	Used
	FALSE	High	[R].FLEQQNK.[VLAMI]	1xTMT6plex [K7]; 1xTMT6plex [N-Term]	0.0543118	0.00246293	12	33	2	Q5XKE5; P08729; P08670; P04259; P02538; Q14533; P78386; Q9NSB2; O43790; P05787; Q8N1N4; P13647	Q5XKE5 [162-168]; P08729 [111-117]; P08670 [123-129]; P04259 [183-189]; P02538 [183-189]; Q14533 [126-132]; P78386 [143-149]; Q9NSB2 [185-191]; O43790 [126-132]; P05787 [111-117]; Q8N1N4 [131-137]; P13647 [188-194]		0	1364.79	66.6	79.5	133.6	120.2	3.63	5.95	4.71	23.98	Shared	High	High	High	High	High	High	High	0.001585	0.03265	2.01	[188-194]	Used
	FALSE	High	[K].RTTAENEFVMLKK.[D]	1xOxidation [M10]; 2xTMT6plex [K12; K13]; 1xTMT6plex [N-Term]	0.0581881	0.00254107	1	3	1	P13647	P13647 [265-277]		2	2270.31	37.8	82.4	165.9	113.9	3.58	78.47	6.63	19.25		High	High	High	High	High	High	High	0.001632	0.03504	2.79	[265-277]	Used
	FALSE	High	[R].HGDDLRNTK.[QSH]	1xTMT6plex [K9]; 1xTMT6plex [N-Term]	0.0628654	0.00299943	3	8	2	P04259; P02538; P13647	P04259 [370-378]; P02538 [370-378]; P13647 [375-383]		1	1513.85	54.5	30.8	193.1	121.6	33.93	55.14	11.84	45.75	Shared	High	High	High	High	High	High	High	0.001913	0.03845	1.57	[375-383]	Used
	FALSE	High	[R].QSSVSFR.[S]	1xTMT6plex [N-Term]	0.0639525	0.00305884	1	4	3	P13647	P13647 [4-10]		0	1039.57	45.6	52.1	211.5	90.8	11.68	5.87	52.73	24.46		High	High	High	High	High	High	High	0.001913	0.03895	2.29	[4-10]	Used
	FALSE	High	[RK].VRTEEREQIK.[TL]	1xTMT6plex [K10]; 1xTMT6plex [N-Term]	0.0684824	0.00305884	2	4	2	P19013; P13647	P19013 [133-142]; P13647 [164-173]		2	1746.03	56.3	39.3	204.5	99.8	2.68	21.17	23.51	43.2	Shared	High	High	High	High	High	High	High	0.001949	0.04213	3.9	[164-173]	Used
	FALSE	High	[K].HEISEMNR.[M]	1xOxidation [M6]; 1xTMT6plex [N-Term]	0.109698	0.00566578	1	2	2	P13647	P13647 [384-391]		0	1260.62									No Quan Values	High	High	High	High	High	High	High	0.003805	0.07186	1.14	[384-391]	Not Used
	FALSE	High	[K].FASFIDK.[VRK]	1xTMT6plex [K7]; 1xTMT6plex [N-Term]	0.131357	0.00790719	10	24	2	Q5XKE5; P08729; Q7Z794; P35908; P04259; P02538; Q9NSB2; P05787; P19013; P13647	Q5XKE5 [153-159]; P08729 [102-108]; Q7Z794 [175-181]; P35908 [189-195]; P04259 [174-180]; P02538 [174-180]; Q9NSB2 [176-182]; P05787 [102-108]; P19013 [148-154]; P13647 [179-185]		0	1285.76	51	108.7	110.8	129.6	0.33	5.07	1.76	24.89	Shared	High	High	High	High	High	High	High	0.005264	0.08881	2.9	[179-185]	Not Used
FALSE	High	Master Protein	P05023	Sodium/potassium-transporting ATPase subunit alpha-1 OS=Homo sapiens OX=9606 GN=ATP1A1 PE=1 SV=1	0	274.81	42	46	110	46	1023	112.8	5.49	382.3	46	cell communication;cellular homeostasis;metabolic process;regulation of biological process;response to stimulus;transport	endoplasmic reticulum;endosome;Golgi;membrane	catalytic activity;metal ion binding;nucleotide binding;protein binding;transporter activity	Pf00122, Pf00689, Pf00690, Pf00702, Pf08282, Pf12710, Pf13246	476	ENSG00000163399.15	1	Preimplantation Embryo	ATP1A1	Ion homeostasis; Ion transport by P-type ATPases	7	0	76.5	54.8	79.4	3.69	11.94	4.91	High	High	High	High	High	High	1
	Checked	Confidence	Annotated Sequence	Modifications	Qvality PEP	Qvality q-value	# Protein Groups	# Proteins	# PSMs	Master Protein Accessions	Positions in Master Proteins	Modifications in Master Proteins	# Missed Cleavages	Theo. MH+ [Da]	Abundances (Grouped): Epithelial	Abundances (Grouped): Fibroblast	Abundances (Grouped): Keratocyte	Abundances (Grouped): Myofibroblast	Abundances (Grouped) CV [%]: Epithelial	Abundances (Grouped) CV [%]: Fibroblast	Abundances (Grouped) CV [%]: Keratocyte	Abundances (Grouped) CV [%]: Myofibroblast	Quan Info	Found in Sample: [S7] F1: 129C, Sample, hCE_EV_7, hCE_rep1, Epithelial	Found in Sample: [S8] F1: 130N, Sample, hCE_EV_8, hCE_rep2, Epithelial	Found in Sample: [S3] F1: 127C, Sample, hCF_EV_3, hCF_rep1, Fibroblast	Found in Sample: [S4] F1: 128N, Sample, hCF_EV_4, hCF_rep2, Fibroblast	Found in Sample: [S2] F1: 127N, Sample, hCK_EV_2, hCK_rep2, Keratocyte	Found in Sample: [S5] F1: 128C, Sample, hCM_EV_5, hCM_rep1, Myofibroblast	Found in Sample: [S6] F1: 129N, Sample, hCM_EV_6, hCM_rep2, Myofibroblast	Percolator q-Value (by Search Engine): Sequest HT	Percolator PEP (by Search Engine): Sequest HT	XCorr (by Search Engine): Sequest HT	Positions in Proteins	Quan Usage
	FALSE	High	[K].NMVPQQALVIRNGEK.[M]	1xTMT6plex [K15]; 1xTMT6plex [N-Term]	5.52134e-08	0.000201698	1	1	1	P05023	P05023 [163-177]		1	2155.24	258.5	47.1	32.1	62.4	25.54	60.92	13.46	25.97		High	High	High	High	High	High	High	0.0001565	7.149e-09	4.04	[163-177]	Used
	FALSE	High	[K].EVSMDDHK.[L]	1xTMT6plex [K8]; 1xTMT6plex [N-Term]	0.000151569	0.000201698	1	3	1	P05023	P05023 [38-45]		0	1418.73	231.3	60.9	43.9	63.9	44.35	14.24	20.94	29.64		High	High	High	High	High	High	High	0.0001565	4.65e-05	3.77	[38-45]	Used
	FALSE	High	[K].NPNTSEPQHLLVMK.[G]	1xTMT6plex [K14]; 1xTMT6plex [N-Term]	8.91461e-05	0.000201698	1	1	1	P05023	P05023 [495-508]		0	2066.15	128.2	119.6	61.4	90.9	45.24	12.43	2.67	0.64		High	High	High	High	High	High	High	0.0001565	2.583e-05	3.65	[495-508]	Used
	FALSE	High	[K].MSINAEEVVVGDLVEVK.[G]	1xTMT6plex [K17]; 1xTMT6plex [N-Term]	1.84347e-08	0.000201698	1	1	1	P05023	P05023 [178-194]		0	2289.28	247.4	55.4	37.4	59.8	1.62	9.79	7.97	0.41		High	High	High	High	High	High	High	0.0001565	2.099e-09	6.08	[178-194]	Used
	FALSE	High	[K].MSINAEEVVVGDLVEVK.[G]	1xOxidation [M1]; 1xTMT6plex [K17]; 1xTMT6plex [N-Term]	2.603e-08	0.000201698	1	1	1	P05023	P05023 [178-194]		0	2305.27	171.7	80.2	49.9	98.2	0.95	1.31	6.85	2.35		High	High	High	High	High	High	High	0.0001565	3.105e-09	5.77	[178-194]	Used
	FALSE	High	[K].NLEAVETLGSTSTICSDK.[T]	1xCarbamidomethyl [C15]; 1xTMT6plex [K18]; 1xTMT6plex [N-Term]	8.72467e-07	0.000201698	1	11	1	P05023	P05023 [360-377]		0	2383.24	254.7	44.5	39.7	61.1	1.87	32.58	26.99	17.28		High	High	High	High	High	High	High	0.0001565	1.524e-07	5.78	[360-377]	Used
	FALSE	High	[R].NIAFFSTNCVEGTAR.[G]	1xCarbamidomethyl [C9]; 1xTMT6plex [N-Term]	4.73861e-07	0.000201698	1	1	1	P05023	P05023 [241-255]		0	1915.95	124.6	119.7	59.5	96.2	4.81	27.44	9.43	1.89		High	High	High	High	High	High	High	0.0001565	7.73e-08	5.79	[241-255]	Used
	FALSE	High	[K].RAVAGDASESALLK.[C]	1xTMT6plex [K14]; 1xTMT6plex [N-Term]	1.85985e-08	0.000201698	1	1	3	P05023	P05023 [445-458]		1	1846.08	174.6	91.9	63.3	70.2	3.99	32.17	33.76	7.08		High	High	High	High	High	High	High	0.0001565	2.125e-09	6.31	[445-458]	Used
	FALSE	High	[R].QGAIVAVTGDGVNDSPALK.[K]	1xTMT6plex [K19]; 1xTMT6plex [N-Term]	7.41158e-09	0.000201698	1	8	2	P05023	P05023 [708-726]		0	2270.28	199.3	82.1	43	75.6	0	6.25	35.9	17.72		High	High	High	High	High	High	High	0.0001565	7.682e-10	7.22	[708-726]	Used
	FALSE	High	[K].KADIGVAMGIAGSDVSK.[Q]	1xOxidation [M8]; 2xTMT6plex [K1; K17]; 1xTMT6plex [N-Term]	4.68521e-06	0.000201698	1	5	2	P05023	P05023 [727-743]		1	2322.33	112.8	103.2	78.5	105.5	5.22	49.88	19.88	5.71		High	High	High	High	High	High	High	0.0001565	9.868e-07	5.34	[727-743]	Used
	FALSE	High	[K].GVGIISEGNETVEDIAAR.[L]	1xTMT6plex [N-Term]	5.52134e-08	0.000201698	1	8	2	P05023	P05023 [630-647]		0	2059.09	241.9	66.4	17	74.6	6.94	25.41		16.31		High	High	High	High	Not Found	High	High	0.0001565	7.144e-09	6.81	[630-647]	Used
	FALSE	High	[R].GIVVYTGDRTVMGR.[I]	1xTMT6plex [N-Term]	8.03694e-06	0.000201698	1	1	1	P05023	P05023 [256-269]		1	1752.96	153.6	63.8	90.6	92	9.37	7.07	6.47	36.95		High	High	High	High	High	High	High	0.0001565	1.797e-06	3.57	[256-269]	Used
	FALSE	High	[R].LNIPVSQVNPR.[D]	1xTMT6plex [N-Term]	2.07102e-05	0.000201698	1	5	4	P05023	P05023 [648-658]		0	1465.87	132.2	109	77.2	81.6	4.85	60.15	1.61	46.36		High	High	High	High	High	High	High	0.0001565	5.107e-06	3.1	[648-658]	Used
	FALSE	High	[K].VDNSSLTGESEPQTRSPDFTNENPLETR.[N]	1xTMT6plex [N-Term]	3.10681e-08	0.000201698	1	1	3	P05023	P05023 [213-240]		1	3349.6	150	56.6	83.2	110.3	3.12	50.42		70.79		High	High	High	High	High	High	High	0.0001565	3.745e-09	7.51	[213-240]	Used
	FALSE	High	[K].VDNSSLTGESEPQTR.[S]	1xTMT6plex [N-Term]	4.32664e-06	0.000201698	1	9	3	P05023	P05023 [213-227]		0	1848.91	129.9	95.8	64.4	109.9	0.13	86.32	19	28.99		High	High	High	High	High	High	High	0.0001565	8.985e-07	4.46	[213-227]	Used
	FALSE	High	[R].AVAGDASESALLK.[C]	1xTMT6plex [K13]; 1xTMT6plex [N-Term]	1.96885e-06	0.000201698	1	1	2	P05023	P05023 [446-458]		0	1689.98	247.3	60.6	33.3	58.8	6.58	23.22	24.44	13.11		High	High	High	High	High	High	High	0.0001565	3.757e-07	4.17	[446-458]	Used
	FALSE	High	[K].TSATWLALSR.[I]	1xTMT6plex [N-Term]	8.37933e-05	0.000201698	1	1	1	P05023	P05023 [414-423]		0	1334.76	153.4	85.4	59.1	102.2	16.25	36.31	38.67	18.12		High	High	High	High	High	High	High	0.0001565	2.414e-05	3.49	[414-423]	Used
	FALSE	High	[R].AVFQANQENLPILKR.[A]	1xTMT6plex [K14]; 1xTMT6plex [N-Term]	2.02403e-10	0.000201698	1	1	1	P05023	P05023 [431-445]		1	2199.3	148	94.1	49.4	108.4	3.84	50.83	13.13	3.13		High	High	High	High	High	High	High	0.0001565	1.405e-11	7.3	[431-445]	Used
	FALSE	High	[R].AVFQANQENLPILK.[R]	1xTMT6plex [K14]; 1xTMT6plex [N-Term]	1.709e-06	0.000201698	1	1	2	P05023	P05023 [431-444]		0	2043.2	214	64.7	40.1	81.2	1.74	1.8	17.86	1.24		High	High	High	High	High	High	High	0.0001565	3.217e-07	5	[431-444]	Used
	FALSE	High	[K].ADIGVAMGIAGSDVSK.[Q]	1xOxidation [M7]; 1xTMT6plex [K16]; 1xTMT6plex [N-Term]	3.06417e-06	0.000201698	1	5	1	P05023	P05023 [728-743]		0	1965.07									No Quan Values	High	High	High	High	High	High	High	0.0001565	6.121e-07	4.14	[728-743]	Not Used
	FALSE	High	[K].YEPAAVSEQGDKK.[G]	2xTMT6plex [K12; K13]; 1xTMT6plex [N-Term]	3.00294e-05	0.000201698	1	1	1	P05023	P05023 [10-22]		1	2109.18	287.9	22.6	46.4	43	2.99	56.4		1.69		High	High	High	High	Not Found	High	High	0.0001565	7.783e-06	3.68	[10-22]	Used
	FALSE	High	[KR].VIMVTGDHPITAK.[A]	1xTMT6plex [K13]; 1xTMT6plex [N-Term]	8.70299e-06	0.000201698	1	11	2	P05023	P05023 [613-625]		0	1840.08	196.9	70.3	51.5	81.3	14.75	12.64	4.58	10.71		High	High	High	High	High	High	High	0.0001565	1.962e-06	4.97	[613-625]	Used
	FALSE	High	[KR].VIMVTGDHPITAK.[A]	1xOxidation [M3]; 1xTMT6plex [K13]; 1xTMT6plex [N-Term]	1.44099e-05	0.000201698	1	11	2	P05023	P05023 [613-625]		0	1856.07	142.4	85.1	77.2	95.3	11.18	12.08	26.45	14.06		High	High	High	High	High	High	High	0.0001565	3.423e-06	3.86	[613-625]	Used
	FALSE	High	[R].SPDFTNENPLETR.[N]	1xTMT6plex [N-Term]	5.48023e-05	0.000201698	1	1	5	P05023	P05023 [228-240]		0	1748.87	171	74.1	63.3	91.7	3.44	21.67	3.82	35.62		High	High	High	High	High	High	High	0.0001565	1.505e-05	5.16	[228-240]	Used
	FALSE	High	[R].DKYEPAAVSEQGDK.[K]	2xTMT6plex [K2; K14]; 1xTMT6plex [N-Term]	1.4283e-05	0.000201698	1	1	2	P05023	P05023 [8-21]		1	2224.21	257.6	49	38.5	55	7.74	28.07	40.39	12.2		High	High	High	High	High	High	High	0.0001565	3.403e-06	4.98	[8-21]	Used
	FALSE	High	[K].DMTSEQLDDILK.[Y]	1xTMT6plex [K12]; 1xTMT6plex [N-Term]	3.74624e-05	0.000201698	1	1	5	P05023	P05023 [672-683]		0	1865.99	290.3	44.4	18.2	47.1	4.18	10.86	15.08	18.89		High	High	High	High	High	High	High	0.0001565	9.906e-06	4.35	[672-683]	Used
	FALSE	High	[K].DMTSEQLDDILK.[Y]	1xOxidation [M2]; 1xTMT6plex [K12]; 1xTMT6plex [N-Term]	2.82262e-05	0.000201698	1	1	5	P05023	P05023 [672-683]		0	1881.99	201.9	83.1	49.1	65.9	3.23	10.86	8.6	32.94		High	High	High	High	High	High	High	0.0001565	7.2e-06	4.29	[672-683]	Used
	FALSE	High	[K].CIELCCGSVK.[E]	3xCarbamidomethyl [C1; C5; C6]; 1xTMT6plex [K10]; 1xTMT6plex [N-Term]	0.000244375	0.000201698	1	1	1	P05023	P05023 [459-468]		0	1683.86	234.4	70.6	30.1	65	16.54	26.21	1.46	0.38		High	High	High	High	High	High	High	0.0001565	7.923e-05	3.62	[459-468]	Used
	FALSE	High	[R].RNSVFQQGMK.[N]	1xTMT6plex [K10]; 1xTMT6plex [N-Term]	0.000461992	0.000338542	1	9	1	P05023	P05023 [941-950]		1	1652.93	88.8	49.1	139.3	122.7	1.36	34.66	29.33	36.61		High	High	High	High	High	High	High	0.0002356	0.000161	4.23	[941-950]	Used
[truncated: 16,066 more rows]
